# Supplementary material for: Crystal structure of 1-(2,6-diiso­propyl­phen­yl)-1H-imidazole
Source: Acta Crystallogr E Crystallogr Commun. 2023 Oct 26;79(Pt 11):1079–82. doi: 10.1107/S2056989023009179 (PMC10626946; doi:10.1107/S2056989023009179)
Supplement: Supplementary file 1 [file e-79-01079-sup1.cif]

##############################################################################
#                                                                            #
# This CIF contains the data in a paper accepted for publication in          #
# Acta Crystallographica Section E. It conforms to the requirements of       #
# Notes for Authors for Acta Crystallographica Section E, and has been       #
# peer reviewed under the auspices of the IUCr Commission on Journals.       #
#                                                                            #
# Full details of the Crystallographic Information File format               #
# are given in the paper "The Crystallographic Information File (CIF):       #
# a New Standard Archive File for Crystallography" by S. R. Hall, F. H.      #
# Allen and I. D. Brown [Acta Cryst. (1991), A47, 655-685].                  #
#                                                                            #
# The current version of the core CIF dictionary is obtainable from          #
# ftp://ftp.iucr.org/pub/cif_core.dic.                                       #
#                                                                            #
# Software is freely available for graphical display of the structure(s)     #
# in this CIF. For information consult the CIF software page                 #
# http://www.iucr.org/resources/cif/software.                                #
#                                                                            #
# This file may be used for bona fide research purposes within the           #
# scientific community so long as proper attribution is given to the journal # 
# article from which it was obtained.                                        #
#                                                                            #
##############################################################################
data_I
_audit_creation_method     'SHELXL-2017/1'
_journal_date_recd_electronic     2023-09-19
_journal_date_accepted     2023-10-18
_journal_name_full     'Acta Crystallographica, Section E'
_journal_year     2023
_journal_volume     79
_journal_issue     11
_journal_page_first     0
_journal_page_last     0
_journal_paper_category     GO
_journal_paper_doi     10.1107/S2056989023009179
_journal_coeditor_code     OI2001
_publ_contact_author_name     'S. Chantal E. Stieber'
_publ_contact_author_address
;
Department of Chemistry & Biochemistry
California State Polytechnic University, Pomona
3801 W. Temple Ave.
Pomona, CA 91768
USA
;
_publ_contact_author_email     'sestieber@cpp.edu'
_publ_contact_author_fax     ?
_publ_contact_author_phone     ?
_publ_section_title
;
Crystal structure of 1-(2,6-diisopropylphenyl)-1<i>H</i>-imidazole
;
loop_
    _publ_author_name
    _publ_author_footnote
    _publ_author_address
    'Dudeja, Neil' .
;
Department of Chemistry & Biochemistry
California State Polytechnic University, Pomona
3801 W. Temple Ave.
Pomona, CA 91768
USA
;
    'Arreaga, Briana C.' .
;
Department of Chemistry & Biochemistry
California State Polytechnic University, Pomona
3801 W. Temple Ave.
Pomona, CA 91768
USA
;
    'Brannon, Jacob P.' .
;
Department of Chemistry & Biochemistry
California State Polytechnic University, Pomona
3801 W. Temple Ave.
Pomona, CA 91768
USA
;
    'Stieber, S. Chantal E.' .
;
Department of Chemistry & Biochemistry
California State Polytechnic University, Pomona
3801 W. Temple Ave.
Pomona, CA 91768
USA
;
_publ_section_synopsis
;
At 106(2) K, the title molecule has monoclinic <i>P</i>2~1~/c symmetry with
four molecules in the unit cell. The imidazole ring is rotated 80.7(1)\%
relative to the phenyl ring. Intermolecular stabilization primarily results
from close contacts between the N-atom at the 3-position on the imidazole ring
and the C---H bond at the 4-position on the neighboring ^Dipp^Im.
;
_chemical_name_systematic
;
1-(2,6-Diisopropylphenyl)-1<i>H</i>-imidazole
;
_chemical_name_common     ?
_chemical_formula_moiety     'C15 H20 N2'
_chemical_formula_sum     'C15 H20 N2'
_chemical_formula_iupac     'C15 H20 N2'
_chemical_formula_weight     228.33
_chemical_melting_point     ?
_space_group_crystal_system     monoclinic
_space_group_name_H-M_alt     'P 21/c'
_space_group_name_Hall     '-P 2ybc'
loop_
    _space_group_symop_operation_xyz
    'x, y, z'
    '-x, y+1/2, -z+1/2'
    '-x, -y, -z'
    'x, -y-1/2, z-1/2'
_cell_length_a     5.6642(13)
_cell_length_b     16.519(6)
_cell_length_c     14.414(6)
_cell_angle_alpha     90
_cell_angle_beta     90.73(2)
_cell_angle_gamma     90
_cell_volume     1348.6(8)
_cell_formula_units_Z     4
_cell_measurement_reflns_used     9863
_cell_measurement_theta_min     2.83
_cell_measurement_theta_max     47.27
_cell_measurement_temperature     106(2)
_exptl_crystal_description     'Prism'
_exptl_crystal_colour     'Colorless'
_exptl_crystal_size_max     0.200
_exptl_crystal_size_mid     0.150
_exptl_crystal_size_min     0.100
_exptl_crystal_density_diffrn     1.125
_exptl_crystal_density_meas     ?
_exptl_crystal_density_method     ?
_exptl_crystal_F_000     496
_exptl_absorpt_coefficient_mu     0.066
_exptl_absorpt_correction_type     multi-scan
_exptl_absorpt_process_details
;
(SADABS; Krause <i>et al.</i>,  2015)
;
_exptl_absorpt_correction_T_min     ?
_exptl_absorpt_correction_T_max     ?
_diffrn_ambient_temperature     106(2)
_diffrn_source     'microfocus sealed tube'
_diffrn_radiation_type     MoK\a
_diffrn_radiation_wavelength     0.71073
_diffrn_measurement_device_type     'Bruker D8 Venture Kappa'
_diffrn_measurement_method     '\f and \w scans'
_diffrn_detector_area_resol_mean     ?
_diffrn_reflns_number     22918
_diffrn_reflns_av_R_equivalents     0.0297
_diffrn_reflns_av_unetI/netI     0.0181
_diffrn_reflns_theta_min     2.826
_diffrn_reflns_theta_max     27.103
_diffrn_reflns_theta_full     25.242
_diffrn_measured_fraction_theta_max     0.998
_diffrn_measured_fraction_theta_full     0.998
_diffrn_reflns_limit_h_min     -7
_diffrn_reflns_limit_h_max     7
_diffrn_reflns_limit_k_min     -21
_diffrn_reflns_limit_k_max     21
_diffrn_reflns_limit_l_min     -18
_diffrn_reflns_limit_l_max     18
_refine_special_details     ?
_reflns_number_total     2975
_reflns_number_gt     2750
_reflns_threshold_expression     'I > 2\s(I)'
_refine_ls_structure_factor_coef     Fsqd
_refine_ls_matrix_type     full
_refine_ls_R_factor_all     0.0428
_refine_ls_R_factor_gt     0.0396
_refine_ls_wR_factor_gt     0.0967
_refine_ls_wR_factor_ref     0.0990
_refine_ls_goodness_of_fit_ref     1.085
_refine_ls_restrained_S_all     1.085
_refine_ls_number_reflns     2975
_refine_ls_number_parameters     234
_refine_ls_number_restraints     0
_refine_ls_hydrogen_treatment     refall
_refine_ls_weighting_scheme     calc
_refine_ls_weighting_details
              'w=1/[\s^2^(Fo^2^)+(0.0376P)^2^+0.5846P] where P=(Fo^2^+2Fc^2^)/3'
_atom_sites_solution_hydrogens     difmap
_atom_sites_solution_primary     ?
_atom_sites_solution_secondary     ?
_refine_ls_shift/su_max     0.000
_refine_ls_shift/su_mean     0.000
_refine_diff_density_max     0.261
_refine_diff_density_min     -0.227
_refine_ls_extinction_method     none
_refine_ls_extinction_coef     .
loop_
    _atom_type_symbol
    _atom_type_description
    _atom_type_scat_dispersion_real
    _atom_type_scat_dispersion_imag
    _atom_type_scat_source
    'C' 'C' 0.0033 0.0016
                         'International Tables Vol C Tables 4.2.6.8 and 6.1.1.4'
    'H' 'H' 0.0000 0.0000
                         'International Tables Vol C Tables 4.2.6.8 and 6.1.1.4'
    'N' 'N' 0.0061 0.0033
                         'International Tables Vol C Tables 4.2.6.8 and 6.1.1.4'
_computing_data_collection
;
APEX3 (Bruker, 2018)
;
_computing_cell_refinement
;
SAINT V8.40A (Bruker, 2018)
;
_computing_data_reduction
;
SAINT V8.40A (Bruker, 2018)
;
_computing_structure_solution
;
<i>SHELXT2014/5</i> (Sheldrick, 2015a)
;
_computing_structure_refinement
;
<i>SHELXL2019/3/1</i> (Sheldrick, 2015b) and
OLEX2 (Dolomanov <i>et al.</i>,  2009)
;
_computing_molecular_graphics
;
Mercury (Macrae <i>et al.</i>,  2020)
;
_computing_publication_material     ?
loop_
    _atom_site_type_symbol
    _atom_site_label
    _atom_site_fract_x
    _atom_site_fract_y
    _atom_site_fract_z
    _atom_site_U_iso_or_equiv
    _atom_site_adp_type
    _atom_site_calc_flag
    _atom_site_occupancy
    _atom_site_disorder_assembly
    _atom_site_disorder_group
    N N1 0.44635(15) 0.73907(5) 0.71450(6) 0.0157(2) Uani d 1 . .
    H H1 0.113(3) 0.7150(9) 0.6734(10) 0.023(3) Uiso d 1 . .
    C C1 0.2081(2) 0.73808(7) 0.72124(8) 0.0215(2) Uani d 1 . .
    N N2 0.13631(17) 0.77200(6) 0.79847(7) 0.0245(2) Uani d 1 . .
    H H2 0.337(3) 0.8212(9) 0.9035(11) 0.028(4) Uiso d 1 . .
    C C2 0.3404(2) 0.79580(7) 0.84352(8) 0.0218(2) Uani d 1 . .
    C C3 0.5334(2) 0.77620(7) 0.79331(7) 0.0189(2) Uani d 1 . .
    H H3 0.701(3) 0.7824(9) 0.8042(10) 0.024(3) Uiso d 1 . .
    C C4 0.58676(18) 0.70733(6) 0.64044(7) 0.0155(2) Uani d 1 . .
    H H4 0.518(3) 0.8608(9) 0.6295(10) 0.028(4) Uiso d 1 . .
    C C5 0.67446(19) 0.76113(6) 0.57433(7) 0.0173(2) Uani d 1 . .
    H H5 0.881(3) 0.7657(9) 0.4575(10) 0.026(4) Uiso d 1 . .
    C C7 0.8606(2) 0.64725(7) 0.49976(7) 0.0204(2) Uani d 1 . .
    H H7 0.806(3) 0.5371(9) 0.5612(10) 0.028(4) Uiso d 1 . .
    C C8 0.77076(19) 0.59529(7) 0.56604(8) 0.0200(2) Uani d 1 . .
    H H8 0.455(3) 0.5972(9) 0.7572(10) 0.026(4) Uiso d 1 . .
    C C9 0.63395(18) 0.62423(6) 0.63861(7) 0.0171(2) Uani d 1 . .
    H H9 0.928(4) 0.8858(12) 0.6469(14) 0.059(6) Uiso d 1 . .
    H H12 0.429(3) 0.9356(11) 0.4939(12) 0.043(4) Uiso d 1 . .
    C C12 0.8378(3) 0.90170(9) 0.59054(13) 0.0409(4) Uani d 1 . .
    H H11 0.794(3) 0.9602(11) 0.5977(12) 0.045(5) Uiso d 1 . .
    C C11 0.4803(3) 0.87601(8) 0.48960(11) 0.0388(3) Uani d 1 . .
    C C10 0.6171(2) 0.85084(7) 0.57667(8) 0.0222(2) Uani d 1 . .
    H H10 0.933(3) 0.8961(11) 0.5377(13) 0.042(5) Uiso d 1 . .
    C C15 0.3703(2) 0.50568(8) 0.66749(10) 0.0305(3) Uani d 1 . .
    H H16 0.457(3) 0.4716(11) 0.6197(13) 0.049(5) Uiso d 1 . .
    H H17 0.311(3) 0.4685(10) 0.7143(11) 0.037(4) Uiso d 1 . .
    H H18 0.829(3) 0.4848(10) 0.7182(12) 0.042(4) Uiso d 1 . .
    H H19 0.680(3) 0.4898(10) 0.8134(12) 0.040(4) Uiso d 1 . .
    H H20 0.856(3) 0.5610(10) 0.7892(11) 0.036(4) Uiso d 1 . .
    H H15 0.237(3) 0.5350(10) 0.6368(11) 0.040(4) Uiso d 1 . .
    C C14 0.7432(2) 0.52320(9) 0.76253(10) 0.0314(3) Uani d 1 . .
    H H14 0.337(4) 0.8422(13) 0.4783(14) 0.061(6) Uiso d 1 . .
    C C13 0.5411(2) 0.56655(7) 0.71156(8) 0.0209(2) Uani d 1 . .
    H H13 0.588(3) 0.8716(11) 0.4351(14) 0.051(5) Uiso d 1 . .
    C C6 0.81454(19) 0.72946(7) 0.50430(7) 0.0196(2) Uani d 1 . .
    H H6 0.954(2) 0.6261(8) 0.4495(9) 0.020(3) Uiso d 1 . .
loop_
    _atom_site_aniso_label
    _atom_site_aniso_U_11
    _atom_site_aniso_U_22
    _atom_site_aniso_U_33
    _atom_site_aniso_U_12
    _atom_site_aniso_U_13
    _atom_site_aniso_U_23
    N1 0.0140(4) 0.0180(4) 0.0150(4) 0.0011(3) 0.0003(3) -0.0003(3)
    C1 0.0145(5) 0.0295(6) 0.0205(5) 0.0011(4) -0.0007(4) -0.0026(4)
    N2 0.0167(5) 0.0336(6) 0.0232(5) 0.0032(4) 0.0024(4) -0.0032(4)
    C2 0.0204(5) 0.0268(6) 0.0181(5) 0.0024(4) 0.0020(4) -0.0036(4)
    C3 0.0173(5) 0.0224(5) 0.0170(5) 0.0004(4) -0.0004(4) -0.0029(4)
    C4 0.0127(5) 0.0195(5) 0.0144(5) 0.0011(4) -0.0003(4) -0.0015(4)
    C5 0.0171(5) 0.0191(5) 0.0158(5) -0.0003(4) -0.0022(4) 0.0000(4)
    C7 0.0181(5) 0.0272(6) 0.0162(5) 0.0017(4) 0.0027(4) -0.0041(4)
    C8 0.0196(5) 0.0191(5) 0.0214(5) 0.0023(4) 0.0004(4) -0.0030(4)
    C9 0.0151(5) 0.0193(5) 0.0169(5) -0.0001(4) -0.0009(4) 0.0001(4)
    C12 0.0394(8) 0.0226(6) 0.0603(10) -0.0047(6) -0.0099(7) -0.0053(6)
    C11 0.0495(9) 0.0227(6) 0.0437(8) 0.0063(6) -0.0175(7) 0.0030(6)
    C10 0.0284(6) 0.0177(5) 0.0205(5) 0.0011(4) 0.0023(4) 0.0019(4)
    C15 0.0263(6) 0.0265(6) 0.0387(7) -0.0063(5) -0.0001(5) 0.0054(5)
    C14 0.0278(6) 0.0359(7) 0.0303(6) 0.0002(5) -0.0021(5) 0.0130(6)
    C13 0.0212(5) 0.0194(5) 0.0222(5) 0.0012(4) 0.0040(4) 0.0026(4)
    C6 0.0185(5) 0.0252(6) 0.0151(5) -0.0027(4) 0.0009(4) 0.0015(4)
_geom_special_details
;
 All esds (except the esd in the dihedral angle between two l.s. planes)
 are estimated using the full covariance matrix.  The cell esds are taken
 into account individually in the estimation of esds in distances, angles
 and torsion angles; correlations between esds in cell parameters are only
 used when they are defined by crystal symmetry.  An approximate (isotropic)
 treatment of cell esds is used for estimating esds involving l.s. planes.
;
loop_
    _geom_bond_atom_site_label_1
    _geom_bond_atom_site_label_2
    _geom_bond_site_symmetry_2
    _geom_bond_distance
    _geom_bond_publ_flag
    N1 C1 . 1.3544(14) ?
    N1 C3 . 1.3769(14) ?
    N1 C4 . 1.4382(14) ?
    C1 H1 . 0.950(15) ?
    C1 N2 . 1.3153(16) ?
    N2 C2 . 1.3759(16) ?
    C2 H2 . 0.961(15) ?
    C2 C3 . 1.3578(16) ?
    C3 H3 . 0.965(15) ?
    C4 C5 . 1.3988(15) ?
    C4 C9 . 1.3988(15) ?
    C5 C10 . 1.5176(16) ?
    C5 C6 . 1.3937(16) ?
    C7 C8 . 1.3860(16) ?
    C7 C6 . 1.3845(17) ?
    C7 H6 . 0.969(14) ?
    C8 H7 . 0.984(15) ?
    C8 C9 . 1.3941(15) ?
    C9 C13 . 1.5180(15) ?
    C12 H9 . 0.99(2) ?
    C12 H11 . 1.004(18) ?
    C12 C10 . 1.5173(19) ?
    C12 H10 . 0.945(18) ?
    C11 H12 . 1.028(18) ?
    C11 C10 . 1.5245(18) ?
    C11 H14 . 1.00(2) ?
    C11 H13 . 1.00(2) ?
    C10 H4 . 0.967(15) ?
    C15 H16 . 1.019(19) ?
    C15 H17 . 0.975(17) ?
    C15 H15 . 0.998(18) ?
    C15 C13 . 1.5280(17) ?
    C14 H18 . 1.027(18) ?
    C14 H19 . 0.988(17) ?
    C14 H20 . 0.968(17) ?
    C14 C13 . 1.5300(17) ?
    C13 H8 . 0.968(15) ?
    C6 H5 . 0.981(15) ?
loop_
    _geom_angle_atom_site_label_1
    _geom_angle_atom_site_label_2
    _geom_angle_atom_site_label_3
    _geom_angle_site_symmetry_1
    _geom_angle_site_symmetry_3
    _geom_angle
    _geom_angle_publ_flag
    C1 N1 C3 . . 107.02(9) ?
    C1 N1 C4 . . 127.58(9) ?
    C3 N1 C4 . . 125.40(9) ?
    N1 C1 H1 . . 120.6(9) ?
    N2 C1 N1 . . 112.01(10) ?
    N2 C1 H1 . . 127.4(9) ?
    C1 N2 C2 . . 104.73(10) ?
    N2 C2 H2 . . 121.7(9) ?
    C3 C2 N2 . . 110.95(10) ?
    C3 C2 H2 . . 127.4(9) ?
    N1 C3 H3 . . 121.5(8) ?
    C2 C3 N1 . . 105.30(10) ?
    C2 C3 H3 . . 133.2(8) ?
    C5 C4 N1 . . 118.59(9) ?
    C9 C4 N1 . . 118.64(9) ?
    C9 C4 C5 . . 122.75(10) ?
    C4 C5 C10 . . 121.82(10) ?
    C6 C5 C4 . . 117.73(10) ?
    C6 C5 C10 . . 120.44(10) ?
    C8 C7 H6 . . 120.1(8) ?
    C6 C7 C8 . . 120.25(10) ?
    C6 C7 H6 . . 119.6(8) ?
    C7 C8 H7 . . 118.6(9) ?
    C7 C8 C9 . . 121.15(10) ?
    C9 C8 H7 . . 120.3(9) ?
    C4 C9 C13 . . 122.34(10) ?
    C8 C9 C4 . . 117.31(10) ?
    C8 C9 C13 . . 120.34(10) ?
    H9 C12 H11 . . 107.3(15) ?
    H9 C12 H10 . . 109.9(16) ?
    H11 C12 H10 . . 108.8(15) ?
    C10 C12 H9 . . 112.2(12) ?
    C10 C12 H11 . . 109.9(10) ?
    C10 C12 H10 . . 108.6(11) ?
    H12 C11 H14 . . 108.4(15) ?
    H12 C11 H13 . . 107.0(14) ?
    C10 C11 H12 . . 110.7(10) ?
    C10 C11 H14 . . 112.7(12) ?
    C10 C11 H13 . . 108.5(11) ?
    H14 C11 H13 . . 109.4(16) ?
    C5 C10 H4 . . 108.1(9) ?
    C5 C10 C11 . . 110.78(10) ?
    C12 C10 H4 . . 106.8(9) ?
    C12 C10 C5 . . 111.56(11) ?
    C12 C10 C11 . . 111.51(12) ?
    C11 C10 H4 . . 107.8(9) ?
    H16 C15 H17 . . 106.9(14) ?
    H16 C15 H15 . . 109.6(14) ?
    H17 C15 H15 . . 110.4(14) ?
    C13 C15 H16 . . 109.8(11) ?
    C13 C15 H17 . . 110.3(10) ?
    C13 C15 H15 . . 109.8(10) ?
    H18 C14 H19 . . 107.2(13) ?
    H18 C14 H20 . . 109.4(13) ?
    H19 C14 H20 . . 107.9(13) ?
    C13 C14 H18 . . 110.3(9) ?
    C13 C14 H19 . . 110.0(10) ?
    C13 C14 H20 . . 111.9(10) ?
    C9 C13 H8 . . 109.0(8) ?
    C9 C13 C15 . . 110.37(10) ?
    C9 C13 C14 . . 111.28(10) ?
    C15 C13 H8 . . 107.8(9) ?
    C15 C13 C14 . . 110.94(11) ?
    C14 C13 H8 . . 107.4(9) ?
    C5 C6 H5 . . 119.8(8) ?
    C7 C6 C5 . . 120.78(10) ?
    C7 C6 H5 . . 119.4(8) ?
loop_
    _geom_torsion_atom_site_label_1
    _geom_torsion_atom_site_label_2
    _geom_torsion_atom_site_label_3
    _geom_torsion_atom_site_label_4
    _geom_torsion_site_symmetry_1
    _geom_torsion_site_symmetry_2
    _geom_torsion_site_symmetry_3
    _geom_torsion_site_symmetry_4
    _geom_torsion
    _geom_torsion_publ_flag
    N1 C1 N2 C2 . . . . -0.11(13) ?
    N1 C4 C5 C10 . . . . -2.52(15) ?
    N1 C4 C5 C6 . . . . 178.59(9) ?
    N1 C4 C9 C8 . . . . -179.92(9) ?
    N1 C4 C9 C13 . . . . 0.36(15) ?
    C1 N1 C3 C2 . . . . -0.09(12) ?
    C1 N1 C4 C5 . . . . 100.55(13) ?
    C1 N1 C4 C9 . . . . -80.74(14) ?
    C1 N2 C2 C3 . . . . 0.05(14) ?
    N2 C2 C3 N1 . . . . 0.03(13) ?
    C3 N1 C1 N2 . . . . 0.13(13) ?
    C3 N1 C4 C5 . . . . -79.97(13) ?
    C3 N1 C4 C9 . . . . 98.74(13) ?
    C4 N1 C1 N2 . . . . 179.68(10) ?
    C4 N1 C3 C2 . . . . -179.66(10) ?
    C4 C5 C10 C12 . . . . 117.71(13) ?
    C4 C5 C10 C11 . . . . -117.43(13) ?
    C4 C5 C6 C7 . . . . 1.25(16) ?
    C4 C9 C13 C15 . . . . 116.01(12) ?
    C4 C9 C13 C14 . . . . -120.37(12) ?
    C5 C4 C9 C8 . . . . -1.27(15) ?
    C5 C4 C9 C13 . . . . 179.01(10) ?
    C7 C8 C9 C4 . . . . 1.46(16) ?
    C7 C8 C9 C13 . . . . -178.81(10) ?
    C8 C7 C6 C5 . . . . -1.08(17) ?
    C8 C9 C13 C15 . . . . -63.71(14) ?
    C8 C9 C13 C14 . . . . 59.92(14) ?
    C9 C4 C5 C10 . . . . 178.83(10) ?
    C9 C4 C5 C6 . . . . -0.06(16) ?
    C10 C5 C6 C7 . . . . -177.65(10) ?
    C6 C5 C10 C12 . . . . -63.43(15) ?
    C6 C5 C10 C11 . . . . 61.42(15) ?
    C6 C7 C8 C9 . . . . -0.33(17) ?
loop_
    _geom_hbond_atom_site_label_D
    _geom_hbond_atom_site_label_H
    _geom_hbond_atom_site_label_A
    _geom_hbond_site_symmetry_A
    _geom_hbond_distance_DH
    _geom_hbond_distance_HA
    _geom_hbond_distance_DA
    _geom_hbond_angle_DHA
    C3 H3 N2 1_655 0.966(17) 2.474(17) 3.416(2) 164.9(12)
_shelx_space_group_comment
;
The symmetry employed for this shelxl refinement is uniquely defined
by the following loop, which should always be used as a source of
symmetry information in preference to the above space-group names.
They are only intended as comments.
;
_shelx_estimated_absorpt_T_min     ?
_shelx_estimated_absorpt_T_max     ?
_shelx_hkl_file
;
   2   0   0  254.37    6.62
   3   0   0 1259.12   29.80
  -4   0   0  355.69   11.14
   4   0   0  343.81    9.81
   5   0   0  122.21    4.87
  -5   0   0  107.21    5.73
   6   0   0   78.56    4.21
  -6   0   0   95.60    5.73
  -7   0   0    6.92    2.37
   7   0   0    4.93    1.39
   7   0   0    4.30    1.77
   8   0   0    1.86    1.64
   8   0   0    3.67    1.44
  -8   0   0    1.32    1.76
   9   0   0   56.77    5.03
  -9   0   0   65.71    6.08
  10   0   0   32.42    4.67
 -10   0   0   56.84    5.97
 -10   0   0   53.65    7.90
 -11   0   0    5.78    3.67
 -11   0   0    2.76    3.32
  12   0   0    7.80    3.43
 -12   0   0   16.81    4.53
  -1  -1   0 1908.08   63.25
   1  -1   0 1883.10   64.25
   1   1   0 1854.49   63.34
  -1   1   0 1977.48   64.67
  -2  -1   0  247.38    6.95
   2   1   0  242.23    6.36
   3  -1   0   54.31    2.42
  -3  -1   0   54.61    2.90
   3   1   0   58.11    2.39
   4  -1   0   21.45    1.70
  -4  -1   0   18.51    2.01
   4   1   0   18.24    1.52
   5  -1   0   17.21    2.18
  -5  -1   0   14.59    2.46
  -5   1   0   18.09    2.89
   5   1   0   15.12    1.89
   6  -1   0   25.75    2.47
  -6  -1   0   23.76    3.42
  -6   1   0   22.57    3.65
   6   1   0   20.92    2.13
   7  -1   0    2.37    1.36
  -7  -1   0    3.28    1.77
   7   1   0    1.31    1.19
  -7   1   0    2.30    1.77
   7   1   0   -1.20    0.97
  -8  -1   0   17.16    3.32
   8  -1   0   19.96    3.38
   8   1   0   15.55    2.31
   8   1   0   15.28    2.98
  -8   1   0   22.20    4.32
   9  -1   0   -1.07    1.58
   9  -1   0   -0.79    1.36
  -9  -1   0    0.23    2.08
   9   1   0   -2.26    1.63
  -9   1   0    1.06    2.33
 -10  -1   0   19.97    5.34
 -10  -1   0   21.99    4.44
  10  -1   0    8.00    3.02
 -10   1   0   18.85    5.07
 -10   1   0   16.85    4.15
  10   1   0   14.31    3.32
 -11  -1   0    0.00    3.63
 -11   1   0   -4.94    2.86
 -11   1   0    1.04    3.12
 -12  -1   0    1.95    2.84
  12  -1   0   -3.05    2.63
 -12   1   0    9.40    4.23
  12   1   0  -11.96    3.80
   1  -2   0  286.03    7.33
   1  -2   0  288.93    7.18
  -1  -2   0  288.38    7.14
  -1   2   0  301.81    7.66
   1   2   0  291.36    7.49
   1   2   0  292.96    7.01
  -2  -2   0  114.96    3.81
   2   2   0  117.96    3.43
  -2   2   0  117.46    4.18
  -3  -2   0  306.56    8.87
   3   2   0  297.10    8.07
  -4  -2   0  236.11    7.94
   4  -2   0  226.04    7.18
   4   2   0  225.24    6.84
  -5  -2   0    4.61    1.49
   5  -2   0    4.47    1.23
   5   2   0    2.05    0.94
  -5   2   0    0.64    1.35
   6  -2   0  110.31    5.19
  -6  -2   0  106.12    5.91
   6   2   0  104.93    4.62
   7  -2   0   13.88    2.41
  -7  -2   0   14.37    3.02
   7   2   0   11.85    2.57
   7   2   0   16.63    2.13
  -7   2   0    8.77    2.78
  -8  -2   0  108.91    6.92
   8  -2   0   95.59    6.34
   8  -2   0  101.42    5.52
   8   2   0   99.68    6.39
  -8   2   0  109.03    7.60
   8   2   0  101.15    4.66
  -9  -2   0   53.84    5.38
   9  -2   0   53.85    4.99
   9  -2   0   63.69    4.22
  -9   2   0   62.08    6.22
   9   2   0   49.95    4.96
  10  -2   0   -6.80    2.11
 -10  -2   0   -6.55    2.02
 -10  -2   0    1.01    3.04
  10   2   0   -2.85    2.12
 -10   2   0    2.29    2.56
 -11  -2   0    1.31    3.10
 -11  -2   0    7.08    4.97
 -11   2   0    6.39    4.54
 -11   2   0   -6.78    2.70
 -12  -2   0    5.88    3.32
 -12   2   0    4.95    3.56
 -12   2   0   -0.12    3.64
  12   2   0   -3.56    2.46
   1  -3   0 4060.70  120.56
  -1  -3   0 4100.53  116.61
   1   3   0 4066.39  118.30
  -1   3   0 4113.56  120.05
   2  -3   0  603.79   14.81
   2   3   0  594.30   14.34
  -2   3   0  603.70   15.57
  -3  -3   0   44.58    2.39
   3   3   0   47.15    2.66
   3   3   0   44.23    1.95
  -4  -3   0  203.68    7.16
   4  -3   0  210.06    6.79
   4   3   0  205.24    6.26
   4   3   0  211.90    7.43
  -5  -3   0    0.08    0.89
   5  -3   0    0.26    0.74
   5   3   0    0.82    0.81
  -6  -3   0    0.16    1.07
   6  -3   0    0.11    1.03
   6   3   0    0.93    1.15
   6   3   0   -1.21    0.68
  -6   3   0   -0.82    1.28
  -7  -3   0   17.20    3.08
   7  -3   0   16.46    2.68
  -7   3   0   13.79    3.41
   7   3   0   15.82    2.81
   7   3   0   16.58    2.07
   8  -3   0   15.38    2.64
  -8  -3   0   19.76    3.45
   8   3   0   16.37    3.01
   8   3   0   18.25    2.13
  -8   3   0   17.55    4.08
  -9  -3   0   69.49    5.94
   9  -3   0   65.91    4.57
   9  -3   0   54.19    5.03
  -9  -3   0   59.65    8.10
   9   3   0   52.78    5.08
  -9   3   0   75.98    6.96
 -10  -3   0    3.49    3.63
 -10  -3   0    4.69    2.73
  10  -3   0   -0.79    2.42
  10   3   0    5.61    2.82
 -10   3   0    4.96    3.25
 -11  -3   0   -1.50    4.67
 -11   3   0    0.40    4.26
 -11   3   0   -0.64    3.32
 -12  -3   0    0.64    2.99
  12   3   0   -3.89    3.09
 -12   3   0   -1.21    2.91
   0  -4   0 3005.48   89.04
   0   4   0 2972.02   87.94
  -1  -4   0  194.54    5.45
  -1  -4   0  200.99    5.53
   1  -4   0  197.64    5.58
  -1  -4   0  205.07    5.23
   1   4   0  196.98    5.79
  -1   4   0  205.13    5.13
  -1   4   0  204.28    5.93
   1   4   0  203.80    5.16
  -2  -4   0  489.95   12.11
   2  -4   0  484.92   12.19
   2   4   0  481.46   12.79
   2   4   0  483.12   11.79
  -2   4   0  498.04   13.19
  -3  -4   0   18.59    1.50
   3   4   0   18.77    1.75
   3   4   0   19.39    1.21
  -3   4   0   20.06    1.91
  -4  -4   0   23.37    1.99
   4   4   0   25.66    2.26
   4   4   0   23.26    1.56
   5  -4   0   -0.67    0.76
  -5  -4   0    0.81    0.86
   5   4   0   -0.17    0.63
   5   4   0    0.12    0.95
   6  -4   0    4.22    1.40
  -6  -4   0    0.79    1.16
   6   4   0    2.40    1.32
  -6   4   0    0.29    1.29
   6   4   0    2.29    0.87
  -7  -4   0    6.76    2.17
   7  -4   0    7.13    1.99
  -7   4   0    4.71    2.43
   7   4   0    4.27    1.25
   7   4   0    3.79    1.70
  -8  -4   0   98.29    6.31
   8  -4   0  100.30    5.89
   8   4   0   93.85    6.25
  -8   4   0  108.05    7.91
   9  -4   0   41.50    4.57
  -9  -4   0   50.56    7.31
  -9  -4   0   49.50    4.88
   9  -4   0   40.70    4.04
   9   4   0   44.68    4.65
 -10  -4   0   -3.90    2.35
 -10  -4   0   -3.26    2.22
  10  -4   0   -2.15    2.69
 -10   4   0    1.25    2.50
  10   4   0   -5.92    2.17
 -11   4   0   -0.89    4.00
  12   4   0   -6.49    2.37
 -12   4   0   -7.65    2.81
   0  -5   0    9.30    4.36
   0   5   0    3.24    2.49
  -1  -5   0  100.27    3.36
  -1  -5   0   99.22    3.08
   1  -5   0  109.00    3.51
  -1  -5   0  101.62    3.22
   1  -5   0  101.66    3.11
   1   5   0  108.60    4.15
  -1   5   0  101.32    4.04
  -1   5   0  101.28    3.72
  -1   5   0   99.75    2.91
   2  -5   0   90.96    3.14
  -2  -5   0   94.31    3.07
   2  -5   0   95.20    3.61
   2   5   0   96.00    3.77
   2   5   0   87.00    2.85
  -2   5   0   96.81    4.05
  -3  -5   0  431.90   11.20
   3   5   0  401.38   10.51
   3   5   0  412.18   11.94
  -3   5   0  429.88   12.57
  -4  -5   0   37.36    2.42
   4   5   0   31.37    2.63
   4   5   0   37.39    1.91
  -5  -5   0  155.95    6.34
   5  -5   0  159.65    6.33
   5   5   0  164.42    5.29
   5   5   0  158.15    6.82
   6  -5   0   26.31    2.83
  -6  -5   0   24.96    2.78
   6   5   0   32.31    3.23
   6   5   0   26.96    1.99
   7  -5   0   85.37    5.23
   7   5   0   73.48    5.12
  -7   5   0   71.08    6.18
   7   5   0   72.15    3.29
   8  -5   0    9.18    2.27
  -8  -5   0   17.03    3.30
   8   5   0    8.77    2.44
  -8   5   0   12.36    3.86
  -9  -5   0   11.74    4.27
  -9  -5   0   13.48    3.30
   9  -5   0    5.79    2.52
   9  -5   0   11.96    2.69
  -9  -5   0   12.59    2.58
  -9   5   0   12.89    3.97
 -10  -5   0    3.12    2.52
 -10  -5   0    8.34    4.14
  10   5   0    3.30    2.84
 -10   5   0    4.29    3.14
 -11  -5   0   -3.28    5.34
   0  -6   0 3262.40  102.63
   0   6   0 2967.10   98.52
   1  -6   0    0.23    0.30
  -1  -6   0    1.92    0.51
  -1  -6   0    0.34    0.38
  -1  -6   0    0.98    0.40
   1  -6   0    0.17    0.39
   1   6   0    0.03    0.36
  -1   6   0    0.67    0.56
  -1   6   0    0.88    0.66
  -1   6   0    0.48    0.26
   1   6   0    0.17    0.45
   2  -6   0    2.81    0.61
  -2  -6   0    3.70    0.80
  -2  -6   0    2.12    0.53
   2  -6   0    3.23    0.84
   2   6   0    3.73    0.92
  -2   6   0    3.72    1.06
  -2   6   0    3.30    0.62
   2   6   0    2.67    0.51
  -3  -6   0 1258.12   30.03
   3   6   0 1226.28   29.48
   3   6   0 1279.37   31.30
  -3   6   0 1282.20   32.03
   4   6   0  216.85    7.78
   4   6   0  205.47    6.05
   5  -6   0    1.57    1.14
  -5  -6   0    1.40    1.08
   5   6   0   -0.73    0.48
   5   6   0    1.50    1.02
   6  -6   0   31.91    3.13
  -6  -6   0   32.65    3.00
   6   6   0   37.94    3.50
  -7  -6   0    0.52    1.26
   7  -6   0   -0.86    1.41
  -7   6   0   -0.86    1.83
   7   6   0   -1.10    1.14
  -8  -6   0  114.61    8.52
  -8  -6   0  131.04    6.97
   8  -6   0  120.65    6.92
  -8   6   0  137.98    9.16
   8   6   0  140.60    7.61
  -9  -6   0   79.95    5.74
   9  -6   0   81.59    5.87
  -9  -6   0   87.86    7.84
  -9  -6   0   87.18    5.13
   9   6   0   85.07    6.57
  -9   6   0   85.88    7.72
 -10  -6   0    1.93    3.33
 -10  -6   0   -4.14    2.95
  10  -6   0   -4.49    2.34
  10   6   0   -3.63    2.34
 -10   6   0    2.02    3.20
 -11  -6   0   -2.76    2.92
 -11   6   0   -4.83    3.21
 -11   6   0    3.68    4.09
   0   7   0   22.29    7.07
  -1  -7   0  203.44    5.97
   1  -7   0  193.73    6.01
  -1  -7   0  194.81    5.49
  -1  -7   0  198.35    5.67
   1  -7   0  197.13    5.60
   1   7   0  199.61    6.48
   1   7   0  197.00    5.94
  -1   7   0  200.39    6.52
  -1   7   0  198.71    5.25
   1   7   0  193.36    5.66
  -1   7   0  195.10    6.44
   2  -7   0   18.96    1.63
  -2  -7   0   17.39    1.14
   2  -7   0   16.09    1.16
  -2  -7   0   16.34    1.41
   2   7   0   15.26    1.59
  -2   7   0   17.49    1.80
  -2   7   0   16.54    1.11
   2   7   0   16.21    1.06
   3  -7   0   47.27    2.31
  -3  -7   0   44.90    2.54
  -3  -7   0   45.62    2.21
  -3   7   0   51.49    3.37
   3   7   0   45.00    2.90
   3   7   0   42.08    1.91
  -4  -7   0  198.05    6.93
   4   7   0  196.00    7.46
  -4   7   0  199.21    8.09
   4   7   0  176.67    5.49
  -5  -7   0  232.34    7.80
   5   7   0  218.70    6.47
  -6  -7   0   80.28    4.44
   6  -7   0   78.28    4.90
   6   7   0   75.15    3.06
   6   7   0   86.80    5.29
  -7  -7   0   18.02    2.82
   7  -7   0   15.13    2.83
   7   7   0   14.78    2.87
  -7   7   0   18.03    4.06
  -8  -7   0    8.69    2.15
   8  -7   0   11.84    2.85
  -8  -7   0   18.49    4.28
  -8  -7   0   13.38    2.78
   8   7   0    9.82    2.68
  -8   7   0    9.69    3.41
  -9  -7   0   -0.30    1.69
   9  -7   0    4.36    2.07
  -9  -7   0    0.12    1.80
  -9  -7   0   -0.41    2.30
  -9   7   0   -1.09    2.49
   9   7   0   -1.77    1.72
  10  -7   0   -2.67    2.26
 -10  -7   0    7.12    3.86
  10   7   0    2.69    2.88
 -10   7   0    5.37    3.35
 -11  -7   0   -1.62    2.91
  11   7   0    1.17    2.78
 -11   7   0    3.40    3.45
 -11   7   0   -1.86    3.02
   0  -8   0 4555.65  148.11
   0   8   0 4795.43  148.24
  -1  -8   0  114.94    4.08
   1  -8   0  115.67    4.19
   1  -8   0  109.02    3.73
  -1  -8   0  108.74    3.56
  -1  -8   0  106.94    3.76
   1   8   0  111.55    4.11
   1   8   0  105.51    3.71
  -1   8   0  113.95    3.40
  -1   8   0  121.56    4.72
  -1   8   0  110.04    4.52
   1   8   0  112.37    4.55
   2  -8   0   39.20    2.45
  -2  -8   0   42.66    2.30
   2  -8   0   42.12    2.01
  -2  -8   0   43.22    2.01
  -2  -8   0   39.59    2.29
  -2   8   0   47.45    2.98
   2   8   0   43.78    2.74
  -2   8   0   44.53    1.90
   3  -8   0   41.38    2.79
  -3  -8   0   39.41    2.64
  -3  -8   0   41.18    2.09
  -3  -8   0   38.05    2.44
   3  -8   0   38.24    2.10
  -3   8   0   36.28    3.01
   3   8   0   46.55    3.05
   3   8   0   41.95    1.89
  -4  -8   0   35.15    2.53
  -4  -8   0   39.08    2.33
   4   8   0   40.62    3.16
   4   8   0   35.95    1.82
  -4   8   0   37.24    3.40
  -5  -8   0   12.06    1.85
  -5  -8   0    7.40    2.03
   5   8   0   10.28    1.11
   5   8   0   12.32    2.29
  -6  -8   0   32.37    2.87
  -6  -8   0   34.83    4.70
   6  -8   0   36.93    3.43
  -6  -8   0   37.74    2.91
   6   8   0   30.84    1.77
   6   8   0   36.38    3.57
  -7  -8   0   21.01    4.22
  -7  -8   0   21.80    2.99
   7  -8   0   20.14    3.37
  -7  -8   0   23.22    2.69
   7   8   0   20.70    3.35
  -7   8   0   20.13    4.56
   8  -8   0    6.98    2.57
  -8  -8   0    9.05    2.25
  -8  -8   0    8.73    3.07
  -8  -8   0    9.86    2.21
  -8   8   0    6.24    3.32
   8   8   0    8.20    2.80
  -9  -8   0    2.05    2.85
  -9  -8   0   -1.88    1.49
   9  -8   0    1.53    2.21
  -9  -8   0   -2.71    1.75
   9   8   0   -3.02    1.96
  -9   8   0    0.17    2.65
  10  -8   0    4.95    2.53
 -10  -8   0    1.92    3.17
 -10   8   0    0.93    2.52
  10   8   0   -0.80    2.70
 -11  -8   0    0.50    3.36
 -11   8   0    1.34    2.95
 -11   8   0    2.13    3.35
  11   8   0   -0.59    3.14
   0  -9   0    2.09    0.66
   0  -9   0    1.23    0.56
   0  -9   0    3.79    0.69
   0   9   0    1.64    0.75
   0   9   0    1.87    0.79
   0   9   0    1.47    0.50
   1  -9   0  101.43    4.05
  -1  -9   0  102.17    3.93
  -1  -9   0   99.40    3.41
   1  -9   0  107.70    3.73
   1   9   0  100.41    3.61
  -1   9   0  103.60    3.25
   1   9   0  103.06    4.09
  -1   9   0  102.44    4.47
   1   9   0   96.87    4.42
  -1   9   0   99.26    4.49
  -2  -9   0  101.52    4.10
   2  -9   0   96.82    3.57
  -2  -9   0  106.82    3.94
  -2  -9   0  103.94    3.64
   2  -9   0  101.49    4.36
  -2   9   0   99.12    4.75
  -2   9   0   97.67    3.33
   2   9   0  102.77    4.67
  -3  -9   0   25.09    1.98
   3  -9   0   21.90    1.54
  -3  -9   0   25.55    1.68
   3  -9   0   22.55    2.17
  -3  -9   0   26.56    2.20
  -3   9   0   25.72    2.68
   3   9   0   25.77    2.46
  -4  -9   0  478.86   14.53
  -4  -9   0  483.80   12.93
  -4  -9   0  475.22   13.76
  -4   9   0  492.61   15.74
   4   9   0  465.00   12.18
   4   9   0  497.36   14.86
  -5  -9   0  320.57   11.51
  -5  -9   0  304.31   12.97
  -5  -9   0  315.92    9.50
   5   9   0  312.04   11.23
   5   9   0  300.51    8.31
  -6  -9   0   13.42    3.11
  -6  -9   0   14.91    2.27
  -6  -9   0   13.78    2.30
   6  -9   0   14.93    2.71
   6   9   0   17.60    2.90
  -7  -9   0    2.95    2.26
   7  -9   0    3.03    1.92
  -7  -9   0    2.62    1.60
  -7  -9   0    6.87    1.76
   7   9   0    7.29    2.22
  -7   9   0    4.37    2.72
  -8  -9   0    1.44    2.39
  -8  -9   0    6.70    1.78
   8  -9   0    3.10    2.36
  -8  -9   0    2.90    1.58
  -8   9   0    3.20    3.10
   8   9   0    7.04    2.39
  -9  -9   0    6.45    3.64
  -9  -9   0   11.36    2.63
  -9   9   0    7.06    3.49
   9   9   0    9.36    2.79
 -10  -9   0    3.82    3.54
  10  -9   0    3.98    2.76
 -10   9   0    3.86    3.55
  10   9   0   -4.11    2.89
 -11  -9   0    4.11    4.34
  11   9   0    7.84    4.96
 -11   9   0    3.38    4.74
 -11   9   0    0.43    3.85
   0 -10   0   29.47    1.92
   0 -10   0   32.20    1.71
   0 -10   0   30.17    2.06
   0  10   0   30.69    2.28
   0  10   0   38.20    2.70
   0  10   0   32.38    1.63
  -1 -10   0    5.05    0.84
   1 -10   0    3.68    1.02
  -1 -10   0    6.36    1.15
   1 -10   0    6.69    1.07
   1  10   0    6.75    1.26
   1  10   0    3.10    1.04
  -1  10   0    4.23    1.23
  -1  10   0    3.38    1.12
  -1  10   0    5.20    0.79
   1  10   0    4.96    1.06
  -2 -10   0   46.50    2.44
   2 -10   0   49.90    3.00
  -2 -10   0   52.62    2.80
   2 -10   0   45.32    2.29
  -2 -10   0   48.12    2.37
   2  10   0   42.35    2.58
  -2  10   0   48.62    2.11
  -2  10   0   46.45    3.28
   2  10   0   49.07    2.65
   2  10   0   50.33    3.25
  -3 -10   0   97.20    4.35
  -3 -10   0   92.84    4.24
   3 -10   0   91.81    3.60
  -3 -10   0   97.23    3.68
   3 -10   0   91.85    4.65
  -3  10   0  107.11    5.53
   3  10   0  100.36    5.02
  -4 -10   0    1.88    0.88
  -4 -10   0    0.54    1.04
  -4 -10   0    0.39    0.72
  -4  10   0    2.29    1.54
   4  10   0   -0.37    0.99
  -5 -10   0   17.40    1.80
  -5 -10   0   24.40    3.51
  -5 -10   0   22.72    4.04
   5  10   0   19.25    2.92
   6 -10   0    9.94    2.36
  -6 -10   0    8.03    1.63
  -6 -10   0    8.54    2.79
  -6 -10   0   10.01    2.07
   6  10   0    9.21    2.33
  -7 -10   0   18.75    3.96
  -7 -10   0   12.03    2.31
  -7 -10   0   11.05    1.95
   7 -10   0   13.96    2.96
   7  10   0   16.05    3.06
  -8 -10   0    9.55    3.45
  -8 -10   0   12.87    2.29
   8 -10   0   11.08    3.17
   8  10   0   11.21    2.85
  -8  10   0    9.09    3.71
  -9 -10   0    3.50    2.16
  -9 -10   0    8.18    3.59
   9 -10   0    6.90    2.89
   9  10   0    6.32    2.66
  -9  10   0    4.61    2.94
 -10 -10   0   -2.47    2.52
  10 -10   0    5.82    2.84
  10  10   0   -5.43    2.73
  10  10   0   -0.98    2.78
 -10  10   0   -2.57    2.70
 -11 -10   0   -1.22    3.03
 -11 -10   0    6.43    5.83
 -11  10   0    7.76    6.65
  11  10   0    3.44    6.09
   0 -11   0    4.46    0.79
   0 -11   0    7.60    1.32
   0 -11   0    5.74    1.09
   0  11   0    5.74    0.85
   0  11   0    3.94    1.18
   0  11   0    2.47    0.99
  -1 -11   0   21.88    1.85
   1 -11   0   22.78    1.67
   1 -11   0   16.51    1.70
  -1 -11   0   21.49    1.46
   1  11   0   21.81    1.92
   1  11   0   22.47    2.30
  -1  11   0   19.78    2.10
   1  11   0   20.49    1.54
  -1  11   0   21.49    1.33
  -1  11   0   20.58    2.20
   2 -11   0   15.97    2.10
   2 -11   0   17.02    1.39
  -2 -11   0   15.08    1.99
  -2 -11   0   16.70    1.44
  -2  11   0   14.15    1.17
  -2  11   0   16.74    2.65
   2  11   0   15.39    2.02
   2  11   0   14.38    1.86
   2  11   0   14.32    2.19
  -3 -11   0   15.19    2.01
   3 -11   0   18.08    2.63
  -3 -11   0   16.78    1.79
   3 -11   0   13.28    1.30
  -3 -11   0   14.81    1.35
  -3  11   0   17.75    3.01
   3  11   0   12.06    2.10
  -4 -11   0  107.14    4.15
  -4 -11   0  106.61    4.93
  -4 -11   0  102.86    5.19
   4  11   0  102.81    5.63
  -4  11   0  109.89    6.38
  -5 -11   0  138.62    5.27
  -5 -11   0  137.23    8.69
  -5  11   0  153.67    8.08
   5  11   0  141.64    7.16
   6 -11   0   12.40    2.79
  -6 -11   0   10.70    1.78
  -6 -11   0    6.35    2.43
  -6 -11   0   11.71    2.27
   6  11   0   10.73    2.42
  -7 -11   0   38.60    2.92
  -7 -11   0   39.27    3.55
   7 -11   0   43.56    4.44
  -7 -11   0   44.31    4.95
   7  11   0   50.50    4.90
  -8 -11   0    8.98    2.21
   8 -11   0   13.84    3.59
  -8 -11   0   16.50    4.26
  -8  11   0    7.29    4.30
   9 -11   0    5.68    2.96
  -9 -11   0    1.03    1.94
  -9 -11   0    6.29    3.44
  -9  11   0   10.80    4.10
   9  11   0    0.52    2.23
 -10 -11   0    4.53    2.89
  10 -11   0   -1.56    2.75
 -10  11   0    1.57    2.94
  10  11   0   -1.69    2.79
  10  11   0    2.63    3.18
 -11 -11   0   -2.45    2.50
 -11 -11   0   -7.76    2.48
  11  11   0    2.62    3.19
 -11  11   0    3.29    2.58
 -11  11   0   -2.91    2.75
   0 -12   0   16.58    1.74
   0 -12   0   14.19    1.22
   0 -12   0   14.11    1.54
   0  12   0   16.92    2.34
   0  12   0   14.61    2.16
   0  12   0   15.21    1.24
  -1 -12   0   60.98    2.75
   1 -12   0   65.27    3.54
   1 -12   0   59.25    3.01
  -1 -12   0   61.04    3.30
  -1  12   0   66.27    4.02
   1  12   0   64.32    3.52
   1  12   0   67.78    4.11
  -1  12   0   61.61    3.80
  -1  12   0   67.99    2.63
   1  12   0   66.07    2.95
  -2 -12   0   91.58    4.25
  -2 -12   0   94.67    3.79
   2 -12   0   97.45    3.83
   2 -12   0   94.73    4.65
   2  12   0   86.83    4.27
  -2  12   0   90.78    3.31
   2  12   0   97.68    5.13
   2  12   0   91.78    4.06
  -2  12   0  100.86    5.33
   3 -12   0   14.75    1.39
  -3 -12   0   17.11    2.24
   3 -12   0   20.99    2.83
  -3 -12   0   17.76    1.57
  -3 -12   0   19.26    1.96
   3  12   0   13.39    2.31
   3  12   0   18.28    2.37
  -3  12   0   20.10    3.39
   3  12   0   17.93    1.95
  -4 -12   0   14.28    1.51
  -4 -12   0   14.47    2.20
  -4 -12   0   18.16    2.66
  -4  12   0   18.15    3.47
   4  12   0   17.63    2.88
  -5 -12   0    8.59    1.39
  -5 -12   0    9.84    3.10
  -5 -12   0    6.14    2.13
   5  12   0    5.27    1.98
  -5  12   0    5.36    2.18
  -6 -12   0    0.87    0.97
  -6 -12   0    1.08    1.70
  -6 -12   0    0.96    1.17
   6 -12   0   -0.55    1.24
   6  12   0    2.60    1.77
  -7 -12   0    1.73    1.47
  -7 -12   0   -2.56    1.10
  -7 -12   0   -2.08    1.71
   7 -12   0   -0.30    1.81
   7  12   0    2.62    2.22
   8 -12   0    7.03    2.74
  -8 -12   0    6.85    2.16
   8  12   0    5.51    2.71
  -8  12   0    8.81    3.43
   9 -12   0   10.05    3.28
  -9 -12   0   11.59    3.84
  -9 -12   0    1.06    2.14
   9  12   0    2.40    2.50
   9  12   0   11.94    4.03
  -9  12   0    8.64    4.12
 -10 -12   0   -1.68    2.82
  10 -12   0   -2.19    2.41
 -10  12   0   -1.17    2.91
  10  12   0   -0.77    2.57
 -11 -12   0   -1.99    2.86
 -11 -12   0    0.68    3.28
  11  12   0   -0.04    2.89
 -11  12   0   -0.34    2.86
   0 -13   0    7.59    1.41
   0 -13   0    7.01    1.35
   0 -13   0    4.64    0.90
   0  13   0    5.91    1.52
   0  13   0    6.70    1.47
  -1 -13   0   17.44    1.53
   1 -13   0   18.70    1.73
  -1 -13   0   19.13    1.97
   1 -13   0   16.16    2.17
  -1  13   0   19.74    2.80
   1  13   0   23.28    2.27
   1  13   0   18.75    1.63
   1  13   0   17.36    2.63
  -1  13   0   19.77    1.39
  -1  13   0   19.67    2.77
  -2 -13   0  162.15    6.16
   2 -13   0  152.06    5.46
   2 -13   0  155.25    6.53
  -2 -13   0  153.14    5.39
   2  13   0  155.80    7.85
   2  13   0  158.92    5.81
  -2  13   0  155.79    7.06
  -2  13   0  151.24    4.85
   2  13   0  152.96    6.19
   3 -13   0  376.10   12.46
  -3 -13   0  382.54   11.64
  -3 -13   0  363.28   11.07
  -3 -13   0  370.79   10.44
   3 -13   0  374.98   10.35
   3  13   0  371.61   11.57
  -3  13   0  374.96   13.34
   3  13   0  388.57   11.70
   3  13   0  373.29   12.85
  -4 -13   0  124.81    5.70
  -4 -13   0  123.57    5.61
  -4 -13   0  117.99    4.48
  -4  13   0  116.00    6.99
   4  13   0  125.62    6.77
   4  13   0  122.36    5.54
  -5 -13   0    9.91    2.25
  -5  13   0    9.28    2.85
   5  13   0   15.79    3.06
  -6 -13   0    3.48    1.46
  -6 -13   0    0.99    1.06
  -6 -13   0    0.77    1.54
   6  13   0   -1.50    1.34
  -7 -13   0    1.08    1.41
  -7 -13   0    0.82    2.17
   7 -13   0   -1.70    1.52
   7  13   0   -0.33    1.84
  -8 -13   0    0.20    2.06
  -8 -13   0   -3.24    1.28
  -8  13   0   -1.51    2.13
   8  13   0    0.38    1.82
  -9 -13   0    1.40    2.73
   9 -13   0   -3.03    2.19
  -9 -13   0   -5.15    2.10
  -9  13   0    0.66    2.81
   9  13   0   -2.47    2.36
   9  13   0    4.56    2.83
  10 -13   0    2.20    2.89
 -10 -13   0    5.57    3.73
  10  13   0    8.61    3.82
 -10  13   0    5.69    4.01
  10  13   0   -2.16    3.27
 -11 -13   0    5.34    3.47
 -11 -13   0    7.10    3.71
 -11  13   0    3.17    3.51
 -11  13   0    9.63    3.71
  11  13   0    8.60    3.81
   0 -14   0  159.09    6.15
   0 -14   0  139.51    4.81
   0 -14   0  143.58    5.69
   0  14   0  145.94    6.41
   0  14   0  144.62    4.85
  -1 -14   0  150.60    5.25
  -1 -14   0  163.28    6.27
   1 -14   0  152.23    6.38
   1 -14   0  161.20    5.87
  -1 -14   0  157.29    6.25
   1  14   0  158.66    7.23
   1  14   0  162.08    6.60
  -1  14   0  152.34    6.91
  -1  14   0  153.41    8.22
  -1  14   0  155.17    4.95
   1  14   0  149.52    5.35
  -2 -14   0  146.22    5.98
   2 -14   0  143.35    5.38
   2 -14   0  156.88    6.65
  -2 -14   0  142.67    5.21
   2  14   0  151.39    6.25
   2  14   0  140.94    5.57
  -2  14   0  144.38    4.88
  -2  14   0  141.01    7.00
   2  14   0  143.73    6.99
  -3 -14   0    0.03    0.86
   3 -14   0    1.11    1.33
  -3 -14   0   -0.80    0.87
   3 -14   0    1.33    0.64
   3  14   0    1.30    1.33
  -3  14   0    1.40    1.44
   3  14   0    0.60    0.99
   3  14   0    1.02    0.90
  -4 -14   0  142.94    6.82
  -4 -14   0  138.96    4.99
  -4 -14   0  147.19    6.27
   4  14   0  148.98    6.70
  -4  14   0  152.55    8.24
   4  14   0  132.73    6.12
   4  14   0  154.55    7.71
  -5 -14   0    4.08    1.13
  -5 -14   0    2.91    1.65
   5  14   0    2.39    1.37
   5  14   0    2.00    1.83
   5  14   0    3.37    1.76
  -5  14   0    4.54    2.42
  -6 -14   0   -0.04    1.28
  -6 -14   0   -0.54    1.37
   6  14   0   -0.53    1.67
  -7 -14   0   10.07    2.37
   7 -14   0    9.44    3.00
  -7 -14   0   10.21    3.07
   7  14   0   12.72    3.43
   7  14   0    8.87    2.91
  -8 -14   0   11.63    3.66
   8 -14   0   12.75    3.48
  -8 -14   0    4.88    1.94
   8  14   0    9.49    3.16
  -8  14   0   11.96    4.46
   8  14   0    7.00    3.40
   8  14   0    6.24    2.42
   9 -14   0    6.02    3.23
  -9 -14   0    5.83    3.05
   9  14   0    2.97    2.60
   9  14   0   10.39    3.99
  -9  14   0    5.41    3.64
  10 -14   0    4.26    4.98
  10  14   0   -0.44    5.35
 -11 -14   0   -1.12    2.92
 -11  14   0   -4.86    2.90
 -11  14   0   -1.09    2.84
  11  14   0    0.05    3.02
   0 -15   0    4.03    1.25
   0 -15   0    3.71    1.21
   0 -15   0    2.37    0.76
   0  15   0    4.97    1.46
   0  15   0    7.72    1.82
   0  15   0    4.19    0.89
  -1 -15   0   50.16    3.34
  -1 -15   0   57.85    2.82
   1 -15   0   53.88    3.20
  -1 -15   0   52.38    3.52
   1 -15   0   51.02    3.58
  -1  15   0   59.42    4.23
   1  15   0   53.98    4.20
   1  15   0   48.02    3.55
   1  15   0   51.93    2.80
  -1  15   0   53.25    4.19
  -2 -15   0    1.77    1.18
   2 -15   0    0.24    0.67
  -2 -15   0    0.97    0.90
   2 -15   0    2.64    1.45
  -2  15   0    3.02    1.66
   2  15   0    0.19    0.96
   2  15   0    3.19    1.17
   2  15   0    1.27    1.37
   3 -15   0   11.95    2.50
  -3 -15   0    9.08    1.78
   3 -15   0   10.08    1.41
  -3 -15   0   10.53    2.00
  -3  15   0   10.83    2.77
   3  15   0    7.38    2.15
   3  15   0   10.08    2.11
   3  15   0   10.70    2.24
  -4 -15   0  223.88    8.55
  -4 -15   0  223.27    8.31
   4  15   0  211.53    8.39
   4  15   0  232.78    8.94
   4  15   0  230.68   10.13
  -4  15   0  227.84   10.65
  -5 -15   0  116.52    6.12
   5  15   0  129.91    6.77
   5  15   0  118.45    5.98
  -5  15   0  122.45    8.09
   5  15   0  122.43    7.39
  -6 -15   0   14.54    3.05
  -6 -15   0    7.01    2.13
   6  15   0   14.66    3.07
   6  15   0   11.11    2.41
   6  15   0   17.84    3.70
  -7 -15   0    1.84    1.49
  -7 -15   0   -0.02    1.99
   7 -15   0   -2.00    1.55
   7  15   0    2.57    2.30
   7  15   0    0.38    2.09
   7  15   0    1.67    1.63
  -8 -15   0    0.95    1.62
   8 -15   0    1.21    2.30
  -8 -15   0    2.60    2.58
  -8  15   0    0.88    2.82
   8  15   0   -0.23    2.18
   8  15   0    1.57    2.18
   8  15   0    3.82    3.03
  -9 -15   0   -1.03    2.70
   9 -15   0    1.43    2.44
   9  15   0   -0.49    2.75
   9  15   0   -3.43    2.03
  -9  15   0   -2.16    3.07
 -10 -15   0   -1.71    2.72
  10 -15   0    3.53    3.20
 -10 -15   0   -3.41    2.49
 -10  15   0   -4.77    2.35
 -10  15   0    4.42    3.86
  10  15   0    0.06    3.76
  10  15   0   -2.72    3.01
   0 -16   0   25.23    2.44
   0 -16   0   30.30    2.79
   0 -16   0   26.28    1.81
   0  16   0   27.05    1.93
   0  16   0   29.11    3.39
   0  16   0   30.49    3.10
  -1 -16   0  172.21    7.05
  -1 -16   0  173.41    7.08
   1 -16   0  172.21    6.59
   1 -16   0  166.06    8.38
  -1 -16   0  176.88    5.88
   1  16   0  179.17    7.55
   1  16   0  177.05    8.22
   1  16   0  171.40    6.00
  -1  16   0  167.86    5.46
  -1  16   0  180.46    8.37
  -1  16   0  165.40    7.79
   2 -16   0  126.46    6.30
  -2 -16   0  121.71    6.61
   2 -16   0  124.92    5.06
  -2 -16   0  117.13    4.75
   2  16   0  114.72    6.65
  -2  16   0  122.16    4.18
  -2  16   0  110.79    6.50
   2  16   0  115.57    5.88
   2  16   0  118.10    5.09
   3 -16   0   78.25    3.49
   3 -16   0   80.07    5.26
  -3 -16   0   82.85    4.13
  -3 -16   0   86.63    4.74
   3  16   0   90.78    5.00
   3  16   0   80.23    4.51
  -3  16   0   84.48    6.05
   3  16   0   79.54    5.69
  -4 -16   0    0.15    1.06
  -4 -16   0   -1.87    0.84
   4  16   0    1.50    1.64
   4  16   0    1.27    1.55
  -4  16   0    2.34    2.12
   4  16   0    1.57    1.38
  -5 -16   0    9.16    2.30
  -5  16   0    4.78    3.02
   5  16   0    9.54    2.78
   5  16   0    5.30    1.82
   5  16   0    9.99    2.56
  -6 -16   0    8.16    2.48
  -6 -16   0    7.41    2.22
   6  16   0    6.69    2.09
   6  16   0    4.25    2.36
   6  16   0    2.00    2.12
  -7 -16   0   27.49    3.56
   7 -16   0   29.75    6.87
  -7 -16   0   34.34    4.88
   7  16   0   23.05    4.27
  -8 -16   0    0.93    1.88
  -8 -16   0   -0.60    2.17
   8 -16   0   -1.28    2.02
  -8  16   0    0.60    2.71
   8  16   0   -0.18    2.37
   8  16   0    2.96    2.95
   8  16   0    1.67    2.64
  -9 -16   0    2.99    3.02
   9 -16   0    2.29    2.84
  -9  16   0    2.12    2.92
   9  16   0   -2.11    2.69
   9  16   0    6.34    3.49
 -10 -16   0   -0.13    3.08
 -10 -16   0    2.87    4.06
  10  16   0   -0.97    3.31
 -10  16   0   -0.10    4.41
  10  16   0   -6.67    3.68
   0 -17   0    6.06    1.55
   0 -17   0    3.92    0.86
   0 -17   0    6.62    1.73
   0  17   0    3.46    1.68
   0  17   0    5.83    1.95
   0  17   0    6.50    1.18
  -1 -17   0   27.39    2.00
   1 -17   0   25.10    2.42
  -1 -17   0   30.81    2.98
   1 -17   0   32.06    3.14
  -1 -17   0   29.97    2.78
   1  17   0   24.29    2.09
  -1  17   0   25.85    1.78
   1  17   0   23.15    3.41
  -1  17   0   28.71    3.98
   1  17   0   24.82    3.38
  -1  17   0   28.96    4.14
   2 -17   0    5.14    1.80
   2 -17   0    2.00    1.10
  -2 -17   0    1.11    1.24
  -2 -17   0    1.57    1.20
  -2 -17   0    4.17    1.28
   2  17   0    3.22    1.72
  -2  17   0    2.26    0.77
  -2  17   0    4.11    2.06
   2  17   0    4.32    1.84
   2  17   0    3.08    1.21
   3 -17   0    1.66    0.85
   3 -17   0    1.23    1.42
  -3 -17   0    1.89    1.15
  -3 -17   0    0.29    0.99
  -3  17   0    0.07    1.37
   3  17   0    0.39    1.35
   3  17   0   -0.37    1.35
   4 -17   0   65.85    5.16
  -4 -17   0   66.55    4.09
  -4 -17   0   64.74    4.37
  -4  17   0   60.76    5.70
   4  17   0   68.61    4.63
   4  17   0   73.00    5.85
   4  17   0   67.63    4.56
  -5 -17   0    5.33    2.34
  -5 -17   0   11.28    2.35
   5  17   0    5.51    2.58
  -5  17   0    6.63    3.16
   5  17   0    5.20    2.47
   5  17   0    6.50    2.15
  -6 -17   0    5.29    2.03
  -6 -17   0    4.29    2.06
   6  17   0   -0.20    1.42
   6  17   0    6.09    2.41
  -7 -17   0    6.67    2.08
  -7 -17   0    9.66    3.10
   7 -17   0    8.95    3.13
   7  17   0    2.35    2.05
   7  17   0    6.33    2.99
   7  17   0    4.06    2.74
  -8 -17   0   10.04    3.47
  -8 -17   0    3.34    2.29
   8 -17   0    8.62    3.18
  -8  17   0    7.25    3.92
   8  17   0    7.06    3.35
   8  17   0    4.82    3.08
   9 -17   0    3.08    3.15
  -9 -17   0    5.14    3.05
  -9  17   0   -4.55    2.34
   9  17   0    0.03    3.01
 -10 -17   0    1.04    2.77
  10 -17   0   -1.25    2.98
 -10 -17   0   -0.24    3.09
 -10  17   0   -7.58    2.79
 -10  17   0   -2.01    3.01
  10  17   0    4.30    3.62
   0 -18   0   10.80    2.11
   0 -18   0    9.93    1.98
   0  18   0    6.67    2.25
   0  18   0   12.04    2.80
   0  18   0    6.74    1.28
   1 -18   0    2.65    1.54
  -1 -18   0    2.61    1.41
  -1 -18   0    2.20    1.35
   1 -18   0    0.46    1.05
  -1 -18   0    1.24    0.73
   1  18   0    0.50    1.40
  -1  18   0    2.32    1.81
  -1  18   0   -1.49    0.97
  -1  18   0    0.61    0.73
   1  18   0    0.06    0.81
   1  18   0    1.18    1.42
   2 -18   0   39.17    2.75
  -2 -18   0   35.23    3.28
   2 -18   0   33.91    3.63
  -2 -18   0   36.13    2.55
  -2 -18   0   38.90    3.66
   2  18   0   31.03    4.41
   2  18   0   32.92    2.74
  -2  18   0   39.42    5.05
   2  18   0   39.39    3.57
  -2  18   0   33.12    2.00
   3 -18   0   37.28    3.95
  -3 -18   0   32.88    3.28
  -3 -18   0   36.54    2.79
   3 -18   0   34.81    2.31
   3  18   0   41.11    3.34
   3  18   0   35.50    4.56
  -3  18   0   28.71    4.66
   3  18   0   37.44    4.37
  -4 -18   0    1.16    1.25
   4 -18   0    0.66    1.58
  -4 -18   0    1.59    1.28
   4  18   0    0.39    1.30
   4  18   0    1.68    2.00
  -4  18   0    2.56    2.52
   4  18   0    2.11    1.56
  -5 -18   0    2.33    1.75
  -5 -18   0    1.30    1.31
   5  18   0    1.75    1.59
   5  18   0    1.01    1.83
   5  18   0    0.08    2.00
  -5  18   0    0.37    2.49
  -6 -18   0    5.46    2.33
  -6 -18   0    8.87    2.46
   6  18   0    7.18    2.70
   6  18   0    6.81    2.96
   6  18   0    8.41    2.22
  -7 -18   0   -2.62    1.77
   7 -18   0    2.88    2.60
  -7 -18   0   -1.82    1.39
   7  18   0   -1.04    2.12
   7  18   0   -0.09    1.86
   7  18   0   -1.56    1.98
  -8 -18   0   -4.67    1.94
  -8 -18   0    1.60    2.12
   8 -18   0    0.57    2.77
  -8  18   0    0.10    3.26
   8  18   0   -1.51    2.02
   8  18   0   -0.35    2.62
  -9 -18   0   13.22    4.59
  -9 -18   0    1.71    2.73
   9 -18   0    6.44    3.64
   9  18   0    3.43    3.21
  -9  18   0    3.67    3.64
   9  18   0    0.88    2.87
 -10 -18   0   -1.36    2.90
 -10 -18   0    2.98    3.17
  10 -18   0    0.08    2.71
 -10  18   0    1.17    3.29
 -10  18   0   -6.64    2.93
  10  18   0    3.13    3.69
   0 -19   0    7.30    2.08
   0 -19   0    7.25    1.92
   0  19   0    7.19    1.28
   0  19   0    6.76    2.27
   0  19   0    9.64    2.46
  -1 -19   0   24.42    1.86
  -1 -19   0   33.20    3.71
   1 -19   0   29.96    2.81
  -1 -19   0   33.43    3.29
   1 -19   0   26.82    3.55
   1  19   0   29.18    2.37
   1  19   0   27.76    3.95
   1  19   0   25.66    3.94
  -1  19   0   40.16    4.39
  -1  19   0   34.50    4.69
  -1  19   0   29.28    1.97
  -2 -19   0   48.14    4.11
   2 -19   0   46.16    3.14
  -2 -19   0   47.39    2.90
   2 -19   0   45.68    4.23
  -2 -19   0   51.43    3.97
   2  19   0   47.86    4.88
  -2  19   0   40.87    2.22
  -2  19   0   49.31    4.81
   2  19   0   51.08    4.18
   2  19   0   43.74    3.20
  -3 -19   0    0.97    1.24
   3 -19   0    1.24    1.51
  -3 -19   0    1.99    1.60
  -3 -19   0    3.05    1.28
   3 -19   0   -0.52    0.81
   3  19   0    0.21    1.25
   3  19   0    1.19    1.65
  -3  19   0   -0.07    1.78
   3  19   0    2.19    1.56
  -4 -19   0    3.06    1.66
   4 -19   0   -0.17    1.67
  -4 -19   0    0.01    1.24
   4  19   0    0.12    1.96
   4  19   0    0.41    1.42
  -4  19   0    1.27    2.11
   4  19   0    1.06    1.51
  -5 -19   0   40.44    3.61
  -5 -19   0   35.25    3.71
   5  19   0   36.94    3.77
  -5  19   0   39.51    6.26
   5  19   0   41.68    4.27
   5  19   0   46.95    8.63
  -6 -19   0    7.09    2.26
  -6 -19   0   -1.31    1.72
   6  19   0    2.10    2.41
   6  19   0    5.03    2.56
   6  19   0    0.70    1.95
   7 -19   0   32.17    5.11
   7  19   0   37.25    5.35
   7  19   0   40.34    5.87
   7  19   0   25.39    4.02
  -8 -19   0   24.37    4.53
  -8 -19   0   24.00    3.58
  -8 -19   0   27.21    5.95
   8 -19   0   24.48    5.23
  -8  19   0   27.70    6.31
   8  19   0   31.96    5.29
   8  19   0   22.20    4.97
  -9 -19   0    2.52    3.97
  -9  19   0    0.76    4.41
   9  19   0    1.09    3.01
  10 -19   0    8.82    3.89
 -10 -19   0    6.72    4.09
 -10 -19   0    5.07    3.56
 -10  19   0   -5.59    4.50
 -10  19   0   11.95    5.10
  10  19   0   14.39    3.86
   0 -20   0    7.65    2.18
   0 -20   0   15.40    2.91
   0  20   0   14.18    3.01
   0  20   0    8.52    2.43
   0  20   0    9.08    1.51
  -1 -20   0    8.56    2.38
  -1 -20   0    6.55    2.21
   1 -20   0    7.79    1.89
   1 -20   0    6.22    2.11
  -1 -20   0    6.74    1.19
  -1  20   0    9.29    1.36
   1  20   0    8.19    2.75
   1  20   0    5.28    2.06
  -1  20   0    6.35    2.49
   1  20   0    8.13    1.67
  -1  20   0    4.35    2.13
  -2 -20   0   25.65    3.55
  -2 -20   0   33.55    3.72
   2 -20   0   30.36    2.66
   2 -20   0   31.62    4.20
  -2 -20   0   26.29    2.22
  -2  20   0   25.82    4.27
  -2  20   0   27.93    1.81
   2  20   0   35.20    4.45
   2  20   0   30.35    4.69
  -3 -20   0   29.52    3.75
  -3 -20   0   26.58    2.56
   3 -20   0   26.87    4.35
  -3 -20   0   30.62    4.48
   3  20   0   30.73    4.21
   3  20   0   30.59    3.65
  -3  20   0   27.33    4.66
   3  20   0   20.37    3.70
  -4 -20   0   61.72    4.80
  -4 -20   0   61.81    5.53
  -4 -20   0   72.44    4.30
   4  20   0   66.98    5.00
   4  20   0   63.24    4.68
   4  20   0   70.12    6.31
  -4  20   0   67.51    6.50
  -5 -20   0   20.37    3.26
  -5 -20   0   28.74    3.66
   5  20   0   25.45    3.82
  -5  20   0   23.00    4.97
   5  20   0   23.69    3.89
   5  20   0   22.17    4.29
  -6 -20   0    4.44    2.34
  -6 -20   0    8.11    2.52
   6  20   0   -0.58    2.12
   6  20   0    4.11    2.82
   6  20   0    1.30    2.47
  -7 -20   0    3.15    2.38
  -7 -20   0   -1.19    2.56
   7 -20   0   -0.12    2.43
  -7 -20   0    0.31    1.67
   7  20   0   -4.34    2.01
   7  20   0   -5.63    2.10
   7  20   0   -2.60    2.22
  -8 -20   0   -1.78    2.47
  -8 -20   0   -3.43    2.05
  -8 -20   0   -0.90    2.65
   8 -20   0   -2.55    2.70
   8  20   0   -0.64    2.49
   8  20   0   -0.39    2.74
  -8  20   0    0.78    3.38
   9 -20   0    4.28    3.65
  -9 -20   0   -2.78    2.84
  -9  20   0   -2.29    2.69
   9  20   0    4.71    3.33
  -9  20   0   -6.77    3.52
   9  20   0   -0.77    2.97
   0 -21   0    7.07    2.22
   0 -21   0    4.49    1.93
   0  21   0    6.61    2.48
   0  21   0    9.20    2.34
   0  21   0    4.78    1.11
   1 -21   0    1.17    1.68
   1 -21   0   -0.92    0.97
  -1 -21   0   -1.54    1.31
  -1 -21   0   -0.34    1.26
   1  21   0    2.21    1.96
  -1  21   0   -0.39    1.56
  -1  21   0   -0.06    1.82
   1  21   0    0.14    1.93
  -1  21   0    0.82    0.78
   1  21   0    1.14    1.06
   2 -21   0   11.04    2.81
  -2 -21   0    8.62    2.42
   2 -21   0    9.98    1.94
  -2 -21   0    9.89    2.69
   2  21   0   11.17    3.20
   2  21   0   14.03    2.35
  -2  21   0   10.00    3.32
  -2  21   0   10.74    1.31
   2  21   0    8.46    2.72
  -3 -21   0   20.85    3.85
  -3 -21   0   22.40    2.34
   3 -21   0   16.88    3.77
  -3 -21   0   23.25    3.62
   3  21   0   15.84    3.71
   3  21   0   24.54    3.81
   3  21   0   21.00    2.97
  -3  21   0   24.02    4.81
  -4 -21   0    8.89    2.47
  -4 -21   0   10.18    3.08
  -4 -21   0   12.58    2.33
   4  21   0   10.13    2.46
   4  21   0    9.83    2.41
   4  21   0   13.31    3.70
  -4  21   0   15.20    3.99
  -5 -21   0    3.95    2.05
  -5 -21   0    6.62    3.41
  -5 -21   0    3.47    1.75
  -5  21   0   -0.71    2.42
   5  21   0    7.28    2.29
   5  21   0    2.11    1.99
   5  21   0    5.63    2.68
  -6 -21   0   19.76    5.13
  -6 -21   0   19.36    3.19
  -6 -21   0   26.43    5.29
   6  21   0   19.46    3.46
   6  21   0   12.66    3.63
   6  21   0   17.76    3.85
  -7 -21   0   11.93    3.24
  -7 -21   0   11.75    2.90
   7 -21   0   10.88    3.81
  -7 -21   0   24.83    5.40
   7  21   0   15.88    4.32
   7  21   0   11.96    3.50
  -8 -21   0   16.02    3.53
  -8 -21   0   14.80    3.90
  -8 -21   0   16.35    5.03
   8 -21   0   29.21    5.78
   8  21   0   35.93    5.83
   8  21   0   26.27    5.09
  -8  21   0   17.88    5.15
   9 -21   0    1.55    4.79
  -9 -21   0    9.94    7.47
   9  21   0    6.53    5.63
  -9  21   0   -0.65    5.47
   9  21   0   -5.46    2.29
   0 -22   0    8.27    2.12
   0 -22   0    9.85    2.66
   0  22   0    6.98    1.32
   0  22   0    7.58    2.38
   0  22   0   10.42    3.19
   1 -22   0   55.82    5.07
   1 -22   0   49.77    3.90
  -1 -22   0   55.67    4.69
  -1 -22   0   55.64    4.59
  -1  22   0   47.87    2.58
   1  22   0   48.42    4.75
   1  22   0   54.58    5.81
   1  22   0   52.39    3.26
  -1  22   0   40.84    5.75
  -2 -22   0   22.74    3.68
   2 -22   0   18.05    3.65
   2 -22   0   25.23    2.52
  -2 -22   0   28.90    4.31
   2  22   0   25.99    2.70
  -2  22   0   22.34    4.56
   2  22   0   16.61    3.99
   2  22   0   28.96    4.87
  -3 -22   0   46.80    4.39
  -3 -22   0   41.50    4.71
   3 -22   0   36.26    5.31
  -3 -22   0   32.05    3.10
   3  22   0   43.67    4.45
   3  22   0   57.23   10.95
   3  22   0   41.69    3.49
  -3  22   0   46.40    6.52
  -4 -22   0    0.79    1.94
  -4 -22   0   -1.75    1.34
  -4 -22   0   -0.10    1.77
   4  22   0    0.13    1.65
  -4  22   0    2.64    2.47
   4  22   0    1.65    2.38
   4  22   0    0.24    1.37
  -5 -22   0    3.20    2.16
  -5 -22   0    4.34    1.93
  -5 -22   0    5.67    2.96
  -5  22   0    1.24    3.20
   5  22   0    2.13    2.08
   5  22   0    4.66    3.00
   5  22   0   -0.59    1.73
  -6 -22   0    7.88    3.85
  -6 -22   0    4.53    2.34
  -6 -22   0    9.15    2.34
   6  22   0    7.27    2.90
   6  22   0   14.09    4.15
   6  22   0   10.64    3.35
  -7 -22   0    4.59    3.38
   7 -22   0    0.75    2.57
  -7 -22   0   -1.37    1.84
  -7 -22   0    1.19    2.10
   7  22   0    1.19    2.44
   7  22   0   -1.38    2.53
  -7  22   0    8.12    4.25
  -8 -22   0   -1.81    3.09
   8 -22   0    1.19    2.89
  -8 -22   0    7.03    3.09
  -8 -22   0   -5.21    2.67
  -8  22   0    7.47    4.47
   8  22   0    1.44    2.94
  -9 -22   0    0.31    3.45
   9 -22   0    2.22    3.28
   9  22   0   -2.06    2.77
  -9  22   0    1.27    3.73
   0 -23   0   11.09    2.71
   0 -23   0    6.77    2.17
   0  23   0   10.26    3.32
   0  23   0    9.27    1.43
   0  23   0   11.26    3.28
  -1 -23   0   16.07    3.07
   1 -23   0   18.62    3.71
  -1 -23   0   14.64    3.11
   1  23   0   16.75    3.89
   1  23   0   23.83    2.32
  -1  23   0   16.90    4.09
   1  23   0   17.75    3.85
  -1  23   0   17.26    1.90
  -2 -23   0   44.21    4.44
  -2 -23   0   47.75    4.75
   2 -23   0   43.22    3.24
   2 -23   0   45.92    4.93
   2  23   0   39.94    5.92
  -2  23   0   35.20    5.58
   2  23   0   44.62    3.35
   2  23   0   44.85    5.67
   3 -23   0   26.34    4.98
  -3 -23   0   27.52    4.18
  -3 -23   0   25.87    4.45
   3  23   0   22.59    4.05
   3  23   0   31.64    3.28
  -3  23   0   23.14    4.86
   3  23   0   26.96    5.06
  -4 -23   0    8.01    2.62
  -4 -23   0    7.73    2.90
   4  23   0    7.50    2.49
  -4  23   0    7.78    3.63
   4  23   0    6.65    2.47
   4  23   0    4.22    2.72
  -5 -23   0    0.63    2.43
  -5 -23   0   -1.62    1.74
  -5  23   0    3.11    3.30
   5  23   0    1.36    2.49
   5  23   0   -2.86    1.66
  -6 -23   0    0.86    1.90
  -6 -23   0    1.28    2.29
   6 -23   0   -0.61    2.32
   6  23   0   -1.65    2.22
   6  23   0    4.26    2.58
  -7 -23   0   11.49    3.37
   7 -23   0    9.53    3.60
  -7 -23   0   26.44    5.74
   7  23   0   12.21    3.68
   7  23   0   22.50    7.23
  -7  23   0   14.82    4.82
  -8 -23   0    4.13    4.14
  -8 -23   0    1.53    4.53
   8 -23   0    3.68    3.45
  -8  23   0    3.73    4.43
   8  23   0    3.12    3.18
   8  23   0    6.90    3.57
   9 -23   0    1.37    2.60
  -9 -23   0   -3.02    2.52
   9  23   0   -3.21    2.80
  -9  23   0    2.20    4.03
   0 -24   0   44.49    4.75
   0 -24   0   33.90    3.70
   0  24   0   37.37    2.40
   0  24   0   33.85    5.23
   0  24   0   35.98    5.81
   1 -24   0   32.93    4.99
  -1 -24   0   39.57    5.02
  -1 -24   0   37.14    5.02
   1 -24   0   32.53    3.38
   1  24   0   37.08    6.03
  -1  24   0   37.37    5.59
   1  24   0   29.07    4.66
   2 -24   0    9.07    3.45
  -2 -24   0   13.08    3.49
  -2 -24   0    9.71    2.89
   2  24   0   12.57    2.35
   2  24   0   10.53    3.60
  -2  24   0   11.54    3.78
   2  24   0   11.84    3.32
  -3 -24   0   80.14    6.43
  -3 -24   0   77.62    5.96
   3  24   0   68.20    7.19
   3  24   0   80.78    5.11
   3  24   0   85.54    6.43
  -4 -24   0    3.57    2.11
  -4 -24   0   -0.25    2.35
   4  24   0    1.57    2.08
   4  24   0    2.31    2.63
   4  24   0    4.01    2.17
  -4  24   0    0.15    2.48
  -5 -24   0    5.60    2.38
  -5 -24   0    2.48    2.92
   5  24   0    0.23    1.94
   5  24   0   -1.02    2.23
   5  24   0   -0.15    2.74
  -5  24   0    1.33    3.26
  -6 -24   0    8.87    2.65
  -6 -24   0    0.43    2.98
   6 -24   0    2.73    2.84
   6  24   0   -2.46    2.54
   6  24   0    1.43    2.26
   6  24   0    2.29    3.13
  -7 -24   0    2.64    3.56
   7 -24   0   11.54    4.05
  -7 -24   0    5.76    2.85
   7  24   0   11.16    3.34
  -7  24   0    7.76    4.17
   7  24   0    0.59    2.87
   8  24   0    2.68    3.14
   0 -25   0    8.28    2.27
   0 -25   0   11.57    3.34
   0  25   0    6.82    3.10
   0  25   0    6.96    3.02
   1 -25   0    4.27    2.83
  -1 -25   0    4.38    2.57
   1 -25   0    6.23    1.95
  -1 -25   0    7.90    2.80
   1  25   0    1.51    2.28
   1  25   0    6.10    1.43
  -1  25   0    2.70    2.79
   1  25   0    3.16    2.93
  -2 -25   0    0.75    1.88
   2 -25   0    2.97    2.81
  -2 -25   0    3.11    2.38
   2  25   0    1.62    2.46
   2  25   0    1.20    1.29
  -2  25   0    0.88    3.74
   2  25   0    3.99    2.65
   3 -25   0    2.65    2.39
  -3 -25   0    0.71    2.91
  -3 -25   0    2.31    2.24
  -3  25   0    1.37    2.42
   3  25   0    4.48    3.21
   3  25   0    5.91    2.97
   3  25   0    3.77    1.83
  -4 -25   0   -1.53    1.75
  -4 -25   0    0.64    2.22
  -4  25   0   -2.56    2.48
   4  25   0   -2.62    2.18
   4  25   0   -2.72    1.76
   4  25   0    2.49    3.26
  -5 -25   0    5.49    3.37
  -5 -25   0    2.91    2.20
   5  25   0    2.08    3.13
   5  25   0    1.39    2.57
   5  25   0    2.38    2.10
  -5  25   0    3.69    3.16
   6 -25   0    2.38    2.86
  -6 -25   0    2.86    2.39
  -6 -25   0   -1.32    2.83
   6  25   0    2.79    3.14
   6  25   0   -3.07    3.08
   6  25   0    2.83    2.47
  -7 -25   0    9.46    3.42
  -7  25   0    6.06    6.49
   7  25   0    6.73    3.68
   7  25   0   12.16    4.23
   8 -25   0    1.73    3.25
  -8 -25   0   -3.81    2.97
   8  25   0   -3.63    2.66
   8  25   0    0.82    2.63
  -8  25   0    2.17    4.32
   0 -26   0    9.82    3.01
   0 -26   0    7.21    2.36
   0  26   0   15.72    4.11
   0  26   0   12.47    3.64
   1 -26   0    1.32    2.55
  -1 -26   0    0.91    2.17
  -1 -26   0    1.44    2.17
   1 -26   0    1.71    1.59
   1  26   0   -0.09    1.13
   1  26   0   -0.35    2.45
   1  26   0   -0.10    2.43
  -1  26   0    1.18    3.61
  -2 -26   0    3.29    2.15
  -2 -26   0    3.32    2.29
   2 -26   0    3.94    2.95
   2  26   0    2.99    2.44
  -2  26   0    4.33    2.97
   2  26   0    4.70    3.30
   2  26   0    2.67    1.45
   3 -26   0   -1.53    2.32
  -3 -26   0    1.88    2.56
  -3 -26   0   -0.58    1.96
   3  26   0   -2.23    2.50
  -3  26   0   -2.53    2.11
   3  26   0    1.01    1.74
  -4 -26   0   17.30    3.50
  -4 -26   0   13.94    4.08
   4  26   0    7.66    3.82
  -4  26   0    5.81    4.30
   4  26   0   12.32    3.46
   4  26   0   14.43    2.96
  -5 -26   0    1.88    2.20
  -5 -26   0   -2.43    2.35
   5  26   0   -4.13    1.81
  -5  26   0   -0.89    2.94
   5  26   0   -5.03    2.37
   5  26   0   -2.01    2.37
  -6 -26   0   12.67    4.47
  -6 -26   0    6.07    2.89
   6 -26   0   11.32    3.59
   6  26   0    5.42    2.44
   6  26   0    5.92    3.49
  -7 -26   0    0.67    3.03
   7 -26   0   -3.64    2.49
  -7 -26   0   -2.09    2.80
   7  26   0   -3.23    2.47
   7  26   0    0.37    2.70
  -7  26   0   -1.96    3.83
   8 -26   0    0.30    2.54
  -8 -26   0    3.25    3.01
   8  26   0    2.41    2.65
   8  26   0   -2.55    3.17
  -8  26   0   -2.01    3.15
   0 -27   0    4.87    2.37
   0 -27   0    8.34    3.50
   0  27   0    7.90    3.40
  -1 -27   0    1.47    2.15
   1 -27   0    5.30    2.91
  -1 -27   0   -0.80    1.98
  -1  27   0    4.34    2.91
   1  27   0    4.95    3.03
   1  27   0    4.56    2.95
  -2 -27   0   -3.09    1.99
   2 -27   0   -2.11    2.34
  -2 -27   0   -2.71    1.70
   2  27   0    2.68    2.29
   2  27   0    2.16    1.53
  -2  27   0    4.37    3.00
   2  27   0    0.99    2.71
  -3 -27   0    3.04    2.54
   3 -27   0    3.90    2.96
  -3 -27   0    7.03    3.07
   3  27   0    0.25    2.55
   3  27   0    4.41    2.99
  -3  27   0   12.64    4.88
   3  27   0   -0.96    2.05
  -4 -27   0    8.66    3.59
  -4 -27   0   15.26    3.86
   4  27   0   11.39    2.91
   4  27   0   15.05    4.51
  -4  27   0   16.99    4.97
   4  27   0    6.97    2.77
  -5 -27   0    0.85    2.89
  -5 -27   0    7.60    3.06
   5  27   0   -1.53    2.67
   5  27   0    1.00    2.18
  -5  27   0    4.48    4.03
   6 -27   0    4.84    5.04
  -6 -27   0    3.12    2.79
  -6 -27   0    4.24    3.95
   6  27   0    4.89    2.81
   6  27   0   13.56    4.92
  -6  27   0    1.85    4.21
  -7 -27   0   -4.26    2.78
  -7 -27   0    3.33    3.73
   7 -27   0   -3.33    2.35
   7  27   0   -2.95    2.34
  -7  27   0    2.48    4.26
   7  27   0   -1.64    3.06
   0 -28   0   35.01    5.68
   0 -28   0   18.68    3.36
   0  28   0   24.74    5.02
   1 -28   0   -1.09    2.33
  -1 -28   0    0.39    2.24
   1  28   0   -0.45    2.97
   1  28   0   -2.16    2.35
  -1  28   0   -0.60    2.53
  -2 -28   0    9.33    3.36
  -2 -28   0   11.48    3.61
   2 -28   0   11.42    3.95
  -2  28   0    6.29    3.80
   2  28   0    6.74    3.88
   2  28   0   12.49    3.66
  -3 -28   0   -0.06    2.59
   3 -28   0   -2.02    2.10
  -3 -28   0    3.11    2.53
  -3  28   0    6.13    3.50
   3  28   0   -4.62    1.95
   3  28   0    0.06    3.02
  -4 -28   0    0.30    2.82
   4  28   0    3.83    2.59
   4  28   0   -2.77    2.67
   4  28   0    4.51    2.31
  -4  28   0    2.88    3.38
  -5 -28   0   -1.12    2.62
  -5 -28   0    3.40    3.31
  -5  28   0   -3.62    2.96
   5  28   0    5.49    3.34
   5  28   0   -0.65    2.29
   5  28   0   -4.04    2.73
  -6 -28   0    2.66    3.38
  -6 -28   0    3.75    2.73
   6 -28   0    3.31    2.75
   6  28   0    6.28    3.62
   6  28   0   -5.54    2.31
  -6  28   0    6.75    4.94
  -7 -28   0    6.14    3.98
   7 -28   0    2.84    2.97
  -7 -28   0    3.03    3.40
   7  28   0   -1.44    2.33
  -7  28   0    3.67    4.08
   0 -29   0    1.46    2.20
   0 -29   0    8.97    3.43
   0  29   0    8.30    3.75
  -1 -29   0    7.21    3.45
  -1 -29   0    5.94    2.53
   1 -29   0   12.38    3.94
  -1  29   0   10.14    4.37
   1  29   0   12.29    3.76
  -2 -29   0   -4.67    1.51
   2 -29   0    5.96    3.51
  -2 -29   0   -0.34    2.69
   2  29   0   -0.81    2.81
  -2  29   0   -0.06    3.21
  -3 -29   0   11.26    3.75
  -3 -29   0   17.88    4.16
   3  29   0   19.56    5.15
   3  29   0    9.99    3.34
  -3  29   0   12.56    4.41
  -4 -29   0    1.42    2.66
  -4 -29   0   -0.04    2.94
   4  29   0   -2.58    2.65
   4  29   0    1.36    3.19
  -4  29   0    1.89    3.77
   5 -29   0   -5.38    3.19
   5  29   0    0.78    3.73
   5  29   0   -1.37    3.22
  -6 -29   0   -0.74    3.07
  -6 -29   0    2.26    2.98
   6 -29   0    2.84    3.14
   6  29   0    1.21    3.02
  -6  29   0    4.48    4.32
   0 -30   0   22.11    5.14
   0  30   0   20.31    5.14
   1 -30   0    0.61    2.72
  -1 -30   0    1.48    2.71
  -1 -30   0    0.38    2.29
   1  30   0    5.20    3.37
  -1  30   0    0.75    3.16
  -2 -30   0   -0.22    2.32
  -2 -30   0    0.40    2.48
   2 -30   0    4.62    3.31
   2  30   0    5.06    3.07
  -2  30   0    4.86    3.36
  -3 -30   0    2.75    2.83
  -3 -30   0    8.00    3.38
   3  30   0    8.63    3.61
  -3  30   0    2.74    3.65
   3  30   0    5.05    3.89
  -4 -30   0    1.35    2.95
  -4 -30   0   -0.78    2.38
   4  30   0    0.10    3.28
  -4  30   0    3.75    4.34
   4  30   0    5.04    3.80
   5 -30   0   -1.23    2.79
   5  30   0   -1.56    2.64
  -6 -30   0    2.75    3.49
   6 -30   0    3.05    3.02
  -6 -30   0   -1.85    2.53
  -6  30   0    4.98    3.80
   0 -31   0    4.78    3.19
   0  31   0    5.63    3.57
   1 -31   0   15.93    4.64
  -1 -31   0    9.54    3.40
  -1 -31   0    8.79    3.77
   1  31   0    8.96    4.38
  -1  31   0    8.54    4.27
  -2 -31   0   13.43    3.78
   2 -31   0   11.29    4.37
  -2 -31   0    5.80    3.54
  -2  31   0    6.89    3.81
   2  31   0    1.41    3.25
  -3 -31   0   -0.50    2.62
  -3 -31   0    2.17    3.11
   3  31   0   -0.78    3.11
  -3  31   0   -0.75    5.03
   3  31   0   -0.20    3.46
  -4 -31   0    2.12    2.71
  -4 -31   0   -5.53    2.50
  -4  31   0   -2.91    3.78
   4  31   0    0.13    5.41
   4  31   0   -2.42    2.66
  -4  31   0   -2.34    3.38
  -5 -31   0    5.29    2.98
   5 -31   0   -0.87    2.80
  -5 -31   0   -0.49    2.84
  -5  31   0   -5.65    3.72
   5  31   0   -3.85    2.69
   0 -32   0    4.02    3.61
   0  32   0    8.65    3.65
   1 -32   0    1.98    3.66
  -1 -32   0   -2.82    2.59
   1  32   0    2.45    3.27
  -2 -32   0   -0.33    2.88
   2 -32   0   -3.79    2.50
  -3 -32   0    5.81    2.87
  -3 -32   0   -0.54    3.68
  -3  32   0   -1.82    5.63
   3  32   0   -1.09    2.72
   3  32   0    1.38    4.88
  -3  32   0    7.15    4.00
   4 -32   0   -5.88    2.24
  -4 -32   0   -3.50    3.21
  -4 -32   0    0.23    2.85
  -4  32   0   -2.23    4.32
  -4  32   0    3.73    3.85
   4  32   0   -3.32    2.74
   5 -32   0    7.28    3.26
  -5 -32   0   -3.95    2.76
  -5 -32   0   -3.99    2.37
  -5  32   0   -4.25    3.52
   5  32   0    0.37    3.45
   0 -33   0    1.49    3.15
   0  33   0   -1.39    3.06
  -1 -33   0    3.07    2.89
   1 -33   0   -2.44    2.69
   1  33   0    2.13    3.43
  -1  33   0   -1.41    3.06
  -2 -33   0   -2.11    4.20
   2  33   0    2.90    5.25
  -3 -33   0    8.52    3.46
  -3  33   0  -16.30    5.10
   3  33   0    2.83    3.74
  -3  33   0   -2.04    2.85
  -4 -33   0   -2.06    2.50
   4 -33   0    0.35    2.77
  -4 -33   0    7.55    3.46
  -4  33   0   -2.24    4.28
   0 -34   0   19.60    4.75
   0  34   0   28.96    6.26
   1 -34   0    3.62    3.23
  -1 -34   0   11.80    3.95
  -1  34   0   10.84    4.38
   1  34   0    0.73    3.54
  -2 -34   0    2.97    2.98
   2  34   0    1.44    3.61
  -2  34   0   10.05    6.19
  -3 -34   0   -3.23    2.10
   3 -34   0   -2.38    2.90
  -3  34   0   -0.57    4.08
   0 -35   0    2.73    3.11
   0  35   0   -1.71    2.96
  -1 -35   0    3.71    2.95
  -1  35   0   12.74    4.35
   1  35   0   13.15    4.11
 -12   0   1    1.45    3.30
  12   0  -1    1.54    2.81
 -11   0   1    1.47    3.19
 -11   0   1   -7.46    2.72
 -10   0   1    1.56    2.63
  -9   0   1   -2.63    1.85
   9   0  -1    2.22    1.61
   9   0  -1   -2.23    1.41
   8   0  -1    2.73    1.60
  -8   0   1    0.91    1.68
   8   0  -1   -1.85    1.05
   7   0  -1    1.09    1.17
   7   0  -1   -0.21    0.93
  -7   0   1    1.29    1.33
  -6   0   1    0.44    1.28
   6   0  -1    0.44    0.99
  -5   0   1    0.57    1.14
   5   0  -1   -0.30    0.67
   4   0  -1   -0.64    0.48
   3   0  -1   -0.52    0.45
   2   0  -1   -0.04    0.32
  -1   0   1    0.03    0.21
   1   0  -1    0.23    0.33
   1   0  -1    0.37    0.25
  -1   0  -1    1.73    0.48
  -2   0  -1    0.07    0.46
   3   0   1   -0.22    0.28
   4   0   1    0.28    0.53
  -4   0  -1    0.23    0.87
   5   0   1   -0.74    0.72
  -5   0  -1   -1.27    1.13
   6   0   1   -2.33    0.71
  -6   0  -1    0.70    1.40
   7   0   1   -0.68    0.87
  -7   0  -1   -0.55    1.11
  -8   0  -1    1.17    1.86
   8   0   1    2.15    1.12
   8   0   1    0.14    1.61
  -9   0  -1    3.49    2.48
   9   0   1    0.60    1.87
  10   0   1   -4.84    2.02
 -10   0  -1    2.58    3.07
 -10   0  -1   -1.57    2.45
 -11   0  -1   -5.35    2.80
 -11   0  -1   -6.83    4.57
 -11   0  -1   -1.85    2.54
 -12   0  -1    2.71    3.15
 -12  -1   1   -2.18    2.60
  12  -1  -1   -1.02    2.66
 -12   1   1    2.39    2.88
  12   1  -1   -1.93    2.53
 -11  -1   1    0.27    3.03
 -11   1   1    0.76    3.17
 -11   1   1   -2.91    2.88
 -10  -1   1    5.70    3.47
 -10  -1   1    3.04    3.09
 -10   1   1    9.09    2.86
   9  -1  -1    1.70    1.37
  -9  -1   1    0.47    2.01
   9  -1  -1   -1.94    1.61
   9   1  -1    0.12    1.73
  -9   1   1   -3.14    1.83
   8  -1  -1   18.72    3.07
  -8  -1   1   16.22    3.34
   8  -1  -1   17.85    2.58
  -8   1   1   17.97    3.73
   8   1  -1   14.28    2.83
   8   1  -1   16.51    2.43
  -7  -1   1   -0.08    1.42
   7  -1  -1    2.65    1.49
  -7   1   1    1.38    1.67
   7   1  -1   -0.55    0.91
   7   1  -1    2.77    1.40
  -6  -1   1    4.35    1.89
   6  -1  -1    7.13    1.75
   6   1  -1    6.45    1.56
  -6   1   1    6.18    2.28
   6   1  -1    4.46    1.40
   5  -1  -1   16.24    2.17
  -5  -1   1   18.26    2.73
   5   1  -1   16.44    2.05
   4  -1  -1    5.49    1.16
  -4  -1   1    3.24    1.09
   3  -1  -1  142.63    4.80
   3   1  -1  147.61    4.77
   2  -1  -1  208.98    5.85
   2   1  -1  208.54    5.80
   1  -1  -1  147.50    4.23
   1  -1  -1  146.77    4.00
   1   1  -1  146.36    3.88
   1   1  -1  146.84    3.99
  -1   1   1  150.56    4.08
   0  -1  -1  270.30    6.20
   0  -1  -1  257.37    6.21
   0  -1  -1  269.11    6.37
   0  -1  -1  259.86    6.36
   0  -1  -1  268.88    6.35
   0   1  -1  249.18    6.19
   0   1  -1  260.18    6.26
   1  -1   1  521.10   12.35
  -1  -1  -1  526.40   12.75
   1   1   1  519.14   12.03
  -1   1  -1  546.65   12.55
  -2  -1  -1  368.13    9.86
   2   1   1  364.91    8.88
  -3  -1  -1   14.54    1.55
   3   1   1   14.47    1.03
  -4  -1  -1   22.33    2.20
   4  -1   1   24.25    1.72
   4   1   1   24.63    1.61
  -4   1  -1   23.13    2.38
  -5  -1  -1  145.94    6.69
   5  -1   1  147.35    5.51
  -5   1  -1  149.48    7.09
   5   1   1  142.96    6.37
  -6  -1  -1   31.03    3.37
   6  -1   1   32.34    2.65
   6   1   1   33.73    2.43
  -6   1  -1   25.16    4.01
   7  -1   1    8.53    1.76
  -7  -1  -1   13.78    3.19
   7   1   1    7.73    1.63
   7   1   1    8.91    2.30
  -7   1  -1   11.53    3.10
   8  -1   1    4.55    1.48
  -8  -1  -1    3.10    1.92
   8  -1   1   -1.31    1.34
  -8   1  -1    2.14    2.17
   8   1   1    0.28    1.76
   8   1   1   -0.34    1.00
  -9  -1  -1   17.91    3.76
  -9  -1  -1   20.40    4.81
   9  -1   1   16.21    3.48
   9   1   1   14.98    3.28
  -9   1  -1   18.39    4.22
 -10  -1  -1    2.69    3.48
 -10  -1  -1    6.64    3.23
 -10   1  -1   -1.28    2.09
 -10   1  -1    5.60    3.34
 -11  -1  -1    2.24    3.93
 -11  -1  -1   -1.02    3.02
 -11  -1  -1   -1.68    3.08
 -11   1  -1   -4.88    2.78
 -11   1  -1    3.23    3.46
 -12  -1  -1   -2.04    2.71
 -12   1  -1   -0.38    2.59
  12  -2  -1   -0.52    3.17
 -12  -2   1   -3.74    2.65
 -12   2   1    0.01    3.09
 -11  -2   1   -3.06    3.37
 -11  -2   1    1.54    3.88
 -11   2   1   -1.60    3.13
 -11   2   1    1.89    3.47
 -10  -2   1   -0.94    2.80
 -10  -2   1   -2.01    2.28
 -10   2   1    5.65    2.97
   9  -2  -1   11.51    2.53
  -9  -2   1   15.97    3.54
   9  -2  -1   11.12    2.69
  -9   2   1   15.47    3.73
   9   2  -1   11.80    2.66
   8  -2  -1    2.99    1.67
  -8  -2   1    3.88    2.15
   8  -2  -1    0.60    1.36
   8   2  -1   -0.95    1.20
  -8   2   1    0.22    2.00
   8   2  -1    2.92    1.47
  -7  -2   1    7.77    2.33
   7  -2  -1    5.00    1.76
   7   2  -1    8.05    2.08
  -7   2   1    9.62    2.78
   7   2  -1    7.39    1.66
   6  -2  -1   70.84    4.19
  -6  -2   1   68.92    4.68
   6   2  -1   71.55    3.86
   6   2  -1   74.36    4.46
  -6   2   1   61.89    5.00
   5  -2  -1  109.16    4.97
  -5  -2   1  116.66    5.52
   5   2  -1  116.62    5.27
   5   2  -1  109.49    4.64
   4  -2  -1    8.41    1.42
  -4  -2   1    7.24    1.49
   4   2  -1    7.19    1.18
   4   2  -1    6.57    1.25
  -3  -2   1    8.50    1.33
   3  -2  -1   10.69    1.36
   3   2  -1    7.02    1.11
   3   2  -1   10.41    1.27
   2  -2  -1   66.91    2.74
   2   2  -1   62.03    2.35
  -2   2   1   60.53    2.72
   2   2  -1   63.20    2.50
  -1  -2   1   94.79    2.53
   1  -2  -1   95.70    3.01
  -1   2   1   95.43    3.04
   1   2  -1   94.52    2.85
   1   2  -1   98.91    2.86
   0  -2   1  214.61    5.26
   0  -2  -1  214.33    5.27
   0   2  -1  201.99    5.15
   0   2   1  201.90    5.24
   0   2  -1  206.77    5.17
   0   2  -1  206.39    5.34
   1   2   1 1306.68   30.55
  -2  -2  -1    0.50    0.42
   2   2   1    0.37    0.37
  -3  -2  -1    0.36    0.55
   3   2   1    0.97    0.41
  -4  -2  -1  203.67    7.39
   4  -2   1  211.78    6.52
   4   2   1  202.93    6.08
   5  -2   1    1.61    0.87
  -5  -2  -1    1.18    1.19
   5   2   1   -0.67    0.56
  -5   2  -1    0.71    1.40
   6  -2   1   21.42    2.60
  -6  -2  -1   21.48    3.29
   6   2   1   18.89    1.79
   6   2   1   17.03    2.72
  -6   2  -1   16.62    3.75
  -7  -2  -1    1.28    1.20
   7  -2   1    0.35    1.09
   7   2   1    0.28    1.15
  -7   2  -1   -0.86    1.24
   7   2   1   -1.49    0.75
  -8  -2  -1    2.34    1.97
   8   2   1    5.09    1.45
  -8   2  -1    5.87    2.62
   8   2   1    5.05    2.22
   9  -2   1    0.73    1.63
  -9  -2  -1    4.04    2.55
  -9  -2  -1    4.80    3.24
   9  -2   1    0.66    2.03
   9   2   1    0.55    2.10
  -9   2  -1    0.99    2.07
 -10  -2  -1    0.45    2.58
  10  -2   1    1.96    2.50
 -10  -2  -1    0.99    2.92
  10   2   1   -1.67    2.28
 -10   2  -1   -2.30    2.76
 -10   2  -1    0.29    2.85
 -11  -2  -1   -3.23    2.57
 -11  -2  -1   12.00    5.11
 -11  -2  -1   -3.49    2.61
 -11   2  -1    3.58    3.94
 -11   2  -1    3.76    3.23
 -12  -2  -1   -3.02    2.50
 -12   2  -1   -8.87    3.03
 -12   2  -1    1.07    2.89
  12  -3  -1    2.72    3.04
 -12  -3   1    2.76    2.91
 -12   3   1   -4.67    4.07
  12   3  -1   -4.09    2.58
 -12   3   1   -4.74    2.71
 -11  -3   1    5.78    4.81
 -11   3   1   -6.21    2.49
 -11   3   1   -2.06    3.97
 -10  -3   1   12.10    3.52
 -10  -3   1    8.81    4.01
 -10   3   1    5.76    3.07
   9  -3  -1   -2.40    1.62
  -9  -3   1    0.93    2.11
   9  -3  -1    4.26    2.17
  -9   3   1    3.73    2.61
   9   3  -1    3.40    1.82
   8  -3  -1   -0.60    1.29
   8  -3  -1    2.81    1.65
  -8  -3   1    5.79    2.33
   8   3  -1    1.01    1.22
   8   3  -1   -1.61    1.41
  -8   3   1    2.54    2.33
  -7  -3   1   39.08    3.83
   7  -3  -1   45.27    6.64
   7   3  -1   35.32    2.75
   7   3  -1   34.91    3.41
  -7   3   1   42.26    5.57
   6  -3  -1   34.26    3.08
  -6  -3   1   32.63    3.19
  -6   3   1   25.85    4.44
   6   3  -1   33.41    3.08
   6   3  -1   35.39    2.62
  -5  -3   1  237.77    8.57
   5  -3  -1  254.98    8.47
   5   3  -1  238.72    8.51
   5   3  -1  229.85    7.64
   4  -3  -1  112.95    4.63
  -4  -3   1  117.26    4.78
   4   3  -1  111.61    4.77
   4   3  -1  117.45    4.34
  -3  -3   1  348.52    9.83
   3  -3  -1  365.52   10.54
  -3   3   1  355.69   10.56
   3   3  -1  363.32   10.15
   3   3  -1  360.23    9.60
   2  -3  -1   10.50    1.04
  -2  -3   1    9.55    0.79
   2   3  -1    5.53    0.86
  -2   3   1    7.54    1.19
   2   3  -1    8.61    0.81
   1  -3  -1  461.82   11.71
  -1  -3   1  454.75   10.74
   1  -3  -1  451.03   11.56
   1  -3  -1  468.53   11.48
   1   3  -1  463.83   11.48
  -1   3   1  473.97   11.69
   1   3  -1  484.53   11.30
   0  -3  -1   55.09    1.93
   0  -3  -1   58.17    1.92
   0  -3  -1   58.04    2.07
   0  -3  -1   57.37    1.86
   0  -3   1   54.57    1.89
   0   3   1   54.73    1.97
   0   3  -1   57.06    1.78
   0   3   1   57.04    2.02
   0   3  -1   56.60    1.92
   0   3  -1   58.46    1.87
   0   3  -1   56.02    2.09
   1  -3   1  955.98   21.93
   1  -3   1  968.46   22.50
  -1  -3  -1  953.21   22.38
  -1  -3  -1  959.94   22.74
  -1   3  -1  980.03   23.13
  -1   3  -1  965.77   22.41
   1   3   1  967.52   23.01
  -2  -3  -1 1020.23   24.12
   2   3   1  987.27   24.60
  -2   3  -1 1024.04   24.88
   2   3   1  995.78   23.14
  -3  -3  -1   41.95    2.39
   3   3   1   42.14    1.70
  -4  -3  -1    0.84    0.83
   4   3   1   -0.18    0.39
  -5  -3  -1  200.21    7.79
   5  -3   1  193.17    6.85
  -5   3  -1  196.79    8.62
   5   3   1  192.61    6.08
   5   3   1  198.04    7.99
   6  -3   1   67.70    3.94
  -6  -3  -1   66.70    4.57
   6   3   1   70.29    4.56
   6   3   1   69.66    4.71
  -6   3  -1   70.64    5.33
  -7  -3  -1   -0.48    1.34
   7  -3   1   -0.01    1.12
   7   3   1   -1.21    1.05
   7   3   1    0.63    0.81
  -7   3  -1   -1.09    1.65
   8  -3   1   -0.77    1.15
  -8  -3  -1    1.23    1.73
  -8   3  -1    0.53    2.01
   8   3   1    2.10    1.82
  -9  -3  -1    0.22    2.59
   9  -3   1    6.58    1.77
  -9  -3  -1    2.84    2.50
   9  -3   1    2.66    2.20
  -9   3  -1    1.62    2.90
 -10  -3  -1    0.03    2.77
 -10  -3  -1   -2.01    2.42
  10  -3   1    1.45    2.68
 -10   3  -1   -5.34    1.82
  10   3   1   -2.53    1.97
 -10   3  -1   -3.75    2.41
 -11  -3  -1    5.40    5.62
 -11  -3  -1   -5.39    2.63
 -11  -3  -1    1.81    3.13
 -11   3  -1    9.49    6.12
 -11   3  -1    1.79    3.55
 -12  -3  -1   -1.70    2.57
 -12   3  -1    2.85    3.25
  12   3   1   -2.87    2.32
 -12   3  -1    1.32    3.24
  12  -4  -1   -2.34    2.72
  12   4  -1    1.79    3.18
 -12   4   1   -1.76    3.79
 -11   4   1    0.81    3.75
 -10  -4   1    9.78    3.38
 -10  -4   1    6.44    3.34
 -10   4   1   12.37    3.69
  -9  -4   1   21.13    3.86
   9  -4  -1   15.51    3.19
   9  -4  -1   22.58    3.37
   9   4  -1   18.16    3.06
   8  -4  -1    6.26    2.27
  -8  -4   1    0.30    1.63
   8   4  -1    3.81    1.25
  -8   4   1    6.83    3.00
   8   4  -1    3.52    1.89
   7  -4  -1    9.92    2.52
  -7  -4   1   12.76    2.89
   7   4  -1   12.18    1.86
  -7   4   1    6.98    2.52
   7   4  -1    7.87    1.95
  -6  -4   1   62.47    4.11
   6  -4  -1   59.10    4.06
   6   4  -1   57.75    3.27
  -5  -4   1   50.03    3.31
   5  -4  -1   52.81    3.43
   5   4  -1   48.55    2.78
   5   4  -1   53.77    3.54
   4  -4  -1  143.35    5.43
   4   4  -1  143.90    5.61
   4   4  -1  134.74    4.81
  -3  -4   1   10.84    1.12
  -3   4   1   13.18    1.91
   3   4  -1   11.90    1.35
   3   4  -1   11.25    1.05
  -2  -4   1  485.95   11.89
   2  -4  -1  483.97   12.55
  -2   4   1  493.99   13.09
   2   4  -1  487.17   12.15
   2   4  -1  494.91   12.68
   1  -4  -1  291.46    7.50
  -1  -4   1  274.82    6.76
   1  -4  -1  284.69    7.64
   1  -4  -1  288.36    7.73
   1   4  -1  281.01    7.63
  -1   4   1  275.01    6.90
  -1   4   1  286.25    7.79
   1   4  -1  292.49    7.29
  -1   4   1  281.37    7.61
   0  -4  -1 2020.86   46.56
  -1  -4  -1  475.77   11.77
  -1  -4  -1  477.08   11.65
   1  -4   1  483.34   11.69
   1  -4   1  457.51   11.02
  -1  -4  -1  467.30   11.55
  -1   4  -1  475.62   12.24
  -1   4  -1  482.22   11.48
   1   4   1  478.02   12.16
  -2  -4  -1  358.41    9.56
   2  -4   1  352.57    9.62
   2   4   1  375.29   10.27
   2   4   1  368.30    9.12
  -2   4  -1  367.13   10.53
  -2   4  -1  367.75    9.41
  -3  -4  -1   14.22    1.37
   3   4   1   14.65    1.59
   3   4   1   14.46    0.88
  -4  -4  -1   21.91    2.01
   4   4   1   22.31    1.35
   4   4   1   24.54    2.30
  -5  -4  -1  121.39    5.58
   5  -4   1  113.22    4.94
   5   4   1  116.13    5.78
   5   4   1  112.83    3.98
  -6  -4  -1    6.48    1.88
   6  -4   1    3.15    1.35
   6   4   1    6.97    2.04
  -6   4  -1    7.86    2.51
   6   4   1    7.36    1.19
   7  -4   1    3.64    1.70
  -7  -4  -1    4.78    1.91
  -7   4  -1    1.04    1.73
   7   4   1    1.81    1.55
  -8  -4  -1   90.69    6.22
   8  -4   1   90.39    5.37
  -8  -4  -1   93.13    7.53
  -8   4  -1   79.89    7.02
   8   4   1   95.06    6.45
   9  -4   1   -1.46    1.89
   9  -4   1    0.66    1.55
  -9  -4  -1    0.68    1.99
  -9  -4  -1    0.09    2.61
  -9  -4  -1    1.14    1.48
   9   4   1   -3.44    2.21
  -9   4  -1    2.65    2.87
  10  -4   1   25.00    4.14
 -10  -4  -1   32.45    6.43
 -10  -4  -1   35.18    5.08
 -10   4  -1   45.14    7.19
 -10   4  -1   44.58    7.29
  10   4   1   30.47    4.35
 -11  -4  -1   -0.70    4.12
 -11   4  -1    5.87    5.31
  12   4   1   -6.43    2.61
 -11  -5   1   12.21    7.34
 -10  -5   1   10.39    3.84
 -10  -5   1    8.64    2.89
  10  -5  -1    6.42    2.94
  10   5  -1   -2.42    3.40
 -10   5   1    8.78    3.82
  -9  -5   1    5.45    3.59
   9  -5  -1   -0.25    1.80
  -9  -5   1   -4.38    1.67
   9  -5  -1   -0.21    1.68
  -9   5   1   -2.79    2.16
  -8  -5   1  141.54    7.34
   8  -5  -1  142.61    7.50
   8   5  -1  137.43    7.35
  -8   5   1  153.64    9.61
   7  -5  -1   54.21    4.34
  -7  -5   1   50.41    4.08
   7   5  -1   55.19    3.15
   7   5  -1   63.59    4.55
  -7   5   1   51.47    5.25
  -6  -5   1   76.03    4.44
   6  -5  -1   70.73    4.51
   6   5  -1   68.76    4.46
   6   5  -1   72.40    3.56
  -5  -5   1   75.26    3.99
   5  -5  -1   74.46    4.14
   5   5  -1   76.62    4.33
   5   5  -1   78.48    3.49
  -4  -5   1  187.71    6.33
   4  -5  -1  198.58    6.77
   4   5  -1  188.31    6.87
   4   5  -1  182.64    5.92
   3  -5  -1   81.73    3.54
  -3  -5   1   82.53    3.10
  -3   5   1   80.09    4.04
   3   5  -1   81.82    3.08
   3   5  -1   81.66    3.67
   2  -5  -1   26.32    1.61
  -2  -5   1   22.43    1.11
   2   5  -1   23.88    1.68
   2   5  -1   25.97    1.39
  -2   5   1   20.51    1.77
   1  -5  -1  425.80   10.84
   1  -5  -1  415.17   10.79
  -1  -5   1  406.64   10.71
  -1  -5   1  416.60    9.92
   1  -5  -1  417.84   10.57
  -1   5   1  407.58   10.85
   1   5  -1  422.95   10.36
  -1   5   1  421.81   11.03
   1   5  -1  417.56   10.34
   1   5  -1  403.90   10.48
   0  -5   1 1921.22   44.47
   0   5   1 2006.91   44.74
  -1  -5  -1   47.98    2.00
  -1  -5  -1   46.97    1.98
   1  -5   1   51.57    2.08
   1  -5   1   46.00    1.56
  -1  -5  -1   51.95    2.01
   1   5   1   47.49    2.33
  -1   5  -1   49.24    2.40
  -1   5  -1   51.46    1.86
  -2  -5  -1 1006.40   23.77
  -2  -5  -1  935.87   23.66
   2  -5   1  991.31   24.04
  -2  -5  -1  969.81   24.28
  -2   5  -1  995.85   23.61
  -2   5  -1 1110.41   28.53
   2   5   1  978.04   22.92
   2   5   1  980.93   24.60
  -3  -5  -1  293.23    8.50
   3   5   1  282.60    7.34
  -3   5  -1  299.24    9.64
   3   5   1  298.75    9.31
  -4  -5  -1   10.86    1.72
   4   5   1    8.92    0.81
   4   5   1    8.77    1.77
   5  -5   1   19.86    2.10
  -5  -5  -1   21.66    2.25
   5   5   1   16.97    2.53
   5   5   1   20.16    1.34
   6  -5   1    7.14    1.72
  -6  -5  -1    5.26    1.80
  -6   5  -1    6.34    2.17
   6   5   1    6.34    1.96
   6   5   1    5.49    0.84
  -7  -5  -1    0.63    1.43
   7  -5   1    0.54    1.32
   7   5   1    1.31    1.39
  -7   5  -1   -0.17    1.68
   7   5   1    0.55    0.85
  -8  -5  -1   36.33    3.94
  -8  -5  -1   34.86    5.58
   8  -5   1   34.28    3.69
   8   5   1   27.19    3.97
  -8   5  -1   31.41    5.26
   9  -5   1   17.20    3.10
  -9  -5  -1   18.60    3.59
  -9  -5  -1   20.91    5.21
  -9   5  -1   27.49    5.33
   9   5   1   15.13    3.26
 -10  -5  -1   29.01    4.51
  10  -5   1   14.43    3.63
 -10  -5  -1   16.98    5.00
  10   5   1   16.38    3.77
 -10   5  -1   21.63    4.67
 -10   5  -1   11.79    4.32
 -11  -5  -1    8.18    7.55
 -11   5  -1    3.70    6.72
 -11  -6   1    0.83    3.05
  11   6  -1   -5.98    2.09
 -11   6   1    0.07    2.57
 -11   6   1   -1.80    4.15
  10  -6  -1    0.77    2.30
 -10  -6   1    1.68    3.11
 -10   6   1   -1.74    2.42
  10   6  -1    0.62    2.77
  -9  -6   1   38.61    6.54
  -9  -6   1   44.14    4.27
  -9  -6   1   42.87    3.95
   9  -6  -1   30.92    4.06
   9  -6  -1   41.04    4.48
  -9   6   1   49.80    7.05
   9   6  -1   51.59    4.82
  -8  -6   1    0.99    1.50
   8  -6  -1    1.53    1.83
   8   6  -1    0.27    1.54
  -8   6   1    4.82    2.69
   7  -6  -1   20.69    3.26
  -7  -6   1   19.81    2.89
   7   6  -1   15.91    1.87
  -7   6   1   18.03    3.74
   7   6  -1   19.59    2.96
   6  -6  -1   85.16    5.98
  -6  -6   1   91.32    4.75
   6   6  -1   89.71    3.79
   6   6  -1   76.73    5.25
   5  -6  -1  195.41    7.58
  -5  -6   1  211.82    7.25
   5   6  -1  196.27    6.40
   5   6  -1  203.73    7.85
  -4  -6   1    4.70    1.08
  -4   6   1    5.62    1.62
   4   6  -1    6.60    1.48
   4   6  -1    5.31    0.99
  -3  -6   1   28.43    1.56
   3  -6  -1   31.31    2.01
   3   6  -1   27.37    1.61
   3   6  -1   27.13    2.14
  -3   6   1   28.46    2.45
  -2  -6   1   17.96    0.98
   2  -6  -1   19.41    1.39
   2  -6  -1   16.34    1.51
  -2   6   1   19.85    1.78
   2   6  -1   19.47    1.62
   2   6  -1   21.84    1.29
   1  -6  -1  140.48    4.50
   1  -6  -1  127.66    4.33
  -1  -6   1  132.04    4.39
   1  -6  -1  132.37    4.22
  -1  -6   1  131.60    3.86
  -1   6   1  131.62    4.67
   1   6  -1  131.79    4.16
  -1   6   1  134.29    4.61
   1   6  -1  133.78    4.12
   1   6  -1  130.00    4.62
   1   6  -1  133.56    4.02
  -1   6   1  131.73    3.48
   0  -6  -1    0.78    0.47
   0  -6  -1    0.54    0.42
   0  -6  -1    0.33    0.30
   0  -6   1    0.45    0.40
   0  -6   1    0.92    0.26
   0   6  -1    0.24    0.46
   0   6  -1    0.56    0.32
   0   6   1    1.88    0.68
   0   6  -1    0.99    0.52
   0   6   1    0.71    0.48
   0   6   1    0.85    0.29
   1  -6   1  151.82    4.16
  -1  -6  -1  160.00    4.64
  -1  -6  -1  148.11    4.60
   1  -6   1  148.50    4.72
  -1  -6  -1  156.89    4.73
  -1   6  -1  148.70    5.16
   1   6   1  162.57    5.28
  -1   6  -1  154.74    4.38
   2  -6   1    6.70    1.08
  -2  -6  -1    6.71    1.17
  -2  -6  -1    7.14    1.03
   2  -6   1    6.61    0.82
  -2  -6  -1    7.40    1.01
   2   6   1    7.42    1.30
  -2   6  -1    8.18    1.03
  -2   6  -1    5.86    1.30
  -3  -6  -1  134.29    4.63
  -3  -6  -1  125.75    4.52
   3   6   1  138.21    5.49
   3   6   1  127.98    3.68
  -3   6  -1  128.22    5.68
  -4  -6  -1  382.97   10.89
   4   6   1  348.61    9.22
   4   6   1  379.22   11.88
  -5  -6  -1    7.56    1.60
   5   6   1    8.93    0.90
  -6  -6  -1  203.40    7.93
   6  -6   1  180.32    7.46
  -6   6  -1  186.56    9.50
   6   6   1  173.63    5.22
   6   6   1  190.74    8.47
   7  -6   1   30.03    3.79
  -7  -6  -1   27.36    3.67
  -7  -6  -1   27.85    4.87
   7   6   1   33.55    3.79
  -7   6  -1   28.68    4.85
   8  -6   1   93.67    5.73
  -8  -6  -1   78.59    7.06
  -8  -6  -1   78.41    4.61
  -8  -6  -1   87.49    5.72
  -8   6  -1   96.89    7.79
   8   6   1   92.92    6.49
  -9  -6  -1   19.22    4.83
   9  -6   1   16.62    2.91
  -9  -6  -1   16.22    3.58
   9   6   1   24.19    3.94
  -9   6  -1   24.64    5.38
 -10  -6  -1   28.81    6.06
 -10  -6  -1   24.36    4.27
  10  -6   1   18.63    4.11
 -10   6  -1   13.48    4.42
  10   6   1   18.88    3.76
 -10   6  -1   23.99    5.39
 -11  -6  -1   -1.87    4.04
 -11  -6  -1   -1.06    3.09
 -11   6  -1    1.23    3.52
 -11   6  -1    3.17    3.33
 -11  -7   1   -0.06    3.03
 -11   7   1    2.51    2.97
  11   7  -1    2.54    3.27
 -11   7   1    7.79    3.49
  10  -7  -1   -1.41    1.90
 -10  -7   1    6.98    3.75
 -10   7   1    5.61    3.78
  10   7  -1   -2.46    2.99
  -9  -7   1   -1.95    1.71
   9  -7  -1    0.17    2.08
  -9  -7   1   -1.48    1.53
  -9  -7   1   -0.57    2.45
  -9   7   1    4.11    2.58
  -8  -7   1   45.58    6.35
  -8  -7   1   45.49    3.81
   8  -7  -1   46.40    4.56
  -8   7   1   46.39    6.54
   8   7  -1   52.19    4.68
   7  -7  -1    6.40    2.24
  -7  -7   1    8.05    2.00
   7   7  -1    4.11    1.08
   7   7  -1    4.04    1.69
   6  -7  -1   30.01    3.20
  -6  -7   1   23.88    2.46
   6   7  -1   26.20    1.92
   5  -7  -1  211.76    8.02
  -5  -7   1  209.43    7.11
   5   7  -1  209.78    8.13
   5   7  -1  202.54    6.48
  -4  -7   1   72.71    3.12
   4   7  -1   64.77    3.79
  -4   7   1   72.12    4.50
   4   7  -1   66.79    2.91
  -3  -7   1  490.56   12.17
   3  -7  -1  490.52   13.02
   3   7  -1  463.18   12.31
  -3   7   1  482.01   14.32
   3   7  -1  487.54   13.68
   2  -7  -1  190.11    5.85
  -2  -7   1  185.56    5.11
   2  -7  -1  186.55    6.34
  -2  -7   1  180.88    6.07
  -2   7   1  194.05    6.73
   2   7  -1  202.70    6.53
   2   7  -1  185.40    5.48
  -1  -7   1 1043.15   24.74
   1  -7  -1 1056.05   25.38
  -1  -7   1 1065.65   25.64
   1  -7  -1 1055.68   25.53
   1  -7  -1 1083.85   25.78
  -1   7   1 1035.53   24.38
  -1   7   1 1059.96   26.02
  -1   7   1 1057.77   26.11
   1   7  -1 1092.67   26.16
   1   7  -1 1049.37   25.24
   1   7  -1 1047.95   25.32
   0  -7  -1  674.78   16.65
   0  -7  -1  686.87   16.89
   0  -7  -1  663.38   16.85
   0  -7   1  671.86   15.96
   0  -7   1  701.64   16.95
   0   7  -1  709.07   17.61
   0   7  -1  675.20   16.38
   0   7   1  685.78   17.43
   0   7   1  660.96   16.02
   0   7   1  692.93   17.25
   0   7  -1  677.02   17.07
  -1  -7  -1  262.36    7.18
  -1  -7  -1  258.47    7.39
   1  -7   1  260.49    6.80
   1  -7   1  270.72    7.52
  -1  -7  -1  262.53    7.33
   1   7   1  260.85    8.02
  -1   7  -1  258.09    8.00
  -1   7  -1  258.61    8.16
  -1   7  -1  268.14    6.97
  -2  -7  -1    1.31    0.53
  -2  -7  -1    2.28    0.66
   2  -7   1    0.94    0.34
   2  -7   1    1.85    0.65
  -2  -7  -1    1.85    0.73
  -2   7  -1    1.25    0.49
   2   7   1    1.20    0.71
  -2   7  -1    1.14    0.88
  -3  -7  -1   75.20    3.69
   3  -7   1   63.19    3.29
  -3  -7  -1   63.30    2.93
  -3  -7  -1   64.08    3.00
  -3   7  -1   63.19    3.94
   3   7   1   69.75    2.29
   3   7   1   68.02    3.74
  -4  -7  -1   65.22    3.26
  -4  -7  -1   61.85    3.21
  -4  -7  -1   66.51    4.08
   4   7   1   72.91    4.19
   4   7   1   63.57    2.26
  -5  -7  -1    3.97    1.36
   5   7   1    3.52    0.60
   5   7   1    5.12    1.61
  -6  -7  -1    9.09    2.72
  -6  -7  -1    9.43    1.79
  -6  -7  -1   13.86    2.36
   6   7   1    9.29    2.25
   6   7   1    7.61    0.75
  -7  -7  -1   34.15    2.96
  -7  -7  -1   27.11    4.55
   7  -7   1   39.74    3.77
   7   7   1   38.69    4.30
  -7   7  -1   38.64    5.73
  -8  -7  -1    0.02    1.16
  -8  -7  -1    1.97    1.80
   8  -7   1    3.53    1.83
  -8  -7  -1   -2.78    2.05
  -8   7  -1    3.27    2.86
   8   7   1    3.46    2.11
  -9  -7  -1   -1.67    1.85
  -9  -7  -1    2.16    2.74
   9  -7   1    4.77    2.40
   9   7   1   -1.70    2.01
  -9   7  -1    5.75    2.99
 -10  -7  -1    5.29    3.67
  10  -7   1    8.12    3.47
 -10   7  -1   16.64    4.38
 -10   7  -1   18.81    4.97
  10   7   1   13.51    3.38
 -11  -7  -1    6.55    3.68
 -11  -7  -1   -0.23    2.67
 -11   7  -1   -2.33    3.04
 -11   7  -1    3.40    3.29
 -11  -8   1    2.82    3.36
 -11   8   1    4.28    3.21
  11   8  -1    1.04    2.97
 -11   8   1    2.88    3.32
 -10  -8   1    4.70    3.47
  10  -8  -1    5.48    2.91
  10   8  -1   -1.91    3.48
 -10   8   1    2.80    3.10
  -9  -8   1    5.27    3.12
   9  -8  -1    3.41    2.41
  -9  -8   1    4.51    2.18
   9   8  -1    5.49    2.33
  -9   8   1    6.92    3.37
  -8  -8   1   24.85    4.91
  -8  -8   1   23.92    3.44
  -8  -8   1   35.36    3.18
   8  -8  -1   29.02    4.29
  -8   8   1   21.99    4.77
   8   8  -1   26.06    3.74
  -7  -8   1   37.78    3.06
   7  -8  -1   34.74    4.28
   7   8  -1   29.07    1.97
   7   8  -1   33.42    3.58
   6  -8  -1    0.10    1.24
  -6  -8   1    1.92    1.15
   6   8  -1    0.57    0.71
   6   8  -1    0.68    2.06
  -5  -8   1  536.91   14.59
   5  -8  -1  551.46   16.10
   5   8  -1  534.65   14.06
  -4  -8   1   44.14    2.33
  -4   8   1   49.02    3.87
   4   8  -1   48.96    3.37
   4   8  -1   52.14    2.48
   3  -8  -1   21.56    1.73
  -3  -8   1   22.00    1.94
  -3  -8   1   24.30    1.40
   3   8  -1   22.62    1.52
   3   8  -1   24.90    2.28
  -3   8   1   23.48    2.41
  -2  -8   1   49.72    2.41
  -2  -8   1   43.94    2.51
   2  -8  -1   46.35    2.73
   2  -8  -1   43.02    2.29
  -2  -8   1   44.12    1.86
   2   8  -1   56.32    2.30
   2   8  -1   43.62    2.77
  -2   8   1   41.74    2.84
  -1  -8   1   98.30    3.12
  -1  -8   1  105.37    3.89
   1  -8  -1   93.85    3.84
   1  -8  -1  102.07    3.72
   1  -8  -1  100.49    3.76
  -1   8   1   96.86    4.15
  -1   8   1   97.66    2.87
  -1   8   1   99.80    4.19
   1   8  -1  101.67    4.24
   1   8  -1  100.85    3.58
   1   8  -1   95.15    3.65
   0  -8  -1   94.63    3.45
   0  -8  -1   98.46    3.70
   0  -8   1  100.65    3.72
   0  -8  -1  106.50    4.30
   0  -8   1   99.21    3.18
   0   8   1  100.79    4.16
   0   8  -1   92.77    3.80
   0   8  -1  103.26    4.24
   0   8   1   96.14    2.96
   0   8  -1   97.55    3.26
  -1  -8  -1  150.44    5.08
  -1  -8  -1  158.93    4.86
   1  -8   1  159.22    4.59
   1  -8   1  166.02    5.30
  -1   8  -1  157.96    4.64
   1   8   1  151.04    5.64
   1   8   1  155.66    5.71
  -1   8  -1  150.77    5.80
  -1   8  -1  158.65    5.69
   2  -8   1  600.27   15.68
  -2  -8  -1  581.35   15.22
  -2  -8  -1  595.63   15.12
  -2  -8  -1  593.39   15.43
   2  -8   1  574.28   14.32
  -2   8  -1  599.28   16.59
  -2   8  -1  601.86   14.79
   2   8   1  607.63   16.32
   3  -8   1   19.18    1.89
  -3  -8  -1   20.77    1.61
  -3  -8  -1   17.17    1.84
  -3  -8  -1   21.99    1.73
   3   8   1   18.53    2.05
  -3   8  -1   22.93    3.03
  -4  -8  -1  119.31    4.73
  -4  -8  -1  123.31    4.88
  -4  -8  -1  120.57    5.68
   4   8   1  119.06    5.75
  -4   8  -1  117.62    6.21
  -5  -8  -1    2.25    1.15
  -5  -8  -1    1.35    1.41
  -5  -8  -1    1.77    1.00
   5   8   1    1.64    1.13
   6  -8   1  367.00   12.37
  -6  -8  -1  373.31   13.96
  -6  -8  -1  372.87   11.90
  -6  -8  -1  365.22   11.59
   6   8   1  373.33   13.36
  -7  -8  -1    9.58    2.02
  -7  -8  -1   13.41    2.53
   7  -8   1    7.63    2.37
  -7  -8  -1    5.68    2.68
  -7   8  -1   14.05    3.54
   8  -8   1   12.40    2.84
  -8  -8  -1   15.26    2.64
  -8  -8  -1   10.72    2.19
  -8  -8  -1   12.31    3.82
  -8   8  -1   15.85    3.87
   8   8   1   11.52    2.85
   9  -8   1    9.84    2.89
  -9  -8  -1    7.67    2.53
  -9  -8  -1    6.48    3.34
   9   8   1    6.72    2.71
  -9   8  -1   10.63    4.07
 -10  -8  -1   30.83    5.92
  10  -8   1   28.44    4.84
  10   8   1   33.94    5.00
 -10   8  -1   49.74    7.45
 -10   8  -1   41.06    6.78
 -11  -8  -1    0.77    3.24
 -11  -8  -1    4.83    3.59
 -11   8  -1    5.01    3.45
 -11   8  -1    8.84    4.19
  11   8   1    2.27    2.94
 -11  -9   1    8.33    4.82
 -11   9   1    6.53    4.83
 -11   9   1   11.50    6.60
  11   9  -1    9.57    4.71
  10  -9  -1    2.54    2.47
 -10  -9   1    6.13    3.34
 -10   9   1    2.08    2.75
  10   9  -1    6.02    3.32
  10   9  -1   -3.39    3.51
  -9  -9   1    0.24    2.25
  -9  -9   1    2.44    1.97
   9  -9  -1   -4.50    3.38
   9   9  -1   -0.40    2.06
  -9   9   1    3.20    3.00
  -8  -9   1   37.94    5.20
  -8  -9   1   39.84    6.05
  -8  -9   1   53.84    4.11
   8  -9  -1   44.58    4.83
  -8   9   1   37.88    5.96
   8   9  -1   42.68    4.56
  -7  -9   1   35.22    2.83
   7  -9  -1   29.07    4.07
  -7  -9   1   35.55    3.42
  -7  -9   1   34.01    5.03
   7   9  -1   35.59    3.90
   6  -9  -1   68.03    4.71
  -6  -9   1   67.41    4.87
  -6  -9   1   67.70    3.60
   6   9  -1   62.00    4.89
   6   9  -1   59.06    2.78
  -5  -9   1  529.05   14.02
  -5  -9   1  500.67   15.27
   5   9  -1  519.39   13.56
  -5   9   1  511.60   17.34
   5   9  -1  541.37   16.25
  -4  -9   1  200.85    7.39
  -4  -9   1  203.08    6.14
  -4   9   1  200.40    8.61
   4   9  -1  205.97    7.92
   4   9  -1  199.05    6.63
  -3  -9   1   71.83    3.70
   3  -9  -1   74.78    3.39
  -3  -9   1   78.68    2.84
  -3  -9   1   79.17    3.82
   3   9  -1   78.14    3.12
   3   9  -1   76.91    4.13
  -3   9   1   71.66    4.35
  -2  -9   1  201.77    5.86
   2  -9  -1  209.70    7.25
  -2  -9   1  220.53    7.04
  -2  -9   1  214.23    6.49
   2  -9  -1  212.66    6.62
   2   9  -1  217.26    6.85
   2   9  -1  212.07    7.44
  -2   9   1  213.54    5.75
  -2   9   1  214.06    7.69
   2   9  -1  214.78    7.07
   1  -9  -1   64.33    2.95
  -1  -9   1   70.54    3.17
  -1  -9   1   71.38    2.45
   1  -9  -1   66.01    3.19
   1  -9  -1   67.52    2.99
  -1   9   1   66.35    3.48
   1   9  -1   68.60    3.57
   1   9  -1   67.38    3.07
  -1   9   1   65.52    3.48
  -1   9   1   66.93    2.22
   1   9  -1   70.73    3.11
   0  -9   1  309.32    8.77
   0  -9   1  295.80    7.63
   0  -9  -1  305.39    8.39
   0  -9  -1  296.66    8.65
   0  -9  -1  314.01    8.74
   0   9   1  296.93    9.07
   0   9  -1  302.44    9.00
   0   9  -1  308.96    9.45
   0   9  -1  298.06    8.07
   0   9   1  291.89    9.28
   0   9   1  302.16    7.72
  -1  -9  -1   45.37    2.16
   1  -9   1   43.41    2.42
   1  -9   1   41.48    1.96
  -1  -9  -1   41.91    2.32
  -1  -9  -1   44.44    2.34
   1   9   1   46.43    2.86
   1   9   1   42.55    2.45
  -1   9  -1   45.39    2.79
  -1   9  -1   49.90    3.09
  -1   9  -1   48.92    2.05
   1   9   1   38.14    1.98
  -2  -9  -1    3.88    0.87
  -2  -9  -1    3.01    0.85
   2  -9   1    3.18    0.96
   2  -9   1    2.90    0.59
  -2  -9  -1    3.39    0.89
   2   9   1    1.65    0.84
  -2   9  -1    3.24    0.71
  -2   9  -1    3.04    1.15
   3  -9   1    0.00    0.66
  -3  -9  -1    1.46    0.85
  -3  -9  -1    0.37    0.56
  -3  -9  -1    1.82    0.80
   3   9   1   -0.24    0.68
  -3   9  -1    0.06    0.92
  -4  -9  -1   21.46    1.99
  -4  -9  -1   24.13    3.08
  -4  -9  -1   19.39    1.82
  -4   9  -1   24.70    3.71
   4   9   1   15.52    2.63
  -5  -9  -1    6.03    1.87
  -5  -9  -1    5.59    1.41
  -5  -9  -1    5.44    1.34
   5   9   1    5.56    1.76
  -6  -9  -1    3.97    2.08
  -6  -9  -1    2.46    1.15
  -6  -9  -1    0.61    1.19
   6  -9   1    2.69    1.61
   6   9   1    2.16    1.62
  -7  -9  -1  216.68    9.35
   7  -9   1  202.41    9.07
  -7  -9  -1  199.79    8.18
  -7  -9  -1  204.20   10.40
   8  -9   1   70.36    5.52
  -8  -9  -1   66.83    4.59
  -8  -9  -1   56.76    3.95
  -8  -9  -1   72.57    6.73
  -8   9  -1   58.51    6.52
   8   9   1   71.45    5.90
   9  -9   1    1.27    2.17
  -9  -9  -1    0.08    2.54
  -9  -9  -1   -0.38    1.69
  -9   9  -1    4.35    2.84
   9   9   1   -4.10    1.85
  10  -9   1    7.83    2.87
 -10  -9  -1   11.98    4.54
 -10   9  -1   14.65    4.71
  10   9   1    5.77    3.13
 -10   9  -1   14.67    4.67
 -11  -9  -1   -2.68    4.09
 -11   9  -1    0.44    4.11
  11   9   1    5.92    4.85
 -11   9  -1   -1.51    4.87
 -11  10   1    9.65    6.11
  10 -10  -1    7.94    3.20
 -10 -10   1    3.44    3.54
  10  10  -1   -4.02    4.12
 -10  10   1   -1.45    2.87
  10  10  -1    2.31    3.10
   9 -10  -1    3.57    2.80
  -9 -10   1    4.30    3.28
  -9 -10   1    1.80    1.90
   9  10  -1    2.48    2.23
  -9  10   1   -0.82    2.47
  -8 -10   1    4.14    1.89
   8 -10  -1   -0.04    1.79
  -8 -10   1    1.49    2.44
  -8  10   1    2.51    2.79
   8  10  -1    1.21    1.82
  -7 -10   1    6.70    2.71
   7 -10  -1   11.45    2.90
  -7 -10   1    6.08    1.96
  -7 -10   1    9.44    1.66
   7  10  -1    8.73    2.40
  -6 -10   1   11.67    2.97
  -6 -10   1   12.82    1.84
   6 -10  -1   10.79    2.55
  -6 -10   1   10.16    2.20
   6  10  -1    8.08    1.19
   6  10  -1   15.25    2.84
  -5 -10   1   96.66    5.02
  -5 -10   1  100.85    5.70
  -5 -10   1   92.20    4.60
   5  10  -1   85.99    3.56
  -5  10   1   97.89    6.18
   5  10  -1  102.31    5.68
  -4 -10   1   63.67    2.77
  -4 -10   1   65.11    3.80
   4 -10  -1   60.68    3.23
  -4 -10   1   67.01    4.02
   4  10  -1   71.49    4.68
   4  10  -1   65.35    2.88
  -4  10   1   64.67    4.68
   3 -10  -1  165.38    6.78
  -3 -10   1  164.16    5.05
  -3 -10   1  166.13    6.31
   3 -10  -1  166.12    5.79
  -3 -10   1  176.30    6.25
   3  10  -1  178.86    7.03
   3  10  -1  173.23    5.44
  -3  10   1  165.25    7.29
  -2 -10   1  107.37    3.94
   2 -10  -1  106.08    4.76
   2 -10  -1  105.28    4.13
  -2 -10   1  107.00    4.49
   2  10  -1  106.01    4.22
  -2  10   1  104.18    3.33
   2  10  -1  108.58    4.36
   2  10  -1  112.86    5.07
  -2  10   1  106.54    5.10
   1 -10  -1    1.29    0.66
  -1 -10   1    2.61    0.84
   1 -10  -1    1.01    0.61
   1 -10  -1    3.29    0.96
  -1 -10   1    0.82    0.39
  -1  10   1    0.92    0.84
  -1  10   1    1.72    0.90
  -1  10   1    2.10    0.45
   1  10  -1    1.49    0.77
   1  10  -1    1.29    0.75
   1  10  -1    2.04    0.78
   0 -10  -1    0.44    0.63
   0 -10   1    1.06    0.71
   0 -10   1    0.24    0.28
   0 -10  -1    0.83    0.57
   0 -10  -1   -0.05    0.48
   0  10   1    0.59    0.79
   0  10   1    0.94    0.37
   0  10   1    0.25    0.72
   0  10  -1    0.39    0.64
   0  10  -1    0.43    0.75
   0  10  -1    0.46    0.47
   1 -10   1   13.79    1.48
  -1 -10  -1   13.22    1.20
  -1 -10  -1   13.74    1.45
   1 -10   1   14.78    1.22
  -1 -10  -1   15.43    1.48
   1  10   1   13.98    1.22
  -1  10  -1   15.46    1.17
   1  10   1   12.30    1.86
   1  10   1   14.89    1.92
  -1  10  -1   15.40    2.13
  -1  10  -1   16.70    1.77
   2 -10   1  163.69    6.10
  -2 -10  -1  164.71    5.64
  -2 -10  -1  170.16    5.67
  -2 -10  -1  171.35    5.81
   2 -10   1  163.08    4.96
  -2  10  -1  164.33    5.20
  -2  10  -1  174.27    6.93
   2  10   1  178.78    6.86
  -3 -10  -1   38.20    2.34
  -3 -10  -1   41.88    2.57
  -3 -10  -1   37.32    2.64
   3 -10   1   37.89    1.71
   3 -10   1   33.88    2.68
   3  10   1   39.60    3.12
  -3  10  -1   41.94    3.47
  -3  10  -1   35.15    2.11
  -4 -10  -1   62.58    3.45
  -4 -10  -1   62.41    3.22
  -4 -10  -1   61.82    3.97
   4  10   1   64.75    4.31
  -4  10  -1   65.26    4.80
  -5 -10  -1  133.48    5.67
  -5 -10  -1  137.35    5.51
   5  10   1  130.13    6.85
  -6 -10  -1   97.36    6.34
  -6 -10  -1   90.10    4.59
  -6 -10  -1   86.41    4.66
   6  10   1   90.32    5.94
  -7 -10  -1   31.27    2.93
  -7 -10  -1   32.61    2.95
   7 -10   1   34.44    3.73
  -7 -10  -1   31.79    4.98
  -7  10  -1   25.29    4.94
  -8 -10  -1    2.42    1.67
  -8 -10  -1    1.94    1.35
   8 -10   1   -0.30    1.70
  -8 -10  -1    4.75    2.83
  -8  10  -1   -0.21    2.65
   8  10   1    2.98    3.39
  -9 -10  -1   -0.80    2.39
   9 -10   1    0.87    2.18
   9  10   1    2.04    2.23
  -9  10  -1    0.74    2.42
 -10 -10  -1   32.15    6.38
  10 -10   1   34.23    4.63
 -10  10  -1   30.91    6.48
 -10  10  -1   26.60    5.83
 -11 -10  -1    3.29    6.23
 -11 -10  -1   -2.37    3.08
  11  10   1   -5.79    3.64
 -11  10  -1    3.98    4.96
 -11  10  -1   -6.24    3.24
 -11 -11   1    3.60    3.62
  11  11  -1    0.29    3.02
 -11  11   1    6.80    4.01
 -11  11   1    7.02    3.99
  10 -11  -1   -4.66    2.47
 -10 -11   1    2.48    3.14
  10  11  -1    0.36    3.05
  10  11  -1   -5.26    5.95
 -10  11   1   -2.03    2.98
  -9 -11   1   23.72    5.15
   9 -11  -1   16.50    3.81
  -9 -11   1   16.12    3.14
  -9  11   1   19.36    4.96
   9  11  -1   23.44    5.22
   9  11  -1   19.22    3.62
  -8 -11   1   74.93    4.95
   8 -11  -1   63.83    5.86
  -8 -11   1   66.51    6.58
   8  11  -1   60.51    5.58
  -8  11   1   46.62   10.30
  -7 -11   1  137.26    6.74
  -7 -11   1  114.06    4.97
   7 -11  -1  115.97    7.16
  -7 -11   1  142.89    8.33
   7  11  -1  147.63    7.89
   6 -11  -1    8.62    2.31
  -6 -11   1    9.88    2.64
  -6 -11   1    6.67    1.92
  -6 -11   1    8.75    1.47
   6  11  -1    9.30    2.50
  -5 -11   1  242.21    9.86
  -5 -11   1  253.21    9.20
  -5 -11   1  250.05    7.46
   5  11  -1  245.75    9.89
  -5  11   1  253.51   10.98
  -4 -11   1  141.54    4.76
   4 -11  -1  149.01    5.53
  -4 -11   1  149.26    6.25
  -4 -11   1  148.47    6.38
   4  11  -1  152.17    6.91
  -4  11   1  151.80    7.55
  -3 -11   1  362.85    9.69
   3 -11  -1  379.85   12.05
   3 -11  -1  367.20   10.60
  -3 -11   1  375.66   11.36
  -3 -11   1  361.64   10.89
  -3  11   1  370.94   12.63
   3  11  -1  378.98   10.90
   3  11  -1  372.34   11.30
   3  11  -1  365.12   12.05
  -2 -11   1   63.54    3.40
   2 -11  -1   64.43    3.68
   2 -11  -1   61.66    3.08
  -2 -11   1   62.83    2.83
   2  11  -1   59.94    3.21
  -2  11   1   65.42    2.39
   2  11  -1   69.54    4.04
  -2  11   1   68.05    4.14
   2  11  -1   65.98    3.31
  -1 -11   1  243.44    7.71
   1 -11  -1  249.66    7.97
  -1 -11   1  226.05    6.46
   1 -11  -1  224.16    7.22
   1 -11  -1  234.10    7.43
   1  11  -1  232.33    7.68
  -1  11   1  231.40    6.24
  -1  11   1  229.53    8.22
   1  11  -1  237.93    8.45
   1  11  -1  246.58    7.18
  -1  11   1  234.62    8.37
   0 -11  -1   18.30    1.53
   0 -11  -1   17.68    1.67
   0 -11   1   18.97    1.13
   0 -11   1   21.04    1.81
   0 -11   1   18.12    1.73
   0 -11  -1   21.02    1.77
   0  11   1   19.21    1.21
   0  11  -1   17.95    1.83
   0  11   1   16.31    2.21
   0  11  -1   18.12    2.11
   0  11  -1   19.57    1.41
   0  11   1   15.20    2.11
  -1 -11  -1  220.54    6.83
   1 -11   1  227.14    7.54
   1 -11   1  229.64    6.81
  -1 -11  -1  229.25    7.33
   1  11   1  217.29    8.11
   1  11   1  225.04    7.68
  -1  11  -1  238.22    8.18
   1  11   1  244.39    7.26
  -1  11  -1  227.09    8.38
  -1  11  -1  230.35    6.58
  -2 -11  -1   27.25    2.05
   2 -11   1   24.54    1.51
  -2 -11  -1   23.90    1.89
  -2 -11  -1   31.00    2.02
   2 -11   1   27.14    2.29
   2  11   1   22.74    2.42
   2  11   1   26.31    2.18
  -2  11  -1   27.34    2.66
  -2  11  -1   29.96    1.97
  -3 -11  -1   87.16    4.03
  -3 -11  -1   85.30    3.78
  -3 -11  -1   92.67    4.24
   3 -11   1   82.86    2.92
   3 -11   1   86.14    4.56
  -3  11  -1   84.12    5.17
   3  11   1   94.47    5.06
  -3  11  -1   85.58    3.51
  -4 -11  -1    1.79    1.24
  -4 -11  -1    1.75    1.04
  -4 -11  -1    2.89    1.05
  -4  11  -1    3.74    1.99
   4  11   1    2.47    1.31
  -5 -11  -1  129.38    6.65
  -5 -11  -1  140.56    5.54
  -5 -11  -1  137.07    5.84
   5  11   1  127.48    6.89
  -6 -11  -1   57.48    4.89
  -6 -11  -1   59.39    3.54
  -6 -11  -1   60.04    3.81
   6  11   1   57.65    4.89
  -7 -11  -1    1.25    1.05
  -7 -11  -1   -0.18    1.84
  -7 -11  -1    2.04    1.24
   7 -11   1   -1.42    1.52
   7  11   1    1.43    2.95
  -7  11  -1    2.38    2.74
   8 -11   1   21.72    3.92
  -8 -11  -1   21.56    2.92
  -8 -11  -1   22.73    2.90
  -8 -11  -1   20.06    4.36
   8  11   1   16.57    3.54
  -8  11  -1   19.74    5.11
  -9 -11  -1   -0.96    2.63
   9 -11   1   -0.97    2.18
   9  11   1   -0.85    1.99
  -9  11  -1   -2.39    2.34
 -10 -11  -1    3.18    3.45
  10 -11   1   -1.46    2.37
  10  11   1   -2.11    3.22
 -10  11  -1    1.82    3.20
 -10  11  -1    2.53    3.51
  10  11   1   -2.23    2.00
 -11 -11  -1   -3.68    2.67
 -11 -11  -1    0.96    3.37
  11  11   1   -2.40    2.81
 -11  11  -1    2.06    3.34
 -11  11  -1    3.28    3.20
 -11 -12   1    3.83    3.35
 -11 -12   1   -1.37    2.95
  11  12  -1    1.82    3.42
 -11  12   1   -1.10    2.99
 -11  12   1    9.88    3.92
 -10 -12   1    3.43    3.49
  10 -12  -1   -0.49    2.57
  10  12  -1    1.09    3.22
 -10  12   1    1.46    3.26
   9 -12  -1   17.27    3.97
  -9 -12   1   17.84    4.52
  -9  12   1   12.15    4.53
   9  12  -1   10.86    3.31
   9  12  -1   11.52    3.93
  -8 -12   1   28.02    3.71
  -8 -12   1   24.38    5.62
   8 -12  -1   28.94    4.88
   8  12  -1   22.53    3.99
   8  12  -1   28.34    4.81
  -8  12   1   16.21    4.40
  -7 -12   1   10.62    3.02
  -7 -12   1   14.49    2.83
   7 -12  -1   17.40    3.60
   7  12  -1   12.35    3.18
  -6 -12   1   10.41    2.30
  -6 -12   1   12.97    2.84
   6 -12  -1   14.30    2.84
   6  12  -1   11.25    2.65
  -5 -12   1   -0.29    0.59
  -5 -12   1   -0.32    0.97
   5  12  -1   -1.41    0.92
  -5  12   1    0.59    1.58
   4 -12  -1   12.19    1.67
  -4 -12   1   16.66    2.43
  -4 -12   1   13.54    2.27
  -4 -12   1   13.64    1.23
  -4  12   1    8.18    2.41
   4  12  -1   10.82    2.22
  -3 -12   1   13.41    2.18
   3 -12  -1   13.79    1.57
   3 -12  -1   15.70    2.57
  -3 -12   1   12.35    1.79
   3  12  -1   13.62    2.11
  -3  12   1   12.04    2.52
   3  12  -1   15.56    2.88
   3  12  -1   12.00    1.90
  -2 -12   1  397.60   11.70
   2 -12  -1  398.44   12.25
  -2 -12   1  395.98   10.62
   2 -12  -1  386.71   11.17
   2  12  -1  398.60   12.66
   2  12  -1  385.68   11.45
  -2  12   1  371.42    9.85
  -2  12   1  391.12   12.76
   2  12  -1  387.12   11.28
  -1 -12   1    0.79    0.80
  -1 -12   1   -0.76    0.36
   1 -12  -1    0.66    0.66
   1 -12  -1    0.30    0.63
   1 -12  -1    1.07    0.84
  -1  12   1   -0.09    0.82
   1  12  -1    0.22    0.62
  -1  12   1    0.56    0.41
   1  12  -1    0.01    0.91
  -1  12   1   -0.47    0.77
   1  12  -1    0.64    0.67
   0 -12   1   21.70    1.94
   0 -12  -1   21.84    1.95
   0 -12   1   24.47    1.82
   0 -12   1   20.23    1.20
   0 -12  -1   20.57    1.69
   0 -12  -1   21.57    1.95
   0  12   1   20.87    1.34
   0  12   1   20.37    2.13
   0  12  -1   25.16    2.27
   0  12  -1   21.66    2.37
   0  12  -1   21.77    1.55
   0  12   1   25.15    2.52
   1 -12   1   15.13    1.40
  -1 -12  -1   14.05    2.02
   1 -12   1   17.15    2.17
  -1 -12  -1   15.75    2.03
  -1 -12  -1   11.84    1.34
   1  12   1   14.59    2.19
  -1  12  -1   16.51    2.41
  -1  12  -1   11.87    2.01
   1  12   1   13.45    2.07
  -1  12  -1   14.14    1.24
   1  12   1   14.69    1.32
  -2 -12  -1   57.85    2.96
  -2 -12  -1   62.52    3.53
   2 -12   1   57.92    2.55
   2 -12   1   58.26    3.52
  -2 -12  -1   55.32    3.15
   2  12   1   55.03    3.85
   2  12   1   61.22    3.48
  -2  12  -1   56.35    3.90
   2  12   1   53.12    2.96
  -2  12  -1   54.19    2.56
   3 -12   1   51.63    2.14
  -3 -12  -1   57.79    3.34
   3 -12   1   57.98    3.83
  -3 -12  -1   61.28    3.35
  -3  12  -1   55.77    2.75
  -3  12  -1   57.20    4.38
   3  12   1   57.11    4.11
  -4 -12  -1   80.87    4.14
  -4 -12  -1   75.02    3.66
  -4 -12  -1   76.87    4.41
  -4  12  -1   72.95    5.40
   4  12   1   73.59    4.94
  -5 -12  -1   80.18    3.92
  -5 -12  -1   74.80    4.91
  -5 -12  -1   76.08    4.23
   5  12   1   75.45    5.29
  -6 -12  -1   19.33    3.58
  -6 -12  -1   19.05    2.43
  -6 -12  -1   22.21    2.88
   6  12   1   17.31    3.17
  -7 -12  -1   27.70    4.62
   7 -12   1   27.71    4.21
  -7 -12  -1   28.01    2.60
  -7 -12  -1   26.86    2.86
  -7  12  -1   21.13    4.53
   7  12   1   30.18    4.90
   8 -12   1   91.09    6.59
  -8 -12  -1   80.86    4.78
   8  12   1   82.85    6.82
  -8  12  -1   91.45    8.25
   9 -12   1    6.38    2.79
  -9 -12  -1   -0.59    2.24
  -9  12  -1    0.59    2.50
   9  12   1    2.01    2.47
 -10 -12  -1    6.75    3.58
 -10 -12  -1    8.24    3.99
  10 -12   1    9.08    3.43
  10  12   1    7.17    3.98
  10  12   1    8.14    3.80
 -10  12  -1   10.45    3.88
 -10  12  -1    8.80    4.20
 -11 -12  -1    4.88    3.55
 -11 -12  -1   10.79    4.10
  11  12   1    3.08    2.77
 -11  12  -1    0.61    3.18
 -11  12  -1    4.07    3.36
 -11 -13   1   -2.11    2.42
  11  13  -1    4.43    3.43
 -11  13   1    1.29    2.74
 -11  13   1   -2.33    2.67
 -10 -13   1    4.27    3.41
  10 -13  -1    3.81    3.34
  10  13  -1    8.34    3.86
 -10  13   1    6.72    3.94
  -9 -13   1   -3.10    2.02
   9 -13  -1   -0.28    2.44
  -9 -13   1   -3.58    1.69
  -9  13   1    0.82    2.78
   9  13  -1    1.77    2.27
   9  13  -1   -0.18    2.85
  -8 -13   1   30.13    6.81
  -8 -13   1   32.85    3.47
   8 -13  -1   28.38    6.43
   8  13  -1   24.28    4.79
  -8  13   1   24.14    5.77
   8  13  -1   30.51    4.71
   7 -13  -1   34.24    5.00
  -7 -13   1   30.74    3.85
  -7 -13   1   26.90    4.46
   7  13  -1   29.67    4.57
   7  13  -1   22.42    3.86
  -6 -13   1   78.26    5.49
  -6 -13   1   79.31    5.00
   6 -13  -1   73.64    5.45
   6  13  -1   74.23    5.76
  -5 -13   1   -0.51    1.01
  -5 -13   1   -1.10    1.08
  -5 -13   1   -0.96    0.57
   5  13  -1    1.36    1.30
   5  13  -1    0.72    1.43
  -5  13   1    2.74    2.24
  -4 -13   1    2.62    1.40
   4 -13  -1    3.51    1.05
  -4 -13   1    4.20    1.43
  -4  13   1    6.52    2.35
   4  13  -1    3.60    1.60
   4  13  -1    3.22    1.26
   4  13  -1    2.39    1.44
   3 -13  -1  241.43    7.90
  -3 -13   1  245.22    8.01
   3 -13  -1  239.57    9.41
  -3 -13   1  253.13    8.77
   3  13  -1  255.65    8.71
   3  13  -1  258.16    9.80
   3  13  -1  243.94    8.45
  -3  13   1  257.74   10.26
  -2 -13   1  277.71    8.26
   2 -13  -1  294.56   10.06
  -2 -13   1  291.08    9.46
   2  13  -1  296.26    9.11
  -2  13   1  291.82   10.60
   2  13  -1  294.57    9.38
  -2  13   1  272.83    7.57
   1 -13  -1  362.06   10.43
   1 -13  -1  360.31   10.77
  -1 -13   1  351.32    9.57
  -1 -13   1  350.08   10.89
   1 -13  -1  354.55   11.22
  -1  13   1  353.74   11.78
   1  13  -1  359.16   10.22
  -1  13   1  383.17   12.22
  -1  13   1  361.46    9.27
   1  13  -1  372.99   12.17
   1  13  -1  354.17   11.14
   0 -13   1   54.20    3.19
   0 -13   1   54.70    2.93
   0 -13  -1   52.70    2.74
   0 -13  -1   50.80    3.12
   0 -13   1   52.10    2.12
   0 -13  -1   48.88    3.05
   0  13   1   46.82    3.61
   0  13   1   58.46    3.63
   0  13  -1   54.35    2.57
   0  13  -1   51.34    3.77
   0  13  -1   51.27    3.39
   0  13   1   53.98    2.33
  -1 -13  -1   31.18    2.38
  -1 -13  -1   25.75    1.96
   1 -13   1   29.73    2.01
  -1 -13  -1   33.12    2.56
   1 -13   1   28.26    2.43
  -1  13  -1   25.25    2.53
  -1  13  -1   27.62    2.83
   1  13   1   27.66    1.83
   1  13   1   28.58    2.85
   1  13   1   29.22    2.53
  -1  13  -1   25.63    1.73
   2 -13   1  475.56   14.37
  -2 -13  -1  485.11   13.80
   2 -13   1  479.57   12.72
  -2 -13  -1  486.02   13.31
   2  13   1  490.33   15.28
  -2  13  -1  487.74   12.72
   2  13   1  493.14   14.32
   2  13   1  485.98   13.40
  -2  13  -1  479.35   15.31
   3 -13   1  542.88   14.06
   3 -13   1  576.99   17.04
  -3 -13  -1  576.82   16.04
  -3 -13  -1  592.49   15.99
  -3 -13  -1  570.62   15.49
   3  13   1  594.57   16.53
  -3  13  -1  581.66   18.32
  -3  13  -1  557.52   14.92
   3  13   1  579.54   17.74
  -4 -13  -1   55.08    3.12
  -4 -13  -1   61.04    3.69
  -4 -13  -1   55.81    3.73
   4  13   1   57.96    4.52
  -4  13  -1   54.98    4.88
  -5 -13  -1    4.96    1.84
  -5 -13  -1    6.50    1.73
  -5 -13  -1    6.79    1.52
   5  13   1    8.69    2.45
  -5  13  -1    6.98    2.47
  -6 -13  -1   23.33    3.78
  -6 -13  -1   19.09    2.72
  -6 -13  -1   16.48    2.33
   6  13   1   18.14    3.60
  -7 -13  -1    4.25    2.55
  -7 -13  -1   -0.57    1.14
   7 -13   1    5.40    2.35
  -7 -13  -1   -0.13    1.02
  -7  13  -1    3.34    2.59
   7  13   1    1.23    1.94
  -8 -13  -1   25.54    3.29
  -8 -13  -1   25.87    4.94
   8  13   1   29.02    4.81
  -8  13  -1   28.87    5.93
   9 -13   1    0.77    2.15
  -9 -13  -1    2.71    2.43
  -9  13  -1    0.31    2.79
   9  13   1   -2.95    2.27
   9  13   1   -2.55    2.27
 -10 -13  -1   -3.01    2.71
 -10 -13  -1   -2.36    2.23
  10 -13   1    0.27    2.93
 -10  13  -1    3.75    3.13
 -10  13  -1    3.77    3.31
  10  13   1   -2.66    2.49
  10  13   1   -2.62    3.58
 -11 -13  -1    5.15    3.09
 -11 -13  -1   -3.32    2.60
 -11  13  -1   -4.43    2.64
 -11  13  -1    1.47    2.90
  11  13   1    2.12    3.07
 -11 -14   1    3.52    2.99
 -11 -14   1    4.43    2.80
 -11  14   1   -5.76    2.34
  11  14  -1    3.85    3.15
 -11  14   1    7.63    2.80
  10 -14  -1    1.84    4.48
  -9 -14   1    9.22    2.71
  -9 -14   1    5.00    2.99
   9 -14  -1    6.36    2.85
   9  14  -1    7.80    3.54
   9  14  -1    0.70    2.64
  -9  14   1    2.78    3.00
   8 -14  -1   14.84    3.68
  -8 -14   1   10.47    2.57
  -8 -14   1    9.42    3.50
   8  14  -1    9.85    3.57
   8  14  -1    8.16    2.94
  -8  14   1    9.51    3.89
   8  14  -1    5.88    2.17
  -7 -14   1    7.38    2.14
  -7 -14   1   16.15    3.50
   7 -14  -1   10.39    3.10
   7  14  -1    8.53    2.88
   7  14  -1   11.18    2.44
   7  14  -1   13.32    3.79
  -6 -14   1    5.89    1.94
  -6 -14   1    5.78    2.19
   6 -14  -1   10.97    2.85
   6  14  -1    6.46    2.21
   6  14  -1    6.24    2.42
   6  14  -1    5.29    1.94
  -5 -14   1   33.83    3.32
  -5 -14   1   38.44    3.37
   5  14  -1   37.09    4.08
  -5  14   1   41.20    5.68
   5  14  -1   34.72    3.61
   5  14  -1   37.63    3.12
  -4 -14   1   42.34    3.37
   4 -14  -1   40.69    2.65
  -4 -14   1   45.05    3.25
   4  14  -1   44.34    4.09
   4  14  -1   45.42    3.20
   4  14  -1   51.31    3.84
  -4  14   1   44.43    4.47
  -3 -14   1   54.58    3.63
  -3 -14   1   53.92    3.10
   3  14  -1   59.01    3.72
   3  14  -1   56.73    4.37
  -3  14   1   54.06    4.57
   2 -14  -1    4.64    1.18
  -2 -14   1    6.39    1.53
   2 -14  -1    7.41    1.89
   2  14  -1    4.58    1.34
   2  14  -1    4.21    1.62
  -2  14   1    3.97    0.75
  -2  14   1    5.24    1.89
   2  14  -1    3.55    1.41
  -1 -14   1    2.52    1.21
   1 -14  -1    2.22    0.92
  -1 -14   1    2.06    0.75
   1 -14  -1    1.96    0.94
   1 -14  -1    1.68    1.14
  -1  14   1    1.47    0.56
  -1  14   1    1.88    1.33
   1  14  -1    0.73    0.94
   1  14  -1    2.10    0.88
   1  14  -1    2.60    1.16
   0 -14  -1    5.69    1.52
   0 -14  -1    4.80    1.40
   0 -14   1    4.89    0.74
   0 -14   1    5.84    1.31
   0 -14  -1    4.96    1.15
   0 -14   1    3.46    1.24
   0  14  -1    4.23    1.42
   0  14  -1    3.82    1.65
   0  14   1    3.72    0.85
   0  14   1    3.36    1.48
   0  14  -1    3.80    0.97
   1 -14   1   17.34    2.40
  -1 -14  -1   18.16    2.50
  -1 -14  -1   14.80    2.09
   1 -14   1   19.09    1.77
   1  14   1   16.99    2.63
  -1  14  -1   17.19    1.49
   1  14   1   15.13    2.45
  -1  14  -1   16.35    2.72
  -1  14  -1   18.43    2.92
   1  14   1   18.15    1.58
   2 -14   1  350.89   11.35
   2 -14   1  337.26    9.59
  -2 -14  -1  337.12   10.62
  -2 -14  -1  344.16   10.11
   2  14   1  340.63   10.16
  -2  14  -1  332.58    9.43
   2  14   1  341.77   12.08
   2  14   1  330.22   11.04
  -2  14  -1  331.63   12.04
  -3 -14  -1  145.74    5.55
  -3 -14  -1  148.42    5.89
  -3 -14  -1  148.50    6.11
   3 -14   1  132.25    4.36
   3 -14   1  153.75    6.96
  -3  14  -1  150.32    7.70
  -3  14  -1  145.27    5.14
   3  14   1  151.73    6.18
   3  14   1  151.10    7.40
   3  14   1  158.42    6.54
  -4 -14  -1  115.69    5.60
  -4 -14  -1  128.77    5.65
   4 -14   1  117.65    6.36
  -4 -14  -1  116.41    4.83
   4  14   1  111.34    5.67
   4  14   1  124.01    6.94
  -4  14  -1  114.62    7.27
  -5 -14  -1    0.47    1.26
  -5 -14  -1   -0.16    1.04
  -5 -14  -1    1.91    0.99
   5  14   1    0.39    1.26
  -5  14  -1   -1.35    1.51
  -6 -14  -1   24.88    3.19
  -6 -14  -1   24.23    3.83
  -6 -14  -1   26.77    2.37
   6  14   1   24.82    3.99
  -7 -14  -1    8.88    2.26
   7 -14   1   10.75    3.15
  -7 -14  -1   11.11    3.15
  -7  14  -1    6.32    3.13
  -8 -14  -1    6.09    2.07
   8 -14   1    5.94    2.72
  -8 -14  -1    7.91    2.95
   8  14   1    0.76    2.41
  -8  14  -1    5.83    3.62
  -9 -14  -1   19.18    4.55
   9 -14   1    9.06    3.29
   9  14   1    2.33    2.86
   9  14   1    9.15    3.95
   9  14   1   12.10    3.56
  -9  14  -1    8.63    4.12
  10 -14   1   -5.07    3.36
  10  14   1  -10.23    3.55
 -11 -14  -1   -4.39    2.82
 -11 -14  -1    0.97    2.83
  11  14   1   -1.24    3.08
 -11  14  -1   -7.59    2.77
 -11  14  -1   -3.73    2.75
 -10 -15   1    2.64    3.04
  10 -15  -1    1.56    3.19
  10  15  -1   -0.07    2.65
 -10  15   1   -1.06    3.48
   9 -15  -1    4.54    3.17
  -9 -15   1   -1.26    2.21
  -9 -15   1   -4.67    2.32
   9  15  -1    2.59    3.06
  -9  15   1    0.72    2.90
   9  15  -1   -0.87    2.54
  -8 -15   1   39.23    5.76
  -8 -15   1   38.77    3.89
   8 -15  -1   37.60    5.66
   8  15  -1   39.58    5.34
   8  15  -1   33.59    5.28
  -8  15   1   25.49    5.56
  -7 -15   1   58.61    4.61
   7 -15  -1   63.07    5.84
  -7 -15   1   61.81    5.53
   7  15  -1   59.90    4.17
   7  15  -1   66.24    5.71
  -6 -15   1   36.03    3.60
   6 -15  -1   40.01    4.35
  -6 -15   1   34.04    3.86
   6  15  -1   30.62    2.95
   6  15  -1   37.50    4.98
   6  15  -1   42.59    4.48
  -5 -15   1   56.12    4.15
  -5 -15   1   56.99    4.19
  -5  15   1   54.05    5.38
   5  15  -1   63.82    5.23
   5  15  -1   48.86    4.25
   5  15  -1   55.76    3.81
  -4 -15   1    6.61    1.71
   4 -15  -1    4.75    1.13
  -4 -15   1    6.46    1.89
   4  15  -1    5.01    1.90
  -4  15   1    6.69    2.30
   4  15  -1    4.00    1.91
   4  15  -1    3.29    1.36
  -3 -15   1   13.45    2.78
   3 -15  -1   10.51    1.75
  -3 -15   1    8.80    1.52
   3 -15  -1   10.66    2.35
   3  15  -1    9.37    2.16
   3  15  -1    9.93    2.24
   3  15  -1   12.33    2.14
  -3  15   1    7.21    2.33
   2 -15  -1  135.22    7.50
   2 -15  -1  123.21    5.28
  -2 -15   1  121.59    5.62
   2  15  -1  142.89    7.10
   2  15  -1  118.64    5.66
  -2  15   1  121.66    3.94
   2  15  -1  128.03    5.32
  -2  15   1  121.93    8.26
   1 -15  -1   88.00    4.43
  -1 -15   1   91.64    3.44
  -1 -15   1   92.58    4.69
   1 -15  -1   95.85    4.96
   1  15  -1   91.21    3.99
  -1  15   1   90.41    5.30
   1  15  -1   93.81    4.92
  -1  15   1   88.81    5.43
   1  15  -1   92.91    5.58
  -1  15   1   86.75    3.18
   0 -15   1    6.18    1.58
   0 -15  -1    6.59    1.60
   0 -15  -1    6.99    1.27
   0 -15  -1   10.04    1.97
   0 -15   1    8.46    1.59
   0  15  -1    7.99    1.30
   0  15  -1    5.50    1.71
   0  15   1    8.04    2.12
   0  15   1    3.89    1.70
   0  15  -1    6.12    1.90
  -1 -15  -1   29.43    2.25
   1 -15   1   33.75    2.90
   1 -15   1   30.18    2.27
  -1 -15  -1   28.16    2.51
  -1 -15  -1   29.66    2.79
  -1  15  -1   25.61    3.64
  -1  15  -1   29.91    3.11
   1  15   1   33.08    3.32
  -1  15  -1   28.60    1.93
   1  15   1   30.31    2.07
   1  15   1   28.48    2.84
  -2 -15  -1  125.11    5.56
  -2 -15  -1  119.40    5.93
   2 -15   1  130.33    6.12
  -2 -15  -1  118.28    4.96
   2 -15   1  116.49    4.57
   2  15   1  121.12    5.78
  -2  15  -1  138.34    6.94
  -2  15  -1  126.51    4.51
   2  15   1  124.88    5.06
   2  15   1  118.45    6.53
   3 -15   1  342.15    9.50
  -3 -15  -1  374.15   11.78
  -3 -15  -1  374.98   11.40
   3 -15   1  394.35   12.99
   3  15   1  362.23   12.12
  -3  15  -1  367.48   10.39
   3  15   1  378.84   11.68
   3  15   1  385.21   13.64
  -3  15  -1  360.68   13.78
  -4 -15  -1  362.57   11.97
  -4 -15  -1  360.32   10.86
   4 -15   1  374.30   13.33
  -4 -15  -1  376.82   12.02
  -4  15  -1  373.25   14.68
   4  15   1  404.02   14.27
   4  15   1  358.58   12.28
  -5 -15  -1    7.47    1.57
  -5 -15  -1    8.03    2.00
  -5 -15  -1    4.96    2.02
  -5  15  -1    4.79    2.70
   5  15   1    6.37    2.18
   5  15   1    8.81    2.14
   5  15   1    5.76    2.01
  -6 -15  -1    2.59    1.40
  -6 -15  -1   -0.24    1.52
   6  15   1   -0.95    1.25
   6  15   1    0.34    1.89
   7 -15   1  116.74    7.50
  -7 -15  -1  117.71    6.04
  -7 -15  -1  107.99    7.23
   7  15   1  120.52    7.72
   7  15   1  112.60    6.42
   7  15   1  120.15    8.28
  -8 -15  -1   22.68    3.12
   8 -15   1   18.31    4.06
  -8 -15  -1   28.69    5.20
   8  15   1   26.05    3.89
   8  15   1   23.06    4.50
  -8  15  -1   32.65    6.44
   8  15   1   18.49    3.87
   9 -15   1    0.87    2.58
  -9 -15  -1    8.01    3.67
   9  15   1    1.45    3.35
   9  15   1    5.08    3.09
  -9  15  -1    1.29    3.31
 -10 -15  -1   -4.83    2.21
  10 -15   1   -0.51    2.84
 -10 -15  -1   -0.61    3.16
  10  15   1   -7.26    2.99
 -10  15  -1   -4.45    2.71
 -10  15  -1    2.21    2.87
  10  15   1    3.27    3.22
 -10 -16   1    7.32    4.17
 -10 -16   1   10.70    4.70
 -10  16   1    8.29    4.95
  10  16  -1    7.74    4.24
   9 -16  -1   10.52    3.90
  -9 -16   1    1.24    2.43
  -9 -16   1    7.18    3.09
   9  16  -1    3.09    3.25
   9  16  -1    6.80    3.09
  -9  16   1   -0.07    3.05
  -8 -16   1   31.25    5.74
   8 -16  -1   25.70    4.84
  -8 -16   1   36.64    5.53
   8  16  -1   23.42    4.48
   8  16  -1   27.31    4.34
  -8  16   1   19.48    4.95
  -7 -16   1   19.33    3.40
  -7 -16   1   21.38    3.97
   7  16  -1   14.48    2.54
   7  16  -1   13.63    4.07
   7  16  -1   16.91    3.69
  -6 -16   1   65.30    4.76
   6 -16  -1   58.55    5.17
  -6 -16   1   59.06    4.67
   6  16  -1   55.24    4.12
   6  16  -1   65.57    5.34
   6  16  -1   58.13    5.67
  -5 -16   1   13.35    2.56
  -5 -16   1   16.68    2.90
   5  16  -1   12.77    2.97
   5  16  -1    9.33    2.62
  -5  16   1   15.65    3.83
  -4 -16   1    4.94    1.48
   4 -16  -1    2.09    0.94
  -4 -16   1    1.92    1.51
   4  16  -1    3.56    1.43
   4  16  -1    2.35    1.77
   4  16  -1    2.69    1.68
  -4  16   1    3.36    1.91
   3 -16  -1    6.14    2.29
   3 -16  -1    9.63    1.67
  -3 -16   1    7.75    1.82
  -3 -16   1    6.45    1.47
  -3  16   1    4.56    2.35
   3  16  -1    9.44    2.06
   3  16  -1    5.35    2.08
   2 -16  -1   16.01    2.36
  -2 -16   1   21.75    2.83
   2 -16  -1   17.83    2.99
   2  16  -1   16.26    2.46
   2  16  -1   14.91    2.21
  -2  16   1   11.47    2.65
   2  16  -1   16.65    3.20
  -2  16   1   17.08    1.22
  -1 -16   1    5.14    1.57
   1 -16  -1    8.11    1.98
  -1 -16   1    3.10    2.26
   1 -16  -1    6.27    1.55
  -1 -16   1    5.74    1.01
  -1  16   1    4.83    1.89
   1  16  -1    7.58    1.94
  -1  16   1    4.66    1.86
   1  16  -1    4.36    1.94
   1  16  -1    5.84    1.34
  -1  16   1    6.09    0.96
   0 -16   1    5.52    1.85
   0 -16  -1    9.18    1.52
   0 -16  -1    5.84    1.63
   0 -16  -1    6.99    1.67
   0 -16   1    9.97    1.74
   0  16  -1    4.93    1.88
   0  16   1    8.84    1.25
   0  16   1    6.12    1.86
   0  16  -1    9.94    2.45
   0  16  -1    8.69    1.40
   0  16   1    7.55    2.17
  -1 -16  -1   -0.40    0.80
   1 -16   1   -0.17    0.74
   1 -16   1    0.52    1.13
  -1 -16  -1    0.28    0.82
  -1 -16  -1    0.61    1.11
  -1  16  -1    0.93    1.03
   1  16   1    0.11    0.98
  -1  16  -1    0.24    0.57
  -1  16  -1   -0.10    1.26
   1  16   1   -0.06    0.71
   1  16   1    0.65    1.29
   2 -16   1    1.67    0.87
  -2 -16  -1    0.80    1.28
  -2 -16  -1    4.39    1.68
  -2 -16  -1    5.75    1.42
   2 -16   1    3.82    1.52
   2  16   1    1.82    1.67
   2  16   1    0.74    1.17
  -2  16  -1    2.54    1.75
   2  16   1    2.65    1.19
  -2  16  -1    2.08    0.85
  -3 -16  -1   23.32    2.52
   3 -16   1   20.93    1.35
   3 -16   1   22.52    3.43
  -3 -16  -1   24.18    2.32
   3  16   1   20.27    3.48
   3  16   1   15.01    2.29
  -3  16  -1   24.15    1.87
   3  16   1   26.25    3.35
  -3  16  -1   21.34    4.09
  -4 -16  -1    3.64    1.64
   4 -16   1    4.16    1.95
  -4 -16  -1    1.21    1.20
   4  16   1    0.64    1.62
   4  16   1    2.83    1.54
   4  16   1    2.17    1.51
  -4  16  -1    1.47    2.03
  -5 -16  -1   14.76    2.76
  -5 -16  -1   19.63    2.89
   5  16   1   14.62    3.03
  -5  16  -1    9.49    3.38
   5  16   1   10.19    3.00
   5  16   1   17.49    2.94
  -6 -16  -1   36.63    4.70
  -6 -16  -1   34.22    3.43
   6  16   1   37.05    3.66
   6  16   1   33.27    4.82
   6  16   1   33.24    4.72
  -7 -16  -1   17.68    2.79
  -7 -16  -1   20.19    3.93
   7 -16   1   14.71    4.10
   7  16   1   21.06    4.32
  -7  16  -1   13.23    4.31
   7  16   1   16.51    3.11
  -8 -16  -1    5.38    2.75
  -8 -16  -1   -1.25    1.59
   8 -16   1   -0.12    2.52
   8  16   1   -0.84    2.00
  -8  16  -1    0.60    2.81
   8  16   1    0.99    2.77
   8  16   1    2.82    2.54
  -9 -16  -1    6.03    3.25
   9 -16   1    7.49    3.17
  -9 -16  -1    0.25    2.52
  -9  16  -1    7.65    4.29
   9  16   1    1.18    2.69
   9  16   1    5.53    3.70
 -10 -16  -1   17.86    5.93
 -10 -16  -1   16.67    5.97
  10  16   1    9.44    4.80
 -10  16  -1    6.35    4.77
  10  16   1    3.74    3.50
 -10 -17   1    4.01    3.23
  10 -17  -1   16.54    4.04
 -10 -17   1    8.97    3.88
  10  17  -1    7.23    3.87
 -10  17   1    9.04    4.34
 -10  17   1   13.52    5.38
  -9 -17   1   37.33    5.31
   9 -17  -1   41.34    6.40
  -9 -17   1   35.71    7.13
   9  17  -1   33.51    5.70
  -9  17   1   32.64    6.90
  -8 -17   1    6.85    2.53
   8 -17  -1    2.64    2.72
  -8 -17   1    0.71    2.27
   8  17  -1    5.42    3.07
  -8  17   1   -0.74    2.35
   8  17  -1    5.13    3.00
   7 -17  -1    4.82    2.47
  -7 -17   1    0.49    1.71
  -7 -17   1   -0.46    1.76
   7  17  -1   -1.13    1.94
   7  17  -1   -0.56    1.76
   7  17  -1   -1.09    2.15
   6 -17  -1    0.81    1.69
  -6 -17   1    3.40    1.86
  -6 -17   1    3.50    1.82
   6  17  -1   -0.91    1.48
   6  17  -1    0.75    2.01
   6  17  -1    2.03    2.15
  -5 -17   1  160.87    7.10
  -5 -17   1  161.23    7.50
  -5  17   1  150.75    9.63
   5  17  -1  154.96    8.89
   5  17  -1  162.32    7.96
   5  17  -1  135.38    6.71
  -4 -17   1   37.18    2.96
   4 -17  -1   31.74    2.19
  -4 -17   1   36.15    3.40
   4  17  -1   34.13    4.60
  -4  17   1   36.01    5.40
   4  17  -1   33.81    3.64
   4  17  -1   36.80    3.58
  -3 -17   1    4.18    1.24
   3 -17  -1    3.50    1.84
   3 -17  -1    5.66    1.43
  -3 -17   1    5.20    1.80
   3  17  -1    5.06    1.83
   3  17  -1    6.42    1.75
  -3  17   1    4.75    2.16
   3  17  -1    3.64    1.92
  -2 -17   1   48.08    3.62
   2 -17  -1   48.56    3.32
   2 -17  -1   50.20    4.06
   2  17  -1   49.05    4.53
   2  17  -1   49.15    3.26
  -2  17   1   47.03    2.06
  -2  17   1   47.71    4.38
   2  17  -1   50.08    3.83
   1 -17  -1   70.01    4.10
  -1 -17   1   73.32    4.33
   1 -17  -1   67.99    4.54
  -1 -17   1   64.80    2.68
  -1 -17   1   67.85    4.21
   1  17  -1   63.63    3.48
  -1  17   1   63.17    4.74
  -1  17   1   74.03    2.82
  -1  17   1   64.29    5.01
   1  17  -1   64.80    4.44
   1  17  -1   65.12    4.99
   0 -17  -1    2.81    1.30
   0 -17  -1    4.35    1.63
   0 -17   1    3.97    1.45
   0 -17   1    1.50    1.25
   0  17  -1    3.96    1.16
   0  17  -1    4.77    1.78
   0  17   1    2.39    1.57
   0  17   1    1.93    1.72
   0  17   1    4.46    0.90
   0  17  -1    6.25    2.23
  -1 -17  -1   69.60    4.25
   1 -17   1   55.36    4.07
   1 -17   1   59.05    3.48
  -1 -17  -1   62.67    4.18
  -1 -17  -1   61.26    3.33
   1  17   1   67.20    5.06
   1  17   1   61.18    3.12
  -1  17  -1   61.81    4.61
  -1  17  -1   58.66    2.97
  -1  17  -1   75.53    5.49
   1  17   1   61.79    4.86
   2 -17   1   50.35    4.06
  -2 -17  -1   52.38    3.70
  -2 -17  -1   55.65    3.38
  -2 -17  -1   57.53    4.22
   2  17   1   49.64    4.55
  -2  17  -1   53.00    4.60
  -2  17  -1   50.97    2.74
   2  17   1   60.19    3.37
  -3 -17  -1   -0.39    0.93
   3 -17   1    2.57    1.72
   3 -17   1    0.93    0.57
  -3 -17  -1    1.84    1.14
   3  17   1    1.71    1.48
   3  17   1    2.35    1.32
   3  17   1    1.85    1.73
  -3  17  -1   -1.38    1.29
  -3  17  -1    0.47    0.76
  -4 -17  -1    0.60    1.04
   4 -17   1   -1.01    1.27
  -4 -17  -1   -0.28    0.96
  -4  17  -1   -0.31    1.72
   4  17   1    1.67    1.67
   4  17   1   -0.43    1.40
   4  17   1    0.83    1.82
  -5 -17  -1    5.06    1.89
  -5 -17  -1    2.09    1.32
   5  17   1    1.61    2.03
   5  17   1   -1.86    1.22
  -5  17  -1    0.99    1.72
   5  17   1    0.85    1.85
  -6 -17  -1    0.97    1.71
  -6 -17  -1    2.77    1.60
   6  17   1    1.85    3.99
   6  17   1    0.35    1.55
   6  17   1    0.26    2.02
   7 -17   1   19.60    4.08
  -7 -17  -1   13.88    2.72
  -7 -17  -1   17.10    3.39
   7  17   1   15.82    2.97
   7  17   1   19.25    4.22
   7  17   1   16.77    4.11
  -7  17  -1   10.36    3.91
   8 -17   1    7.91    3.04
  -8 -17  -1    4.87    2.76
   8  17   1    7.89    3.29
   8  17   1   12.02    3.92
  -8  17  -1    5.87    3.60
  -9 -17  -1   -1.96    2.42
   9 -17   1   -3.63    2.42
  -9 -17  -1    3.35    3.37
  -9  17  -1   -1.53    2.80
   9  17   1    1.82    4.85
  -9  17  -1   -0.53    3.07
   9  17   1   -1.00    3.01
 -10 -17  -1    6.67    3.63
 -10 -17  -1    1.19    2.59
  10 -17   1    3.94    3.47
  10  17   1    0.50    3.21
 -10  17  -1    4.21    3.81
  10  17   1   -0.78    3.20
 -10  17  -1    6.11    3.81
  10 -18  -1   29.08    5.05
 -10 -18   1   56.92    8.24
 -10  18   1   41.45    6.10
 -10  18   1   51.04    8.38
  -9 -18   1    5.37    3.09
   9 -18  -1    9.99    3.86
   9  18  -1    7.93    4.13
  -9  18   1   16.75    5.33
   9  18  -1    9.85    3.77
  -8 -18   1   -1.52    1.71
  -8 -18   1    2.63    2.55
   8 -18  -1    6.06    2.88
   8  18  -1    3.40    2.87
  -8  18   1    1.08    2.91
   8  18  -1    1.83    2.80
  -7 -18   1    2.35    1.92
   7 -18  -1    2.60    2.45
  -7 -18   1    2.33    2.15
   7  18  -1    0.90    2.11
   7  18  -1    2.02    2.37
   7  18  -1    2.35    2.24
   6 -18  -1   26.75    4.44
  -6 -18   1   31.49    3.57
  -6 -18   1   36.80    3.89
   6  18  -1   33.79    5.19
  -6  18   1   27.52    5.35
   6  18  -1   30.45    4.53
   6  18  -1   27.20    3.50
  -5 -18   1    0.09    1.14
  -5 -18   1    1.07    1.38
  -5  18   1    0.54    2.36
   5  18  -1   -1.65    1.30
   5  18  -1   -1.13    1.56
   5  18  -1   -0.79    1.70
   4 -18  -1    7.33    1.72
  -4 -18   1    7.98    1.79
  -4 -18   1    7.35    2.09
   4  18  -1    6.15    2.46
   4  18  -1    4.67    1.91
   4  18  -1    6.64    2.19
  -4  18   1    9.75    3.18
   3 -18  -1    6.87    1.53
   3 -18  -1    6.09    2.28
  -3 -18   1    6.60    1.58
  -3 -18   1    6.89    1.98
   3  18  -1    7.17    2.52
   3  18  -1    6.74    1.85
  -3  18   1    6.96    2.76
   3  18  -1    7.23    2.50
  -2 -18   1    3.07    1.63
   2 -18  -1    1.25    1.01
   2 -18  -1    2.00    1.51
  -2 -18   1    1.00    1.42
   2  18  -1    1.91    1.24
  -2  18   1    0.73    0.58
   2  18  -1    0.95    1.68
  -2  18   1    2.70    2.00
   1 -18  -1   77.28    4.52
  -1 -18   1   79.40    2.86
   1 -18  -1   82.03    5.19
  -1 -18   1   88.27    4.93
  -1 -18   1   78.94    4.75
  -1  18   1   80.79    5.65
  -1  18   1   89.39    6.14
  -1  18   1   78.81    3.97
   1  18  -1   78.00    5.79
   1  18  -1   74.65    3.86
   0 -18  -1  185.14    7.95
   0 -18   1  176.58    7.25
   0 -18  -1  179.94    7.66
   0 -18   1  180.18    7.82
   0  18  -1  193.93    8.56
   0  18  -1  186.14    6.34
   0  18   1  190.36    9.16
   0  18  -1  187.42    9.17
   0  18   1  181.81    5.86
   0  18   1  178.88    8.39
  -1 -18  -1   54.99    3.98
   1 -18   1   55.04    3.45
   1 -18   1   51.20    4.06
  -1 -18  -1   58.90    4.21
  -1 -18  -1   58.38    3.24
   1  18   1   57.14    4.91
   1  18   1   56.07    3.05
  -1  18  -1   58.00    5.10
  -1  18  -1   58.04    2.95
   1  18   1   58.43    4.47
  -1  18  -1   56.08    4.56
   2 -18   1    5.19    1.29
   2 -18   1    3.22    1.68
  -2 -18  -1    4.69    1.90
  -2 -18  -1    4.21    1.72
  -2 -18  -1    3.61    1.23
   2  18   1    4.14    1.89
   2  18   1    3.53    1.81
  -2  18  -1    6.56    1.24
   2  18   1    4.16    1.38
  -2  18  -1    8.94    2.83
  -3 -18  -1   13.88    2.28
  -3 -18  -1   16.68    2.75
  -3 -18  -1   14.88    3.23
   3 -18   1   11.51    2.82
  -3  18  -1   13.45    3.47
   3  18   1   11.77    2.95
  -3  18  -1   16.42    1.88
   3  18   1   17.02    2.53
   3  18   1   11.42    2.56
  -4 -18  -1    2.15    1.38
   4 -18   1    6.55    2.28
  -4 -18  -1    1.37    1.46
   4  18   1    1.33    1.85
   4  18   1    3.50    1.78
   4  18   1    3.83    1.68
  -4  18  -1    3.88    2.32
  -5 -18  -1   33.40    3.45
  -5 -18  -1   28.68    3.29
  -5  18  -1   37.39    6.36
   5  18   1   35.06    4.47
   5  18   1   32.56    4.19
   5  18   1   29.49    4.68
  -6 -18  -1    1.18    1.57
  -6 -18  -1    4.26    1.89
   6  18   1   -0.17    1.57
   6  18   1   -3.85    1.29
   6  18   1   -1.23    1.71
  -7 -18  -1   27.69    4.64
   7 -18   1   25.23    4.71
  -7 -18  -1   32.15    3.44
   7  18   1   29.71    4.06
   7  18   1   26.53    4.48
   7  18   1   35.10    5.64
  -7  18  -1   29.89    5.89
   8 -18   1   -0.98    1.98
  -8 -18  -1   -0.64    1.92
  -8 -18  -1    1.28    3.03
  -8 -18  -1   -0.15    1.97
   8  18   1   -3.29    2.53
   8  18   1    3.23    3.02
  -8  18  -1    3.99    3.80
   8  18   1    1.21    2.52
  -9 -18  -1   -1.53    2.51
   9 -18   1   -4.86    2.73
  -9 -18  -1   -2.17    2.63
  -9  18  -1   -2.93    2.47
  -9  18  -1    0.05    3.02
   9  18   1    3.19    3.02
   9  18   1    7.91    4.31
 -10 -18  -1    3.61    3.28
  10 -18   1   -3.70    2.57
 -10 -18  -1    6.63    3.59
  10  18   1    5.64    3.62
 -10  18  -1    1.76    3.44
 -10 -19   1    6.45    3.32
 -10 -19   1    2.71    3.64
  10 -19  -1    4.81    3.25
 -10  19   1    3.56    3.61
  10  19  -1    9.05    4.06
 -10  19   1    4.06    3.69
  -9 -19   1   15.17    5.67
   9  19  -1   29.64    5.25
  -8 -19   1   -3.15    2.29
   8 -19  -1    5.97    3.37
  -8 -19   1    4.58    2.33
   8  19  -1    1.16    2.79
  -8  19   1    1.13    3.63
   8  19  -1    4.21    3.17
  -7 -19   1   19.70    4.17
   7 -19  -1   17.00    4.11
  -7 -19   1   16.46    3.31
   7  19  -1   23.22    4.63
   7  19  -1   18.77    4.37
  -6 -19   1    1.53    1.77
  -6 -19   1    1.73    1.65
   6 -19  -1    2.53    2.08
  -6  19   1    1.03    2.60
   6  19  -1    1.01    2.32
   6  19  -1   -0.48    1.64
   6  19  -1    2.71    2.47
  -5 -19   1   57.15    4.57
  -5 -19   1   58.99    4.12
   5  19  -1   50.78    5.78
  -5  19   1   62.84    6.67
   5  19  -1   59.11    4.45
   5  19  -1   59.66    4.93
  -4 -19   1   24.42    3.57
  -4 -19   1   28.23    3.29
  -4  19   1   24.55    4.60
   4  19  -1   19.22    3.24
   4  19  -1   32.42    4.08
   4  19  -1   29.31    4.50
  -3 -19   1    9.54    2.38
  -3 -19   1   13.31    1.97
   3 -19  -1   13.20    3.00
   3 -19  -1   10.26    1.89
   3  19  -1    9.67    2.93
   3  19  -1   11.40    2.57
   3  19  -1    8.94    2.04
  -3  19   1   10.13    3.36
   2 -19  -1   14.57    3.20
  -2 -19   1   16.32    2.97
  -2 -19   1   17.95    1.97
   2 -19  -1   16.24    2.46
  -2 -19   1   17.36    3.02
   2  19  -1   17.71    2.64
   2  19  -1   14.10    2.87
   2  19  -1   18.05    3.45
  -2  19   1   20.71    3.80
   1 -19  -1   32.87    3.58
   1 -19  -1   37.97    3.25
  -1 -19   1   38.65    3.91
  -1 -19   1   36.63    3.42
   1  19  -1   36.18    2.70
  -1  19   1   33.25    4.59
   1  19  -1   33.81    4.58
  -1  19   1   39.21    4.45
   1  19  -1   43.40    3.95
   0 -19   1   10.22    2.29
   0 -19  -1    8.99    2.21
   0 -19  -1    8.25    2.29
   0 -19   1   11.16    2.23
   0  19  -1    7.64    2.60
   0  19  -1    5.59    1.90
   0  19   1    7.44    1.21
   0  19   1    8.60    2.60
   0  19  -1    8.41    1.51
   0  19   1    8.14    2.45
  -1 -19  -1   17.42    1.82
  -1 -19  -1   13.63    2.70
  -1 -19  -1   16.68    2.95
   1 -19   1   17.42    2.41
   1 -19   1   18.34    3.04
   1  19   1   14.72    2.95
   1  19   1   16.72    3.40
  -1  19  -1   16.39    3.33
  -1  19  -1   15.24    1.67
  -1  19  -1   16.90    3.26
   1  19   1   18.13    1.85
  -2 -19  -1    3.92    1.54
  -2 -19  -1    8.11    2.02
   2 -19   1    6.30    1.29
  -2 -19  -1    7.94    2.33
   2 -19   1    6.08    2.29
   2  19   1    4.65    1.43
  -2  19  -1    8.43    2.55
  -2  19  -1    5.37    1.21
   2  19   1    5.45    2.12
   2  19   1    6.61    2.48
  -3 -19  -1   28.23    4.09
  -3 -19  -1   28.44    3.07
  -3 -19  -1   31.41    2.82
   3 -19   1   33.15    4.49
   3  19   1   30.60    3.01
   3  19   1   25.70    4.19
   3  19   1   25.46    3.75
  -3  19  -1   31.19    5.34
  -4 -19  -1    7.45    2.55
  -4 -19  -1    9.27    2.43
  -4 -19  -1   13.02    2.72
   4 -19   1    6.54    2.68
  -4  19  -1    9.88    3.35
   4  19   1    6.48    2.41
   4  19   1    8.47    2.29
   4  19   1   14.30    2.91
  -5 -19  -1    1.32    1.64
  -5 -19  -1    4.31    1.95
  -5 -19  -1    4.30    2.56
   5  19   1    3.31    2.01
   5  19   1    4.17    2.26
  -5  19  -1   -1.09    2.13
  -6 -19  -1    0.63    1.69
  -6 -19  -1   -2.59    1.64
  -6 -19  -1    0.96    2.28
   6  19   1    0.37    2.21
   6  19   1    6.00    2.31
   6  19   1    7.09    2.59
  -7 -19  -1   23.37    5.08
  -7 -19  -1   18.46    3.87
  -7 -19  -1   31.54    4.01
   7 -19   1   18.36    4.18
   7  19   1   27.29    4.80
  -7  19  -1   31.12    6.11
   7  19   1   26.53    3.94
   7  19   1   22.46    6.58
  -8 -19  -1    7.20    3.13
  -8 -19  -1    5.80    3.68
   8 -19   1    6.52    3.28
  -8 -19  -1    5.42    2.51
   8  19   1    8.64    3.62
   8  19   1    7.21    3.62
  -8  19  -1    9.48    4.62
  -9 -19  -1   -1.18    4.65
  -9  19  -1    5.00    4.86
   9  19   1    4.86    3.30
  10 -19   1   13.01    3.52
 -10 -19  -1   -0.39    3.23
 -10 -19  -1    3.35    3.48
  10  19   1    1.61    3.07
 -10  19  -1   11.47    4.49
  10  19   1    4.56    4.84
  -9 -20   1    3.15    3.42
  -9 -20   1    7.23    3.65
   9 -20  -1   12.85    4.25
   9  20  -1    7.62    3.68
   9  20  -1   13.58    4.21
  -9  20   1   16.13    5.99
  -8 -20   1    0.73    2.64
   8 -20  -1    3.32    3.23
  -8 -20   1    2.13    3.19
  -8 -20   1    5.13    2.77
   8  20  -1    9.78    3.97
   8  20  -1    4.86    2.95
  -8  20   1    7.89    4.11
  -7 -20   1    4.62    2.18
  -7 -20   1    8.37    3.08
   7 -20  -1    7.86    3.27
   7  20  -1    1.99    2.74
   7  20  -1    2.39    2.68
   6 -20  -1   -0.06    2.20
  -6 -20   1    5.14    2.29
  -6 -20   1    4.15    2.01
   6  20  -1    0.17    2.05
   6  20  -1    2.47    2.48
  -6  20   1    4.42    3.06
   6  20  -1    3.25    1.86
  -5 -20   1    1.00    1.47
  -5 -20   1    1.77    1.69
   5  20  -1   -0.18    1.44
  -5  20   1    1.07    2.38
   5  20  -1    3.64    2.38
   5  20  -1    1.70    1.95
  -4 -20   1    9.40    2.30
  -4 -20   1    8.32    1.93
   4  20  -1   11.18    2.51
  -4  20   1    6.50    3.17
   4  20  -1    7.45    2.24
   4  20  -1   12.99    3.46
  -3 -20   1   41.97    2.91
  -3 -20   1   36.93    3.97
   3 -20  -1   38.79    2.85
   3 -20  -1   36.69    4.90
  -3 -20   1   38.98    3.88
   3  20  -1   38.44    3.49
  -3  20   1   38.60    5.52
   3  20  -1   47.11    4.07
   3  20  -1   44.54    5.06
   2 -20  -1   12.10    3.02
  -2 -20   1   14.52    1.62
   2 -20  -1   13.30    2.36
  -2 -20   1   16.41    3.13
  -2 -20   1   16.38    3.01
  -2  20   1   17.34    3.65
   2  20  -1   16.77    2.47
   2  20  -1   16.80    3.66
  -1 -20   1    3.95    1.55
   1 -20  -1    6.78    2.19
  -1 -20   1    4.04    1.78
   1 -20  -1    5.59    1.84
   1  20  -1    6.88    1.60
  -1  20   1    3.91    2.10
   1  20  -1    6.91    2.54
   1  20  -1    5.63    2.20
  -1  20   1    5.82    2.43
   0 -20  -1    3.93    1.84
   0 -20   1    6.30    2.24
   0 -20  -1    5.02    2.03
   0 -20   1    2.84    1.36
   0  20  -1    5.10    2.29
   0  20  -1    1.35    1.61
   0  20   1    2.35    1.96
   0  20   1    4.84    1.04
   0  20   1    4.01    2.15
   0  20  -1    3.94    1.19
  -1 -20  -1    7.63    1.50
  -1 -20  -1    7.58    2.15
   1 -20   1    8.58    1.75
  -1 -20  -1    9.50    2.43
   1 -20   1    9.62    2.58
  -1  20  -1   10.11    2.91
  -1  20  -1    8.94    1.48
   1  20   1    7.17    2.46
   1  20   1   10.56    1.82
   1  20   1    8.91    2.57
  -2 -20  -1   45.51    3.87
  -2 -20  -1   46.39    3.14
  -2 -20  -1   42.42    4.17
   2 -20   1   41.83    4.21
   2 -20   1   41.32    2.87
  -2  20  -1   44.22    4.68
   2  20   1   49.02    4.34
   2  20   1   48.57    5.13
  -2  20  -1   44.01    2.58
   2  20   1   46.04    3.19
   3 -20   1    0.92    1.68
  -3 -20  -1    0.28    1.22
  -3 -20  -1    1.57    1.47
  -3 -20  -1    1.45    1.76
   3  20   1    1.80    1.90
   3  20   1    0.34    1.30
  -3  20  -1   -1.65    1.71
  -4 -20  -1   19.49    3.98
   4 -20   1   29.28    4.74
  -4 -20  -1   23.18    3.46
  -4 -20  -1   22.03    3.07
   4  20   1   27.59    4.03
   4  20   1   19.80    4.08
   4  20   1   23.80    3.49
  -4  20  -1   17.70    4.63
  -5 -20  -1    3.28    1.95
  -5 -20  -1    3.20    2.67
  -5 -20  -1   -0.77    1.50
   5  20   1    2.85    1.99
   5  20   1    3.63    2.48
   5  20   1    4.71    2.11
  -5  20  -1    6.26    3.35
  -6 -20  -1    4.13    2.83
  -6 -20  -1    3.64    1.95
  -6 -20  -1    4.21    2.06
   6  20   1    6.55    2.78
   6  20   1    4.26    2.41
  -7 -20  -1   -0.77    1.65
   7 -20   1   -3.93    2.10
  -7 -20  -1    4.47    2.56
  -7 -20  -1   -1.85    2.10
  -7  20  -1   -1.81    2.90
   7  20   1   -0.86    2.06
   7  20   1   -2.95    3.00
  -8 -20  -1    1.68    2.85
  -8 -20  -1    2.16    2.33
   8 -20   1    6.12    3.33
  -8 -20  -1    1.66    3.15
   8  20   1    4.73    3.42
  -8  20  -1    0.86    3.06
  -8  20  -1    5.67    3.63
   8  20   1    6.74    2.94
  -9 -20  -1    9.09    4.50
  -9 -20  -1   -4.89    2.70
   9 -20   1   -1.17    2.81
  -9  20  -1    1.69    3.83
   9  20   1    4.07    3.46
   9  20   1   -2.93    2.67
  -9 -21   1   -5.75    4.69
   9 -21  -1    0.46    3.67
  -9  21   1   -3.61    3.80
   9  21  -1   -6.83    2.89
   9  21  -1   -7.70    2.60
  -8 -21   1   -7.27    2.24
  -8 -21   1    3.80    3.54
   8 -21  -1   -0.57    2.80
  -8 -21   1   -1.30    2.43
   8  21  -1   -6.08    2.09
   8  21  -1    3.03    3.03
  -7 -21   1    7.50    3.74
   7 -21  -1    2.04    2.92
  -7 -21   1    1.33    2.08
  -7 -21   1    2.03    2.30
   7  21  -1    0.76    2.61
   7  21  -1    3.84    2.73
  -6 -21   1    1.87    2.05
  -6 -21   1    3.99    1.98
   6 -21  -1    0.87    2.14
   6  21  -1    2.94    2.78
   6  21  -1    0.60    2.24
   6  21  -1    1.30    2.01
  -5 -21   1    4.06    2.25
   5  21  -1   -0.93    1.54
   5  21  -1    0.46    2.27
   5  21  -1    1.02    2.04
  -5  21   1    1.60    2.90
  -4 -21   1    2.56    2.22
  -4 -21   1    0.29    1.31
  -4 -21   1    3.51    1.97
   4  21  -1   -0.30    1.90
   4  21  -1    1.85    1.77
  -4  21   1   -1.76    2.09
   4  21  -1   -1.00    1.30
   3 -21  -1    7.41    2.81
  -3 -21   1    9.88    2.50
  -3 -21   1    8.18    1.68
  -3 -21   1   10.05    3.10
   3 -21  -1    5.55    1.56
  -3  21   1    2.87    2.26
   3  21  -1   10.09    3.07
   3  21  -1    3.03    1.82
   3  21  -1    5.77    1.99
  -2 -21   1   89.50    5.65
  -2 -21   1   89.06    5.78
   2 -21  -1   78.01    5.96
   2 -21  -1   78.77    4.54
   2  21  -1   79.95    5.63
  -2  21   1   70.31    6.26
   2  21  -1   82.11    6.78
   2  21  -1   80.14    4.57
   1 -21  -1  197.28    8.29
  -1 -21   1  186.00    8.45
   1 -21  -1  182.98    9.11
  -1 -21   1  187.24    8.71
   1  21  -1  185.87    9.13
   1  21  -1  198.07    7.25
   1  21  -1  210.66   10.67
  -1  21   1  214.60   10.38
  -1  21   1  199.65   10.52
   0 -21   1    1.25    1.67
   0 -21  -1    0.04    1.20
   0 -21   1   -1.20    1.13
   0 -21  -1    0.75    1.46
   0  21   1   -1.14    1.44
   0  21  -1   -0.55    0.81
   0  21  -1    0.99    1.41
   0  21   1    0.48    0.83
   0  21  -1   -0.87    1.55
   0  21   1   -0.14    1.34
  -1 -21  -1   51.19    4.33
   1 -21   1   46.31    4.40
  -1 -21  -1   49.23    4.29
   1 -21   1   38.93    3.22
   1  21   1   41.33    2.77
   1  21   1   44.54    5.02
  -1  21  -1   48.23    2.74
   1  21   1   50.39    4.59
  -1  21  -1   39.71    5.26
   2 -21   1   72.29    5.61
  -2 -21  -1   69.57    4.98
   2 -21   1   67.22    3.63
  -2 -21  -1   66.48    3.74
  -2 -21  -1   70.55    5.42
   2  21   1   79.51    6.48
  -2  21  -1   64.35    5.96
  -2  21  -1   61.07    3.13
   2  21   1   60.42    5.12
  -3 -21  -1  167.36    7.03
   3 -21   1  170.80    9.30
  -3 -21  -1  175.20    9.16
  -3 -21  -1  180.48    8.37
  -3  21  -1  188.20   10.58
   3  21   1  162.26    8.51
   3  21   1  180.14   10.19
   3  21   1  184.91    7.49
  -4 -21  -1  112.65    5.82
  -4 -21  -1  106.99    7.46
  -4 -21  -1  126.24    6.81
   4 -21   1  104.09    7.48
   4  21   1  110.68    8.27
   4  21   1  116.66    7.03
   4  21   1  118.07    6.33
  -4  21  -1  117.68    8.79
  -5 -21  -1   -0.16    1.74
  -5 -21  -1    2.48    1.65
   5  21   1    0.51    1.77
   5  21   1    2.97    2.52
   5  21   1    0.40    1.68
  -5  21  -1    1.28    2.99
  -6 -21  -1    5.24    2.21
  -6 -21  -1    5.14    3.42
  -6 -21  -1    4.44    2.62
   6  21   1    3.24    2.68
   6  21   1   -2.22    1.75
   6  21   1    7.06    2.81
  -7 -21  -1    0.53    2.94
   7 -21   1    0.33    2.27
  -7 -21  -1    7.14    2.51
  -7 -21  -1    3.57    2.30
   7  21   1   -0.45    2.24
  -7  21  -1    4.44    3.73
   7  21   1   -0.31    2.51
  -8 -21  -1   14.90    5.02
  -8 -21  -1    0.65    3.63
   8 -21   1   12.74    3.94
  -8 -21  -1   -2.39    2.77
  -8  21  -1    4.86    3.87
   8  21   1    4.32    3.33
   8  21   1    7.18    3.59
  -9 -21  -1    4.35    6.73
  -9 -21  -1   -2.98    2.72
   9 -21   1   -3.66    2.84
   9  21   1   -0.54    3.54
   9  21   1   -6.21    2.49
   9 -22  -1    4.29    3.12
  -9 -22   1    8.87    3.94
  -9  22   1    2.23    3.65
   9  22  -1   -0.33    3.07
  -8 -22   1   -0.33    3.49
  -8 -22   1    2.19    2.67
   8 -22  -1    0.74    3.04
   8  22  -1    3.56    3.11
  -8  22   1    0.78    3.76
  -7 -22   1    0.23    1.86
  -7 -22   1   -2.39    2.49
   7 -22  -1   -1.42    2.20
  -7 -22   1   -1.98    2.20
   7  22  -1   -1.68    2.29
   7  22  -1    0.81    2.61
   6 -22  -1    4.40    2.78
  -6 -22   1    9.53    2.27
  -6 -22   1    2.82    2.99
  -6 -22   1   11.30    2.96
   6  22  -1    8.08    2.90
   6  22  -1   10.54    3.62
   6  22  -1   11.53    3.01
  -5 -22   1    4.65    1.85
  -5 -22   1    5.63    2.98
   5  22  -1    6.27    2.56
   5  22  -1   10.56    3.54
   5  22  -1    3.68    2.40
  -5  22   1    7.20    3.48
  -4 -22   1   23.87    3.92
  -4 -22   1   20.20    4.32
  -4  22   1   16.45    4.36
   4  22  -1   29.55    4.17
   4  22  -1   19.02    3.30
   4  22  -1   23.45    4.50
   3 -22  -1  126.39    8.11
  -3 -22   1  115.78    6.88
  -3 -22   1  125.10    7.48
   3  22  -1  128.13    7.18
  -3  22   1  120.75    8.68
   3  22  -1  127.96    6.33
  -2 -22   1  138.56    7.63
  -2 -22   1  158.76    8.05
   2 -22  -1  147.89    8.49
   2 -22  -1  134.69    6.41
   2  22  -1  150.30    8.11
   2  22  -1  150.14    6.52
  -2  22   1  160.91    9.54
   2  22  -1  148.65    9.47
   1 -22  -1   38.45    5.00
  -1 -22   1   36.60    3.80
  -1 -22   1   38.72    4.11
  -1  22   1   32.65    5.22
   1  22  -1   37.41    4.92
   1  22  -1   33.77    5.15
  -1  22   1   28.07    4.76
   0 -22  -1   -0.11    1.16
   0 -22   1   -0.12    1.33
   0 -22   1    0.08    1.32
   0 -22  -1   -0.86    1.42
   0  22  -1    3.72    1.18
   0  22   1   -0.62    1.56
   0  22  -1    3.28    2.03
   0  22  -1   -0.75    1.57
   0  22   1    2.23    0.95
   0  22   1   -0.62    1.83
   1 -22   1   10.35    2.82
  -1 -22  -1   15.60    3.02
   1 -22   1    9.93    2.18
  -1 -22  -1    6.24    2.35
   1  22   1   12.75    1.87
  -1  22  -1   11.02    3.08
   1  22   1   10.70    3.07
   1  22   1    9.65    3.13
  -1  22  -1   11.83    1.65
   2 -22   1   55.33    3.44
  -2 -22  -1   61.47    4.92
  -2 -22  -1   65.55    5.37
   2 -22   1   74.76    5.85
  -2 -22  -1   56.90    3.34
   2  22   1   64.66    5.36
   2  22   1   70.84    6.51
  -2  22  -1   65.92    6.20
  -2  22  -1   61.34    2.96
   2  22   1   67.73    3.92
   3 -22   1    0.37    1.57
  -3 -22  -1   -0.14    1.34
  -3 -22  -1    1.72    2.00
  -3 -22  -1    0.94    1.62
   3  22   1    0.81    1.86
  -3  22  -1   -0.05    2.36
   3  22   1    0.11    2.11
   3  22   1    0.74    1.38
   4 -22   1   53.79    5.56
  -4 -22  -1   51.95    3.96
  -4 -22  -1   49.90    5.41
  -4 -22  -1   64.38    5.10
   4  22   1   50.89    4.87
  -4  22  -1   52.11    7.47
   4  22   1   52.11    4.31
   4  22   1   57.23    6.50
  -5 -22  -1    5.26    2.17
  -5 -22  -1    2.99    2.91
  -5 -22  -1    3.04    2.01
  -5  22  -1    1.71    3.08
   5  22   1    8.25    2.55
   5  22   1    5.47    2.86
   5  22   1    4.63    2.22
  -6 -22  -1    0.30    1.96
  -6 -22  -1    2.12    2.91
  -6 -22  -1    0.95    1.83
   6  22   1   -0.83    2.20
   6  22   1    1.33    2.09
   6  22   1    2.77    2.91
  -7 -22  -1    1.50    1.99
   7 -22   1    1.30    2.49
  -7 -22  -1    6.01    3.61
  -7 -22  -1    0.80    2.28
   7  22   1    5.11    2.84
  -7  22  -1   -2.03    3.24
   7  22   1    3.92    2.79
   7  22   1    2.47    3.51
   8 -22   1   13.88    4.24
  -8 -22  -1   18.12    3.93
  -8 -22  -1   14.61    5.84
   8  22   1   16.85    4.36
  -8  22  -1    5.80    3.98
   8  22   1   15.12    6.15
   9 -22   1    2.90    3.27
  -9 -22  -1    4.79    3.72
   9  22   1   10.28    3.71
  -9  22  -1    8.51    4.60
   9 -23  -1    0.39    2.75
  -9 -23   1   -1.02    2.81
   9  23  -1   -3.86    2.54
   9  23  -1   -4.72    4.02
  -9  23   1    0.49    3.15
   8 -23  -1    1.95    2.93
  -8 -23   1   -3.06    2.72
  -8 -23   1   -1.10    3.29
   8  23  -1    1.60    2.94
   8  23  -1   -0.51    3.11
  -8  23   1   -1.97    3.80
  -7 -23   1    3.22    3.36
   7 -23  -1    4.33    3.13
  -7 -23   1    2.13    2.51
   7  23  -1    0.71    2.80
   7  23  -1   -0.61    3.36
  -6 -23   1    3.44    2.29
  -6 -23   1   -0.39    2.91
   6 -23  -1    5.28    2.85
   6  23  -1    2.15    2.66
   6  23  -1    3.32    2.99
   6  23  -1    2.53    2.61
  -5 -23   1    9.27    3.17
  -5 -23   1    4.40    2.94
   5  23  -1    8.31    2.82
   5  23  -1   13.46    3.95
  -5  23   1    8.91    3.55
   5  23  -1    6.58    2.43
  -4 -23   1    5.17    2.42
  -4 -23   1    5.47    3.00
   4  23  -1    1.66    1.82
  -4  23   1    4.77    3.08
   4  23  -1    3.41    2.80
   4  23  -1    5.27    2.43
  -3 -23   1   48.64    4.72
  -3 -23   1   46.26    4.91
   3 -23  -1   41.50    6.06
   3  23  -1   45.72    6.44
  -3  23   1   40.65    6.02
   3  23  -1   51.37    4.15
   3  23  -1   46.55    4.72
   2 -23  -1    6.09    2.57
  -2 -23   1    4.87    2.36
   2 -23  -1    8.12    2.04
  -2 -23   1    7.28    2.16
   2  23  -1    3.92    1.65
   2  23  -1    3.14    2.75
   2  23  -1    3.07    2.05
  -2  23   1    2.58    2.70
  -1 -23   1   31.29    4.38
   1 -23  -1   27.94    3.73
  -1 -23   1   31.54    4.22
   1 -23  -1   24.88    4.26
  -1  23   1   31.67    5.15
   1  23  -1   26.83    4.35
   1  23  -1   37.89    2.96
  -1  23   1   29.88    5.25
   1  23  -1   27.05    5.67
   0 -23   1    6.33    2.48
   0 -23  -1    8.28    2.74
   0 -23  -1    7.78    2.46
   0 -23   1   12.91    2.54
   0  23  -1   12.36    3.31
   0  23   1   15.18    3.66
   0  23   1    8.41    1.29
   0  23  -1    8.76    1.61
   0  23   1    7.06    2.91
   0  23  -1    8.07    2.98
   1 -23   1   -2.58    1.17
  -1 -23  -1    2.76    1.93
  -1 -23  -1   -1.21    1.63
   1 -23   1   -0.22    1.72
   1  23   1    4.52    2.41
   1  23   1    0.53    0.99
  -1  23  -1    0.20    2.00
   1  23   1    1.35    2.32
  -1  23  -1    1.37    0.81
  -2 -23  -1   11.36    2.83
  -2 -23  -1   14.84    3.37
   2 -23   1   11.85    3.48
  -2  23  -1   14.23    1.96
   2  23   1    6.29    2.98
  -2  23  -1   15.17    4.15
   2  23   1   13.66    3.53
   2  23   1   20.53    2.58
   3 -23   1   50.76    5.56
  -3 -23  -1   55.86    5.51
  -3 -23  -1   55.63    4.97
   3  23   1   58.65    5.46
   3  23   1   53.70    3.99
  -3  23  -1   65.38    6.46
   3  23   1   71.24    6.98
  -4 -23  -1   12.81    2.35
  -4 -23  -1    5.02    2.76
  -4 -23  -1   16.11    3.18
   4  23   1   14.05    3.89
   4  23   1   10.09    2.53
  -4  23  -1    4.64    3.60
   4  23   1   11.77    3.11
  -5 -23  -1    6.90    2.22
  -5 -23  -1   -2.19    1.58
  -5 -23  -1   -1.02    1.99
   5  23   1    3.71    3.64
   5  23   1   -2.64    1.77
  -5  23  -1   -2.93    2.47
   5  23   1   -1.65    1.92
  -6 -23  -1    7.68    2.57
  -6 -23  -1    5.84    3.38
   6  23   1    6.74    2.67
   6  23   1    3.96    2.70
   6  23   1    3.00    3.39
   7 -23   1    3.89    2.99
  -7 -23  -1   -1.35    2.66
  -7 -23  -1   -1.58    2.32
  -7 -23  -1    7.43    2.85
  -7  23  -1   11.53    5.22
   7  23   1    6.60    3.04
  -8 -23  -1   -1.35    2.80
   8 -23   1    2.19    2.82
   8  23   1    7.14    3.44
   8  23   1   -0.68    2.64
  -8  23  -1    6.25    3.73
  -9 -23  -1    2.43    3.34
   9 -23   1   -0.18    2.85
   9  23   1    2.07    3.47
   9  23   1   -2.14    2.56
  -9  23  -1   -1.04    3.35
  -8 -24   1    5.13    3.84
  -7 -24   1    1.67    2.32
   7 -24  -1    1.36    2.75
  -7 -24   1    5.57    3.40
   7  24  -1    2.00    3.47
  -7  24   1   -1.66    3.01
   7  24  -1    9.30    3.62
   6 -24  -1    4.81    3.15
  -6 -24   1    8.27    2.94
  -6 -24   1    3.04    2.82
   6  24  -1    2.33    3.13
   6  24  -1    1.89    2.44
  -5 -24   1   -0.45    1.83
  -5 -24   1    4.09    2.68
   5  24  -1   -4.30    2.03
  -5  24   1    1.30    2.99
   5  24  -1   -3.37    1.67
   5  24  -1   -3.09    2.06
  -4 -24   1    5.59    2.79
  -4 -24   1    3.28    2.07
   4  24  -1    3.20    2.12
   4  24  -1    7.38    2.44
  -4  24   1   -1.28    2.66
   4  24  -1    5.20    3.32
  -3 -24   1   37.61    5.16
  -3 -24   1   43.71    4.57
   3  24  -1   31.55    5.48
   3  24  -1   39.22    3.65
   3  24  -1   35.47    4.77
  -2 -24   1   57.92    5.34
  -2 -24   1   64.65    5.61
   2 -24  -1   57.14    5.68
   2 -24  -1   68.24    4.33
   2  24  -1   69.25    5.94
   2  24  -1   74.21    7.19
   2  24  -1   61.85    4.16
  -2  24   1   77.11    6.93
  -1 -24   1   44.15    4.77
  -1 -24   1   39.25    4.11
   1 -24  -1   45.69    4.00
   1 -24  -1   37.90    5.18
   1  24  -1   31.41    5.34
  -1  24   1   32.00    5.13
   1  24  -1   38.33    5.35
   1  24  -1   35.64    2.90
   0 -24  -1   15.02    3.00
   0 -24   1   13.27    3.32
   0 -24  -1   17.14    3.75
   0 -24   1   19.07    3.03
   0  24   1   12.46    3.99
   0  24  -1   13.88    1.95
   0  24   1   18.16    4.09
   0  24  -1   13.98    3.78
   0  24  -1   15.02    3.71
  -1 -24  -1   -1.47    1.52
  -1 -24  -1   -0.85    1.66
   1 -24   1   -1.45    1.51
   1 -24   1    3.39    1.63
  -1  24  -1    3.13    1.01
  -1  24  -1    1.10    2.00
   1  24   1    2.86    2.66
   1  24   1    1.46    1.06
   1  24   1    3.17    2.43
  -2 -24  -1    1.98    2.20
   2 -24   1    3.15    2.54
  -2 -24  -1    0.92    1.74
  -2  24  -1    1.50    2.45
   2  24   1   -0.80    2.29
   2  24   1    0.82    2.40
   2  24   1   -2.45    1.09
  -3 -24  -1   82.87    6.57
  -3 -24  -1   83.47    6.04
   3  24   1   86.31    7.85
   3  24   1   80.98    4.87
   3  24   1   83.18    6.48
  -3  24  -1   89.13   13.56
  -4 -24  -1   14.84    3.46
  -4 -24  -1   15.81    4.12
   4  24   1   17.49    3.58
   4  24   1   14.60    4.00
   4  24   1   17.71    2.98
  -4  24  -1   20.29    5.11
  -5 -24  -1    9.50    2.98
  -5 -24  -1    3.11    2.73
  -5  24  -1    5.70    3.53
   5  24   1    5.70    4.16
   5  24   1    6.68    3.29
   5  24   1    7.70    2.80
  -6 -24  -1    3.33    3.09
  -6 -24  -1   -0.84    2.04
   6  24   1    1.92    2.98
   6  24   1    0.17    2.37
   6  24   1   -1.44    2.13
  -7 -24  -1   11.04    4.32
   7 -24   1    1.35    2.66
  -7 -24  -1    2.45    2.96
   7  24   1    9.10    3.67
  -7  24  -1   14.97    5.43
   7  24   1   14.51    4.09
   8  24   1   15.79    4.41
  -8 -25   1   -3.11    2.77
   8 -25  -1   -0.36    3.07
   8  25  -1   -3.42    3.42
   8  25  -1    0.02    2.88
  -8  25   1    0.72    4.33
  -7 -25   1   -1.00    2.41
   7  25  -1    1.48    2.98
  -7  25   1    3.38    5.60
   7  25  -1   -1.20    2.77
  -6 -25   1    3.57    3.72
  -6 -25   1    7.56    3.10
   6 -25  -1    3.89    3.04
   6  25  -1    8.03    2.83
   6  25  -1    4.91    4.38
  -5 -25   1   43.59    6.51
  -5 -25   1   48.18    5.06
   5  25  -1   53.79    6.72
  -5  25   1   31.05    6.27
   5  25  -1   42.40    4.33
   5  25  -1   38.20    6.21
  -4 -25   1   29.72    5.20
  -4 -25   1   46.73    4.93
  -4  25   1   30.87    6.53
   4  25  -1   26.40    4.05
   4  25  -1   29.54    5.01
   4  25  -1   27.03    5.56
   3 -25  -1    0.65    2.34
  -3 -25   1   -0.21    1.89
  -3 -25   1   -1.74    1.81
   3  25  -1   -1.76    2.42
   3  25  -1   -1.43    1.40
  -3  25   1    2.82    3.24
   3  25  -1   -0.38    2.13
  -2 -25   1   -1.88    1.59
   2 -25  -1    0.37    2.41
   2  25  -1    0.00    1.31
   2  25  -1   -0.15    2.36
   2  25  -1    2.76    2.34
   1 -25  -1    6.03    2.18
  -1 -25   1    3.96    2.19
   1 -25  -1    8.47    3.28
  -1 -25   1    5.93    2.60
   1  25  -1    3.64    2.89
   1  25  -1    4.97    3.02
   1  25  -1    6.56    1.67
  -1  25   1    6.05    3.06
   0 -25  -1    2.54    1.88
   0 -25   1   -1.99    1.37
   0 -25  -1    1.30    2.21
   0 -25   1    0.54    1.74
   0  25   1    1.97    2.21
   0  25  -1   -1.38    1.77
   0  25   1    1.26    2.46
   0  25  -1    3.46    2.63
   0  25  -1    1.30    1.17
   1 -25   1    3.08    1.88
  -1 -25  -1    6.45    2.79
  -1 -25  -1    7.54    2.51
   1 -25   1    3.05    2.41
   1  25   1    1.05    1.13
   1  25   1    5.80    3.06
   1  25   1    0.68    2.29
  -1  25  -1    4.78    2.67
   2 -25   1   -1.30    2.14
  -2 -25  -1    1.91    1.90
  -2 -25  -1    1.85    1.98
   2  25   1   -0.16    2.48
   2  25   1    0.77    2.41
   2  25   1   -0.90    1.11
  -2  25  -1   -2.64    2.01
  -3 -25  -1   18.79    3.72
   3 -25   1    6.22    2.97
   3  25   1    8.72    2.88
   3  25   1   16.02    4.36
   3  25   1    7.40    1.97
  -3  25  -1   11.97    4.27
  -4 -25  -1    0.61    2.47
  -4  25  -1   -3.99    2.20
   4  25   1    0.86    2.72
   4  25   1    2.02    1.66
  -5 -25  -1   -0.50    2.03
  -5 -25  -1    2.81    2.65
   5  25   1   -2.30    1.77
   5  25   1    3.97    2.62
  -5  25  -1   -4.89    2.35
   5  25   1    1.51    2.87
  -6 -25  -1    1.75    2.84
  -6 -25  -1   -1.97    1.87
   6  25   1    0.42    2.28
  -6  25  -1    2.72    3.56
   6  25   1   -2.96    2.67
   6  25   1    0.27    3.23
  -7 -25  -1    0.14    3.02
  -7 -25  -1    0.80    5.32
   7  25   1    0.58    2.91
   7  25   1    3.11    3.11
  -8 -25  -1   -0.07    2.98
   8 -25   1    1.93    3.54
   8  25   1   -2.19    2.86
   8  25   1   -1.52    2.37
  -8  25  -1    2.55    3.48
  -8 -26   1    4.68    2.85
   8 -26  -1    4.13    2.85
   8  26  -1    1.38    2.75
  -8  26   1   -1.82    3.54
   8  26  -1    1.41    3.49
   7 -26  -1   12.35    3.87
  -7 -26   1   12.54    4.48
  -7 -26   1   11.99    3.65
   7  26  -1    4.56    3.57
  -7  26   1    7.29    4.39
   7  26  -1   10.83    3.28
   6 -26  -1    3.19    3.23
  -6 -26   1    2.51    2.99
  -6 -26   1    4.67    2.76
   6  26  -1   -3.09    2.15
  -5 -26   1   31.14    5.64
  -5 -26   1   22.07    4.26
   5  26  -1   18.25    5.20
  -5  26   1   32.83    7.05
   5  26  -1   23.70    4.20
   5  26  -1   18.56    3.53
  -4 -26   1   10.14    3.45
  -4 -26   1   20.31    4.32
   4  26  -1   15.84    3.15
  -4  26   1   13.22    4.83
   4  26  -1    9.79    2.89
   4  26  -1   17.23    4.66
  -3 -26   1    1.39    2.18
  -3 -26   1    1.03    2.08
   3 -26  -1    2.34    2.79
   3  26  -1    1.14    2.50
  -3  26   1   -1.38    2.16
   3  26  -1   -3.94    1.54
   3  26  -1    1.25    2.44
  -2 -26   1    1.21    1.93
   2 -26  -1    0.02    2.32
  -2 -26   1   -2.47    1.62
   2  26  -1   -1.34    1.32
   2  26  -1   -0.77    2.25
   2  26  -1   -0.92    2.46
  -2  26   1   -3.33    2.00
  -1 -26   1   23.34    3.94
   1 -26  -1   21.44    4.48
  -1 -26   1   20.66    4.32
   1 -26  -1   20.74    3.14
   1  26  -1   11.40    4.14
  -1  26   1   14.19    4.31
   1  26  -1   17.40    3.98
   1  26  -1   20.66    2.63
   0 -26   1   33.82    5.38
   0 -26  -1   26.77    4.05
   0 -26  -1   36.32    5.40
   0 -26   1   35.76    3.73
   0  26   1   32.00    5.82
   0  26   1   24.65    6.12
   0  26  -1   38.35    5.89
  -1 -26  -1    1.08    2.08
   1 -26   1    1.93    1.56
   1 -26   1    5.09    2.95
  -1 -26  -1    3.97    2.14
   1  26   1    2.53    3.12
   1  26   1    6.56    3.01
   2 -26   1   15.09    4.05
  -2 -26  -1   11.15    3.39
  -2 -26  -1   10.98    3.44
   2  26   1   12.22    2.03
  -2  26  -1   10.31    3.62
   2  26   1   13.72    4.47
   2  26   1   10.49    4.54
   3 -26   1    7.72    3.26
  -3 -26  -1   10.29    3.25
  -3 -26  -1    8.84    3.35
  -3  26  -1   12.76    4.46
   3  26   1    5.20    3.02
   3  26   1    7.90    2.23
   3  26   1    9.39    3.74
  -4 -26  -1    4.12    3.14
  -4 -26  -1    2.20    2.16
   4  26   1    1.18    2.97
  -4  26  -1    1.13    3.52
   4  26   1   -2.30    2.12
  -5 -26  -1    5.72    3.51
  -5 -26  -1    4.85    2.49
   5  26   1    2.39    3.48
   5  26   1    3.06    2.91
   5  26   1    0.08    2.13
  -5  26  -1    1.02    3.18
   6 -26   1   14.59    4.24
  -6 -26  -1   10.11    3.42
  -6 -26  -1   19.05    4.90
   6  26   1   15.08    4.31
   6  26   1   12.60    4.00
  -6  26  -1    9.48    5.00
   6  26   1   12.25    3.04
   7 -26   1   23.24    5.44
  -7 -26  -1    5.21    3.78
  -7 -26  -1    6.80    4.11
  -7  26  -1   11.01    4.61
   7  26   1    6.00    3.17
   7  26   1    9.70    3.58
   8 -26   1   -0.19    2.77
  -8 -26  -1    1.55    3.33
  -8  26  -1   -2.12    3.73
   8  26   1   -1.48    2.86
   8  26   1   -2.28    2.32
  -7 -27   1    1.04    3.24
  -7 -27   1    2.07    3.19
   7 -27  -1    0.55    3.02
   7  27  -1   -2.27    2.38
  -7  27   1   -5.97    3.24
   7  27  -1    0.97    3.13
   6 -27  -1   38.19    8.26
  -6 -27   1   31.32    4.81
  -6 -27   1   28.85    6.80
   6  27  -1   39.13    5.22
   6  27  -1   27.46    6.93
  -5 -27   1   15.39    4.03
   5 -27  -1   13.61    4.02
  -5 -27   1   13.77    4.42
  -5  27   1   23.06    6.04
   5  27  -1   22.12    4.35
   5  27  -1   20.69    3.78
  -4 -27   1    0.84    2.50
  -4 -27   1    0.63    2.27
  -4  27   1    2.17    3.43
   4  27  -1    0.22    3.01
   4  27  -1   -2.23    1.71
   4  27  -1    2.59    2.53
   3 -27  -1    0.41    2.49
  -3 -27   1   -1.39    2.03
  -3 -27   1   -0.32    2.41
   3  27  -1   -2.03    1.90
  -3  27   1   -0.16    3.19
   3  27  -1   -0.44    1.99
   3  27  -1    3.12    3.05
  -2 -27   1   12.88    3.72
   2 -27  -1    7.40    3.50
  -2  27   1   11.49    4.10
   2  27  -1   14.42    3.75
   2  27  -1   13.50    4.31
   2  27  -1   16.55    2.61
   1 -27  -1   21.07    3.41
  -1 -27   1   12.43    3.54
   1 -27  -1   19.08    4.49
  -1 -27   1   17.36    3.74
  -1  27   1   19.84    4.63
   1  27  -1   11.01    3.57
   1  27  -1   16.56    4.61
   0 -27  -1   -3.46    1.71
   0 -27   1   -0.24    2.05
   0 -27   1    3.50    2.16
   0 -27  -1    0.14    2.14
   0  27   1   -1.53    2.21
   0  27  -1    0.70    2.62
   0  27   1   -1.08    2.25
  -1 -27  -1   -0.69    1.80
   1 -27   1    0.15    2.27
  -1 -27  -1    1.57    2.50
  -1  27  -1   -1.63    2.48
   1  27   1   -2.71    2.00
   1  27   1    1.14    2.60
  -2 -27  -1   19.66    4.25
   2 -27   1   22.43    5.00
  -2 -27  -1   15.27    3.94
  -2  27  -1   25.47    5.67
   2  27   1   17.00    5.09
   2  27   1   15.71    4.14
  -3 -27  -1   12.31    3.31
   3 -27   1    7.74    3.79
  -3 -27  -1   12.61    3.89
   3  27   1   25.48    5.57
   3  27   1   23.40    4.59
  -3  27  -1   15.77    4.83
   3  27   1   12.55    2.57
  -4 -27  -1    1.78    2.64
  -4 -27  -1   -3.46    2.17
   4  27   1   -0.03    2.00
   4  27   1    0.38    2.45
  -4  27  -1    1.12    3.12
   4  27   1    3.10    3.10
  -5 -27  -1    7.92    3.30
  -5 -27  -1    5.79    3.67
   5  27   1   11.13    3.76
   5  27   1    3.56    2.31
  -6 -27  -1    0.17    3.62
   6 -27   1    2.23    4.08
  -6 -27  -1   -0.54    2.58
   6  27   1    4.55    2.71
  -6  27  -1   -2.32    3.95
   6  27   1    1.73    3.29
   7 -27   1   15.64    4.32
  -7 -27  -1   19.81    4.38
  -7 -27  -1   15.49    5.18
   7  27   1   14.19    4.35
   7  27   1    8.67    3.00
  -7  27  -1   15.16    5.44
  -7 -28   1   -5.91    2.60
   7 -28  -1   -3.67    2.34
  -7 -28   1   -5.70    2.37
   7  28  -1   -5.44    1.91
  -6 -28   1    0.99    2.37
  -6 -28   1    6.09    3.36
   6 -28  -1    2.96    3.35
   6  28  -1   -1.90    2.33
   6  28  -1    1.95    2.86
  -6  28   1    8.79    4.60
   5 -28  -1   14.35    4.45
  -5 -28   1   18.34    4.96
  -5 -28   1   22.35    4.39
  -5  28   1   18.30    5.42
   5  28  -1   16.59    4.65
   5  28  -1   15.80    3.70
  -4 -28   1    0.34    2.46
  -4 -28   1    2.57    2.85
   4  28  -1   -3.99    2.32
   4  28  -1   -3.86    1.87
   4  28  -1    0.97    2.60
  -4  28   1    2.45    3.75
  -3 -28   1   13.88    3.80
  -3 -28   1   13.23    3.78
   3  28  -1   15.91    2.90
   3  28  -1   13.05    4.64
   3  28  -1   12.73    3.59
  -3  28   1   13.18    4.69
  -2 -28   1    1.23    2.46
  -2 -28   1    3.17    2.46
   2 -28  -1    4.58    3.13
   2  28  -1   -2.92    1.94
  -2  28   1   -1.04    2.70
   2  28  -1    2.23    2.89
   2  28  -1   -0.04    2.30
   1 -28  -1   23.49    4.99
  -1 -28   1   27.95    5.17
  -1 -28   1   23.25    4.05
  -1  28   1   38.85    6.48
   1  28  -1   34.59    5.75
   0 -28  -1   25.72    4.90
   0 -28   1   27.15    3.96
   0 -28  -1   26.26    4.18
   0 -28   1   33.17    5.19
   0  28   1   28.29    5.32
   1 -28   1    7.26    3.33
  -1 -28  -1   14.46    4.22
  -1 -28  -1    5.07    2.71
  -1  28  -1    5.26    3.28
   1  28   1    7.33    4.35
   2 -28   1   46.91    6.69
  -2 -28  -1   36.90    5.31
  -2 -28  -1   55.37    5.67
   2  28   1   48.26    7.36
  -2  28  -1   38.34    6.47
   2  28   1   40.71    6.03
  -3 -28  -1   29.85    4.73
  -3 -28  -1   31.42    5.18
   3 -28   1   26.79    5.34
   3  28   1   43.71    6.15
  -3  28  -1   32.53    6.17
   3  28   1   27.18    5.93
  -4 -28  -1   18.84    4.54
  -4 -28  -1   19.41    4.25
   4  28   1   15.45    2.92
   4  28   1   13.98    4.79
  -4  28  -1   32.35    6.61
   4  28   1    6.98    3.26
  -5 -28  -1   -2.21    2.15
  -5 -28  -1   -1.03    2.94
  -5  28  -1    7.70    4.64
   5  28   1   -6.13    2.14
   5  28   1    1.63    3.03
   5  28   1   -1.79    2.95
   6 -28   1   21.29    5.14
  -6 -28  -1   28.42    6.21
  -6 -28  -1   37.94    5.30
   6  28   1   26.77    5.64
   6  28   1   29.83    4.91
  -6  28  -1   29.74    7.03
   7 -28   1   21.55    5.05
  -7 -28  -1   29.18    5.79
   7  28   1   21.85    3.68
  -7  28  -1   33.91    6.67
   6 -29  -1    3.44    3.02
  -6 -29   1    1.85    3.11
  -6 -29   1   -0.61    2.74
  -6  29   1   -3.32    3.85
   6  29  -1    4.20    3.35
   6  29  -1    3.57    2.92
   5 -29  -1    2.45    4.47
   5  29  -1    0.12    4.13
   5  29  -1    1.74    3.27
  -4 -29   1    3.32    3.14
  -4 -29   1    2.77    2.92
   4  29  -1    2.12    2.45
   4  29  -1    9.73    4.57
   4  29  -1    0.30    3.24
  -4  29   1    3.63    3.33
  -3 -29   1    8.24    3.34
  -3 -29   1    2.29    2.58
  -3  29   1    3.87    3.73
   3  29  -1    3.56    2.79
   3  29  -1    4.42    3.33
  -2 -29   1   15.33    3.91
   2 -29  -1   14.42    4.28
  -2 -29   1   10.31    3.51
   2  29  -1   17.76    4.87
  -2  29   1   18.53    4.80
   2  29  -1   14.47    3.73
  -1 -29   1    4.50    2.93
   1 -29  -1   -0.24    2.32
  -1 -29   1    1.81    2.28
  -1  29   1   -0.29    2.61
   1  29  -1    2.39    2.58
   0 -29   1   -0.91    2.56
   0 -29  -1    1.05    2.28
   0  29  -1    3.23    3.18
   0  29   1    4.43    3.00
   1 -29   1   15.72    4.30
  -1 -29  -1   17.87    4.14
  -1 -29  -1   32.59    4.72
   1  29   1   18.20    4.62
   1  29   1   18.32    5.09
  -1  29  -1   23.13    5.17
  -2 -29  -1    3.42    2.86
   2 -29   1    0.10    2.47
  -2 -29  -1    2.21    2.60
   2  29   1    2.45    3.54
  -2  29  -1   -1.68    2.45
   2  29   1    1.82    2.83
   3 -29   1   -0.57    2.98
  -3 -29  -1   -4.76    2.01
  -3 -29  -1   -2.29    2.07
   3  29   1    9.85    3.45
  -3  29  -1    3.75    3.98
   3  29   1    3.92    3.61
  -4 -29  -1    4.81    3.23
  -4 -29  -1    0.86    2.78
   4  29   1   -1.52    2.90
   4  29   1    3.01    2.84
  -4  29  -1    1.80    3.38
  -5 -29  -1    7.52    5.56
   5  29   1   14.83    4.87
  -6 -29  -1    7.75    3.66
  -6 -29  -1   11.56    4.06
   6 -29   1   12.23    3.89
   6  29   1    7.69    4.09
  -6  29  -1    8.36    4.51
   6 -30  -1    0.56    2.53
  -6 -30   1    4.47    3.78
  -6 -30   1    3.40    2.70
  -6  30   1   -0.62    3.49
   6  30  -1    7.34    6.92
   5 -30  -1    2.76    3.34
   5  30  -1   -6.86    3.04
  -4 -30   1    2.88    2.78
   4  30  -1    2.75    3.31
   4  30  -1   -2.49    3.91
  -4  30   1    5.84    5.18
  -3 -30   1    6.88    3.20
  -3 -30   1    7.27    3.07
   3  30  -1    9.81    4.44
   3  30  -1    6.63    3.64
  -3  30   1    6.78    4.33
  -2 -30   1   33.14    5.62
   2 -30  -1   28.88    5.67
  -2 -30   1   26.99    4.81
   2  30  -1   38.85    6.13
  -2  30   1   36.35    6.64
  -1 -30   1   23.78    3.75
   1 -30  -1   31.48    5.95
  -1 -30   1   21.29    4.69
  -1  30   1   23.21    5.48
   1  30  -1   27.60    4.95
   0 -30   1    1.44    2.86
   0 -30  -1    7.25    3.47
   0  30  -1    0.48    2.98
   0  30   1    4.24    3.29
  -1 -30  -1    0.26    2.22
   1 -30   1    2.92    2.94
  -1 -30  -1    4.87    2.97
   1  30   1    2.04    2.83
  -1  30  -1   -1.39    2.85
  -2 -30  -1   -0.11    2.77
   2 -30   1   -0.35    2.58
  -2 -30  -1   -2.41    2.38
  -2  30  -1   -0.01    3.14
   2  30   1    2.30    2.55
  -3 -30  -1   23.67    5.03
  -3 -30  -1   26.69    5.04
  -3  30  -1   19.24    5.32
   3  30   1   21.24    5.46
  -4 -30  -1   -4.40    2.40
  -4 -30  -1    3.09    2.68
  -4  30  -1   -3.95    3.39
  -4  30  -1    3.36    4.34
   4  30   1    1.34    3.43
   4  30   1    0.31    3.14
   5 -30   1   -1.13    3.55
   5  30   1    4.61    3.41
  -6 -30  -1   -2.99    2.50
   6 -30   1   -1.96    2.34
  -6 -30  -1   -7.13    2.73
  -6  30  -1   -4.37    3.22
  -5 -31   1    3.38    2.81
   5 -31  -1    1.18    2.89
  -5 -31   1    1.28    3.17
   5  31  -1   -2.00    3.18
  -5  31   1   -6.21    3.17
  -4 -31   1   -1.59    3.10
   4 -31  -1   -1.77    2.63
  -4 -31   1    2.23    2.90
   4  31  -1   -6.01    2.32
  -4  31   1   -0.79    3.28
  -3 -31   1   -2.34    2.67
  -3 -31   1    6.10    3.13
   3  31  -1   -0.39    3.14
   3  31  -1   -0.74    3.06
  -3  31   1   -3.04    3.99
  -2 -31   1    3.45    3.23
   2 -31  -1    0.63    2.88
  -2 -31   1    8.12    3.18
   2  31  -1    0.19    2.91
  -2  31   1   -0.39    3.52
  -1 -31   1    5.89    3.39
   1 -31  -1    6.32    3.32
  -1  31   1    8.62    4.10
   1  31  -1    7.41    3.73
   0 -31   1    1.74    2.79
   0 -31  -1    5.69    3.20
   0  31  -1    1.25    2.97
   0  31   1    1.05    3.72
  -1 -31  -1    2.14    2.65
   1 -31   1    2.07    3.05
  -1 -31  -1    1.03    2.78
   1  31   1    4.42    3.54
  -1  31  -1   -2.22    3.46
   2 -31   1    9.29    4.03
  -2 -31  -1   12.44    3.51
  -2 -31  -1    7.00    3.23
  -2  31  -1   -6.76    4.47
   2  31   1   10.41    3.89
   2  31   1    6.27    4.00
  -2  31  -1    4.76    3.89
  -3 -31  -1    1.46    3.23
  -3 -31  -1    2.43    3.37
  -3  31  -1   -0.73    4.36
   3  31   1   10.68    3.95
   3  31   1    1.29    2.83
  -3  31  -1   12.71    6.08
  -4 -31  -1   -3.13    2.65
  -4 -31  -1    5.25    3.39
   4  31   1   -1.05    3.34
  -4  31  -1    0.23    3.30
   4  31   1   -1.55    4.62
  -4  31  -1   -7.06    3.49
  -5 -31  -1    3.47    2.77
  -5 -31  -1   -1.34    3.27
   5 -31   1    1.67    2.81
   5  31   1   -3.74    2.78
  -5  31  -1    0.90    3.72
  -5 -32   1   -0.43    2.41
   5 -32  -1    1.03    2.52
  -5 -32   1   -7.01    2.51
  -5  32   1   -6.15    3.64
  -4 -32   1   -0.89    2.39
   4 -32  -1   -2.31    2.56
  -4  32   1   -8.32    2.86
  -4  32   1   -2.36    3.83
  -3 -32   1   -2.72    2.55
  -3 -32   1    0.65    3.96
  -3  32   1    2.78    3.34
  -2 -32   1    4.45    4.19
  -2  32   1    2.81    6.62
   1 -32  -1    0.00    3.33
  -1 -32   1    1.55    3.05
  -1  32   1    5.33    4.01
   1  32  -1    4.30    3.44
   0 -32  -1   -2.21    2.28
   0 -32   1    6.73    3.36
   0  32  -1    1.96    3.30
   0  32   1    0.76    3.61
   1 -32   1    2.11    3.18
  -1 -32  -1    5.92    3.53
   1  32   1    1.09    3.20
  -1  32  -1   -1.72    3.17
  -2 -32  -1   -0.77    2.81
   2 -32   1    2.52    3.43
  -2  32  -1    4.48    5.28
  -3 -32  -1   15.72    5.83
  -3 -32  -1    0.98    4.03
   3  32   1   12.32    4.41
  -3  32  -1   -3.06    7.06
   3  32   1    3.88    3.81
  -3  32  -1    5.11    3.69
  -4 -32  -1   -1.29    2.96
  -4 -32  -1    4.76    3.27
   4  32   1   -0.48    3.31
  -4  32  -1   -6.76    3.91
   4  32   1   -7.74    3.94
  -5 -32  -1   -5.19    2.73
   5 -32   1    1.90    2.69
  -5 -32  -1    0.89    2.53
   5  32   1   -7.10    2.92
  -5  32  -1   -7.84    3.92
  -4 -33   1    0.28    2.32
  -4 -33   1    0.32    2.33
   4 -33  -1   -1.28    2.34
  -4  33   1    1.91    4.29
  -4  33   1    5.68    3.92
  -3 -33   1   -0.46    2.87
   3 -33  -1   -4.96    2.53
  -3 -33   1    1.90    2.99
  -3  33   1   -6.96    4.58
  -3  33   1    1.12    3.43
  -2 -33   1   -3.49    3.89
   2  33  -1    5.96    6.75
  -1 -33   1    4.94    3.52
   1 -33  -1   -1.31    2.51
   1  33  -1    2.58    4.13
   0 -33   1    1.46    3.20
   0 -33  -1   -4.02    2.27
   0  33   1    8.87    4.34
   0  33  -1   -0.51    3.59
   1 -33   1   -0.71    2.79
  -1 -33  -1   -0.18    2.98
   1  33   1    2.98    3.53
  -1  33  -1   -1.64    3.17
  -2 -33  -1   -0.14    4.11
   2 -33   1   -0.20    4.22
   2  33   1   -5.72    3.11
  -3 -33  -1   -0.19    2.96
  -3 -33  -1   -2.63    2.76
   3  33   1    3.80    3.10
  -3  33  -1    2.45    3.45
  -4 -33  -1    3.28    2.53
  -4 -33  -1    3.20    3.14
   4 -33   1   -4.39    2.31
   4  33   1    1.90    3.14
  -4  33  -1  -12.88    4.50
  -3 -34   1   -4.48    2.65
   3 -34  -1   -3.76    2.47
  -3  34   1   -5.84    2.52
  -2 -34   1   -0.58    2.74
   2 -34  -1   -3.95    2.24
  -2  34   1    0.77    3.44
   2  34  -1   12.10    3.97
  -1 -34   1   16.64    4.76
   1 -34  -1    5.70    3.63
  -1  34   1    4.18    4.05
   1  34  -1   10.80    4.28
   0 -34  -1   20.42    5.09
   0 -34   1   19.54    5.14
   0  34   1   10.17    4.30
   0  34  -1   21.31    5.41
  -1 -34  -1    6.75    3.52
   1 -34   1    4.27    3.66
   1  34   1    9.98    4.48
  -1  34  -1   10.00    4.56
  -2 -34  -1    4.36    3.02
   2  34   1    4.76    3.44
  -2  34  -1    4.06    3.72
  -3 -34  -1    0.33    2.67
  -3  34  -1   -8.27    2.90
   1 -35  -1   -7.28    2.25
  -1 -35   1   -1.46    2.47
   1  35  -1    6.93    3.73
  -1  35   1    3.38    3.55
   0 -35  -1   -1.49    2.27
   0 -35  -1   -4.08    2.67
   0 -35   1   -3.44    2.45
   0  35  -1   -2.01    3.29
   0  35   1    4.87    3.47
  -1 -35  -1   -0.75    2.85
   1 -35   1   12.21    3.85
   1  35   1    2.67    3.55
  -1  35  -1    4.57    3.41
 -12   0   2   31.27    5.96
  12   0  -2   23.48    5.08
 -11   0   2   -4.89    2.73
 -11   0   2   -5.12    2.72
 -10   0   2    0.84    2.32
  -9   0   2   39.80    5.57
   9   0  -2   42.32    4.11
   9   0  -2   44.61    3.73
  -8   0   2   -1.21    1.40
   8   0  -2   -0.88    1.24
   8   0  -2   -1.79    1.06
   7   0  -2    0.53    1.02
   7   0  -2    0.07    1.08
  -7   0   2    1.06    1.53
   6   0  -2    9.86    1.99
  -6   0   2    8.45    2.27
   6   0  -2    4.63    1.34
   5   0  -2  353.96   10.97
   4   0  -2   90.64    4.02
   3   0  -2   71.53    3.12
   2   0  -2    9.43    1.16
   1   0  -2  647.02   15.07
   1   0  -2  607.83   14.65
  -1   0   2  596.64   14.15
   1   0  -2  583.09   13.84
   0   0  -2 1025.53   23.81
  -2   0  -2 1097.20   26.66
  -3   0  -2  234.66    7.79
   4   0   2   72.00    2.89
  -4   0  -2   67.54    4.02
  -5   0  -2  177.63    7.75
   5   0   2  171.40    6.66
  -6   0  -2  149.16    8.62
   6   0   2  149.29    5.61
   7   0   2   11.39    1.72
  -7   0  -2   11.49    3.00
   8   0   2    5.40    1.44
  -8   0  -2    1.40    1.89
   8   0   2    5.22    2.27
   9   0   2   14.74    3.75
  -9   0  -2   29.15    4.89
  -9   0  -2   30.47    6.06
 -10   0  -2   77.75    7.91
  10   0   2   63.07    6.08
 -10   0  -2   69.67    6.94
 -11   0  -2   33.97    7.78
 -11   0  -2   28.30    5.18
 -12   0  -2    1.95    3.26
 -12  -1   2    0.26    2.94
  12  -1  -2   -0.44    2.68
  12   1  -2   -6.18    2.50
 -12   1   2   -0.27    3.16
 -11  -1   2    3.17    3.87
 -11   1   2    2.45    3.57
 -11   1   2   -6.09    3.00
 -10  -1   2   66.10    6.12
 -10   1   2   71.98    6.48
  -9  -1   2    5.91    2.85
   9  -1  -2    1.67    1.54
   9  -1  -2    1.24    1.78
   9   1  -2    3.34    1.81
   9   1  -2    2.75    1.62
  -9   1   2   -0.26    2.07
   8  -1  -2    4.20    1.72
  -8  -1   2    8.37    2.74
   8  -1  -2   11.07    2.41
   8   1  -2    3.86    1.68
  -8   1   2    5.15    2.66
   8   1  -2    9.17    2.09
   7  -1  -2    5.39    1.75
  -7  -1   2    6.91    2.28
   7  -1  -2    3.90    1.67
   7   1  -2    1.92    1.40
  -7   1   2    2.13    1.61
   7   1  -2    3.53    1.47
   6  -1  -2    6.52    1.69
  -6  -1   2   11.62    2.51
   6   1  -2    8.16    1.82
  -6   1   2    9.88    2.40
   6   1  -2    8.77    1.76
  -5  -1   2    2.64    1.19
   5  -1  -2    0.59    1.00
   5   1  -2   -1.26    0.59
   5   1  -2    0.97    0.95
   4  -1  -2  332.55    9.84
   4   1  -2  316.55    9.60
   3  -1  -2   34.45    2.09
   3   1  -2   31.02    1.94
   2  -1  -2  962.56   23.06
   2  -1  -2  951.35   22.49
  -2   1   2  912.07   22.39
   2   1  -2  925.44   22.41
   2   1  -2  914.43   21.95
   1  -1  -2 2301.97   76.73
  -1  -1   2 2437.18   76.42
  -1   1   2 2599.27   78.43
   0  -1  -2 3039.10   74.31
   0  -1   2 3018.43   72.96
   0   1  -2 2841.84   72.22
   0   1   2 3122.08   73.99
   1   1   2 9999.00  249.59
  -2  -1  -2 1476.43   65.72
  -2   1  -2 1320.25   63.54
   2   1   2 1421.98   65.92
  -2   1  -2 1472.06   66.99
  -3  -1  -2    4.62    1.16
   3   1   2    4.16    0.64
  -3   1  -2    3.39    1.22
   4  -1   2   57.83    2.63
  -4  -1  -2   59.32    3.62
   4   1   2   59.04    2.49
  -4   1  -2   60.78    3.90
  -5  -1  -2  779.08   22.04
   5  -1   2  773.46   19.85
   5   1   2  776.20   19.49
  -5   1  -2  783.88   22.48
   6  -1   2   91.36    4.32
  -6  -1  -2   93.13    5.82
  -6   1  -2   95.58    6.47
   6   1   2   96.01    4.05
  -7  -1  -2   10.00    2.69
   7  -1   2    9.81    1.74
  -7   1  -2    9.74    2.79
   7   1   2   12.32    1.83
  -8  -1  -2    8.08    2.90
   8  -1   2    9.63    1.75
  -8   1  -2    4.67    2.48
   8   1   2    8.62    2.55
  -9  -1  -2    3.54    2.51
   9  -1   2    7.90    3.88
  -9  -1  -2    0.13    2.65
  -9   1  -2    7.36    3.22
   9   1   2   -0.91    1.74
  -9   1  -2    3.89    3.14
 -10  -1  -2    8.19    3.22
  10  -1   2    7.26    2.87
 -10  -1  -2    3.30    3.40
  10   1   2    5.24    2.92
 -10   1  -2    8.23    4.00
 -10   1  -2    9.73    4.33
 -11  -1  -2   -1.20    3.11
 -11  -1  -2   -1.56    2.90
 -11  -1  -2   -7.58    3.33
 -11   1  -2   -1.04    3.96
 -11   1  -2    0.92    3.23
 -12  -1  -2    2.14    2.77
 -12   1  -2    0.11    2.97
 -12   1  -2   -3.65    3.68
  12  -2  -2    3.05    2.69
 -12  -2   2   11.71    4.75
  12   2  -2   14.88    3.99
 -12   2   2   18.18    5.09
 -11  -2   2   11.38    6.20
  11   2  -2   16.92    5.24
 -11   2   2    5.35    3.58
 -11   2   2   12.35    5.50
 -10  -2   2   -1.08    2.82
 -10   2   2   -0.07    2.25
   9  -2  -2   25.61    3.44
   9  -2  -2   27.33    3.61
  -9  -2   2   30.52    4.52
   9   2  -2   22.59    3.24
  -9   2   2   33.44    5.31
   9   2  -2   26.08    3.47
   8  -2  -2    7.96    2.26
  -8  -2   2    3.85    1.98
   8  -2  -2    2.82    1.59
  -8   2   2    5.62    2.54
   8   2  -2    6.00    1.81
   7  -2  -2    9.99    2.66
  -7  -2   2    6.58    2.12
   7   2  -2    9.41    1.99
  -7   2   2    4.78    2.31
   7   2  -2    8.81    1.87
  -6  -2   2    4.44    1.86
   6  -2  -2    9.81    2.14
   6   2  -2    7.29    1.71
   6   2  -2    5.20    1.50
  -5  -2   2  264.40    9.28
   5  -2  -2  261.75    8.98
   5   2  -2  261.72    8.59
   4  -2  -2  288.88    8.95
  -4  -2   2  286.96    9.02
   4   2  -2  276.66    8.58
   4   2  -2  283.29    8.67
   3  -2  -2   97.33    4.32
  -3   2   2   95.82    4.03
   3   2  -2   98.98    3.77
   3   2  -2  100.15    3.69
   2  -2  -2  113.85    3.80
   2  -2  -2  120.44    4.20
  -2   2   2  106.96    3.82
   2   2  -2  101.89    3.40
   2   2  -2  105.99    3.67
   1  -2  -2  749.22   17.51
   1  -2  -2  724.70   17.76
   1  -2  -2  766.11   17.96
   1  -2  -2  706.81   16.97
   1   2  -2  720.49   17.14
   1   2  -2  721.91   17.37
  -1   2   2  735.22   17.42
   1   2  -2  742.70   17.51
  -1   2   2  723.07   17.02
   0  -2  -2   32.74    1.45
   0  -2  -2   30.74    0.95
   0  -2  -2   31.32    1.24
   0  -2  -2   31.16    1.43
   0  -2  -2   32.87    1.20
   0  -2  -2   39.45    1.51
   0   2  -2   32.87    1.26
   0   2  -2   32.10    1.06
   0   2  -2   29.56    1.20
   0   2  -2   32.07    1.32
   0   2  -2   30.56    1.27
   0   2  -2   30.76    1.18
   0   2   2   32.29    1.31
  -1   2  -2 1540.54   34.90
   2   2   2 3278.85   73.93
  -3   2  -2 1040.41   26.11
   3   2   2  989.26   23.57
  -4  -2  -2  131.21    5.70
   4   2   2  135.50    4.23
  -4   2  -2  142.98    6.38
   5  -2   2  273.25    8.44
  -5  -2  -2  278.91   10.02
   5   2   2  264.11    7.74
  -5   2  -2  275.08   10.60
   6  -2   2   38.77    2.80
  -6  -2  -2   37.80    3.64
  -6   2  -2   40.32    4.03
   6   2   2   34.64    2.54
  -7  -2  -2   33.79    3.83
   7  -2   2   34.18    2.84
   7   2   2   29.96    2.18
  -7   2  -2   32.03    4.72
   7   2   2   30.00    4.08
  -8  -2  -2   28.09    5.31
   8  -2   2   30.09    2.92
  -8  -2  -2   30.53    4.50
   8   2   2   39.97    4.54
  -8   2  -2   41.64    6.12
  -9  -2  -2   49.34    5.42
  -9  -2  -2   38.59    6.52
   9  -2   2   44.78    6.31
  -9   2  -2   38.89    6.58
  -9   2  -2   36.43    6.53
   9   2   2   38.72    5.13
  10  -2   2   18.68    3.91
 -10  -2  -2   23.44    5.67
 -10  -2  -2   25.80    4.58
 -10   2  -2   22.04    5.27
 -10   2  -2   21.09    5.01
  10   2   2   22.00    4.02
 -11  -2  -2    0.30    4.49
 -11  -2  -2    0.87    3.03
 -11  -2  -2   -2.12    3.25
 -11   2  -2    0.09    3.05
 -11   2  -2   -4.76    3.61
 -12  -2  -2    6.91    3.34
 -12   2  -2    3.17    3.67
 -12   2  -2    9.07    3.73
 -12  -3   2   18.22    4.88
  12   3  -2   15.46    4.66
 -12   3   2   17.34    5.23
 -11  -3   2    4.65    5.46
 -11   3   2    2.54    3.19
  11   3  -2   -0.47    3.67
 -10  -3   2   33.53    6.43
 -10   3   2   39.61    6.22
  -9  -3   2   -1.16    2.01
   9  -3  -2    0.18    1.63
   9  -3  -2    5.61    2.12
   9   3  -2   -2.00    1.66
  -9   3   2    2.42    2.50
   8  -3  -2  131.72    7.05
   8  -3  -2  118.03    6.35
  -8  -3   2  122.13    7.08
  -8   3   2  129.71    8.33
   8   3  -2  128.91    6.59
   8   3  -2  132.17    5.91
   7  -3  -2  165.66    7.69
  -7   3   2  171.90    9.08
   7   3  -2  162.70    6.72
   7   3  -2  157.13    7.12
   6  -3  -2   80.50    4.82
  -6  -3   2   85.71    4.92
   6   3  -2   87.07    4.40
   6   3  -2   86.67    4.74
   5  -3  -2   -0.79    0.79
  -5  -3   2    1.11    1.00
   5   3  -2    1.96    0.96
   5   3  -2    0.82    0.89
   4  -3  -2   38.36    2.63
   4   3  -2   37.33    2.35
   4   3  -2   37.86    2.44
  -3  -3   2  220.22    6.66
   3  -3  -2  225.86    7.01
   3  -3  -2  220.70    7.36
   3   3  -2  227.06    6.80
   3   3  -2  224.95    6.77
   2  -3  -2   81.19    3.05
   2  -3  -2   73.26    3.16
   2   3  -2   74.82    2.88
   2   3  -2   76.16    2.79
  -2   3   2   75.08    3.11
   1  -3  -2  960.98   22.74
   1  -3  -2  953.98   22.55
  -1   3   2  934.79   22.34
   1   3  -2  901.83   21.52
   1   3  -2  953.65   22.26
  -1   3   2  948.94   22.01
   1   3  -2  941.01   22.21
   1   3  -2  931.82   22.14
   0  -3  -2 1827.48   42.25
   1  -3   2 2258.79   79.76
  -1  -3  -2 2436.59   77.40
   1   3   2 2617.88   92.57
  -2  -3  -2  133.03    4.71
   2  -3   2  134.58    4.09
  -2  -3  -2  134.25    4.51
  -2   3  -2  136.29    4.25
  -3  -3  -2    7.30    1.46
  -4  -3  -2  281.85    9.25
  -4   3  -2  286.91   10.16
   4   3   2  270.58    7.27
   5  -3   2    1.15    0.87
  -5  -3  -2    0.59    1.04
   5   3   2    0.25    0.46
  -5   3  -2   -0.99    1.12
  -6  -3  -2    3.84    1.54
   6  -3   2    2.42    1.22
  -6   3  -2    3.49    1.97
   6   3   2    2.86    1.48
   6   3   2    3.67    0.83
   7  -3   2   24.01    2.58
  -7  -3  -2   18.27    3.29
  -7   3  -2   17.68    3.79
   7   3   2   19.76    1.54
   7   3   2   16.45    3.06
   8  -3   2    8.62    2.02
  -8  -3  -2   11.99    3.11
  -8  -3  -2    7.09    3.17
  -8   3  -2   10.42    3.40
   8   3   2   12.99    2.98
   9  -3   2    9.29    2.58
  -9  -3  -2    9.68    3.10
   9  -3   2    7.82    2.95
  -9  -3  -2    5.12    3.44
  -9   3  -2   18.91    6.83
   9   3   2   11.52    3.32
 -10  -3  -2   -0.41    2.44
 -10  -3  -2    3.00    3.22
  10  -3   2   -0.12    2.75
  10   3   2    2.52    2.65
 -10   3  -2    4.32    3.54
 -10   3  -2    4.26    3.36
 -11  -3  -2   -1.74    2.81
 -11  -3  -2   -0.34    3.13
 -11   3  -2   -4.49    2.92
 -12   3  -2    1.72    2.91
 -11   4   2    9.01    5.45
 -10  -4   2    2.03    3.14
 -10  -4   2   -5.56    2.14
  10  -4  -2    1.13    2.19
 -10   4   2   -0.26    2.92
  -9  -4   2   -4.21    1.76
   9  -4  -2   -2.17    1.57
   9  -4  -2   -0.61    1.63
  -9   4   2   -1.65    2.64
   9   4  -2   -3.77    1.37
   8  -4  -2   93.55    5.54
   8  -4  -2   86.32    5.83
  -8  -4   2  101.62    6.06
  -8   4   2   99.75    7.44
   8   4  -2   93.60    5.61
   8   4  -2   96.64    4.72
   7  -4  -2   36.39    3.67
  -7  -4   2   37.82    3.64
   7   4  -2   37.69    3.49
   7   4  -2   47.13    3.16
  -7   4   2   44.87    4.71
   6  -4  -2  171.49    7.39
  -6  -4   2  152.65    6.89
   6   4  -2  175.00    7.11
   6   4  -2  162.56    6.34
   5  -4  -2    9.79    1.99
  -5  -4   2    9.53    1.87
   5   4  -2    7.53    1.58
   5   4  -2   13.15    1.89
   4  -4  -2  209.28    7.18
  -4  -4   2  198.11    6.67
   4   4  -2  200.51    6.62
   4   4  -2  208.89    6.98
  -3  -4   2 1046.55   25.41
   3  -4  -2 1028.75   26.44
   3  -4  -2 1088.44   26.23
   3   4  -2 1081.24   26.00
  -3   4   2 1070.72   26.78
   3   4  -2 1057.25   25.75
   2  -4  -2  582.45   14.86
   2   4  -2  554.72   14.76
  -2   4   2  573.42   14.91
   2   4  -2  584.57   14.39
  -1  -4   2 3104.42   94.94
   1  -4  -2 3090.49  100.89
  -1   4   2 3050.19   99.07
   1   4  -2 2933.64   96.17
  -1  -4  -2   46.73    2.05
  -1   4  -2   48.89    1.90
  -1   4  -2   46.79    2.30
  -2  -4  -2   61.97    2.71
  -2  -4  -2   69.70    3.05
  -2  -4  -2   63.93    2.30
   2  -4   2   64.38    2.53
  -2   4  -2   67.36    3.28
   2   4   2   64.73    3.16
  -2   4  -2   61.44    2.54
  -3  -4  -2  278.63    8.50
   3   4   2  289.66    9.15
   3   4   2  274.01    6.69
  -4  -4  -2   63.66    3.54
   4   4   2   59.95    2.08
   4   4   2   64.39    3.90
  -5  -4  -2    2.36    1.20
   5  -4   2    1.76    0.95
   5   4   2    4.52    0.69
   5   4   2    3.91    1.40
  -5   4  -2    4.49    1.86
  -6  -4  -2   21.49    3.25
   6  -4   2   27.85    2.58
   6   4   2   21.87    1.35
   6   4   2   17.80    2.96
  -6   4  -2   26.80    4.28
  -7  -4  -2    1.51    1.64
   7  -4   2    0.31    1.04
  -7  -4  -2   -1.02    1.77
  -7   4  -2    0.84    2.09
   7   4   2   -0.79    1.27
  -8  -4  -2    4.19    1.94
   8  -4   2    3.08    1.49
  -8  -4  -2    1.72    2.40
  -8   4  -2    1.61    2.38
   8   4   2    4.50    2.11
  -9  -4  -2   76.82    6.20
   9  -4   2   78.20    4.81
  -9  -4  -2   89.13    8.04
   9   4   2   80.03    6.43
  -9   4  -2   77.08    7.36
 -10  -4  -2   95.57    8.89
  10  -4   2   94.75    7.38
 -10  -4  -2  103.57    7.32
 -10   4  -2   97.13    8.32
 -10   4  -2   92.99    8.38
  10   4   2   94.00    7.19
 -11  -4  -2    0.75    4.23
 -11  -5   2   -2.12    5.22
  11   5  -2   -1.37    4.54
 -10  -5   2   11.43    2.98
  10  -5  -2   11.19    3.21
 -10  -5   2   15.01    4.53
 -10   5   2   18.57    4.64
  -9  -5   2   -1.49    1.72
   9  -5  -2   -3.93    1.65
   9  -5  -2    4.29    2.30
   9   5  -2   -0.68    1.72
  -9   5   2   -0.37    2.56
   8  -5  -2  126.16    7.20
  -8  -5   2  122.64    6.64
  -8   5   2  137.00    8.91
   8   5  -2  124.41    6.59
   8   5  -2  124.08    5.23
   7  -5  -2   55.62    4.51
  -7  -5   2   48.69    3.83
   7   5  -2   56.14    3.33
  -7   5   2   42.62    4.80
   7   5  -2   51.28    4.01
   6  -5  -2   31.01    3.23
  -6  -5   2   29.73    2.76
   6   5  -2   31.27    2.49
   6   5  -2   34.39    3.10
   5  -5  -2   19.10    2.69
  -5  -5   2   18.35    1.97
   5   5  -2   18.05    2.13
   5   5  -2   22.07    2.00
  -4  -5   2   12.70    1.37
   4  -5  -2   14.54    2.08
   4   5  -2   10.89    1.62
  -4   5   2   14.53    2.34
   4   5  -2   13.52    1.44
   3  -5  -2   76.32    3.60
  -3  -5   2   71.04    2.73
   3   5  -2   78.58    3.18
   3   5  -2   78.80    3.43
  -3   5   2   69.06    3.69
  -2  -5   2    7.36    0.51
   2  -5  -2    8.91    1.31
   2   5  -2   10.24    1.01
   2   5  -2    8.98    1.19
  -2   5   2   10.09    1.52
   1  -5  -2  254.93    7.20
   1  -5  -2  255.79    7.16
   1  -5  -2  251.92    7.27
   1   5  -2  246.03    6.47
   1   5  -2  246.99    6.81
  -1   5   2  245.48    7.22
   1   5  -2  249.86    6.87
  -1   5   2  249.27    6.99
   0  -5  -2    4.09    0.78
   0  -5   2    4.65    0.74
   0  -5  -2    2.67    0.75
   0  -5  -2    3.74    0.79
   0  -5  -2    3.49    0.67
   0   5  -2    4.31    0.76
   0   5  -2    4.30    0.67
   0   5  -2    3.34    0.67
   0   5   2    3.47    0.74
   0   5   2    3.29    0.78
  -1  -5  -2  427.38   11.12
   1  -5   2  429.12   10.85
  -1  -5  -2  411.53   10.64
  -1  -5  -2  440.31   11.06
   1  -5   2  411.60    9.91
  -1   5  -2  446.02   10.82
   1   5   2  447.56   11.62
  -1   5  -2  439.42   11.60
  -2  -5  -2  155.56    5.05
  -2  -5  -2  162.40    4.68
   2  -5   2  158.21    4.95
  -2  -5  -2  159.09    5.37
  -2   5  -2  160.36    4.89
   2   5   2  152.37    5.60
  -2   5  -2  159.99    5.88
  -3  -5  -2    9.51    1.66
  -3  -5  -2    5.88    0.94
  -3  -5  -2    8.09    1.37
   3   5   2    7.59    1.45
  -4  -5  -2  278.25    8.91
   4   5   2  278.13    9.65
   4   5   2  263.23    6.92
  -5  -5  -2    5.13    1.58
   5   5   2    4.15    0.57
   5   5   2    6.74    2.08
  -5   5  -2    5.42    1.92
   6  -5   2   22.68    2.44
  -6  -5  -2   29.59    3.07
   6   5   2   30.13    3.39
  -6   5  -2   24.09    3.98
   6   5   2   20.77    1.07
  -7  -5  -2   32.64    5.02
  -7  -5  -2   35.16    3.73
   7   5   2   27.63    4.03
  -7   5  -2   31.44    5.10
   8  -5   2   16.61    2.83
  -8  -5  -2   14.24    4.22
  -8  -5  -2   14.18    3.13
  -8  -5  -2   14.13    2.20
   8   5   2   15.38    3.34
  -8   5  -2   20.42    4.55
  -9  -5  -2   81.99    7.73
   9  -5   2   82.62    5.28
  -9  -5  -2   95.67    6.70
  -9   5  -2  105.09    8.58
   9   5   2   86.88    6.83
 -10  -5  -2    4.59    2.97
  10  -5   2    5.47    3.06
 -10  -5  -2    0.88    3.54
 -10   5  -2   10.03    3.72
 -10   5  -2    7.49    3.56
  10   5   2    3.03    2.71
 -11  -5  -2   -4.49    3.02
 -11   5  -2   -0.19    3.31
 -11  -6   2    0.89    3.31
  11   6  -2    3.44    3.16
 -11   6   2   -0.65    3.71
 -10  -6   2    2.44    3.25
 -10  -6   2    0.44    2.36
  10  -6  -2   -1.99    1.95
 -10   6   2   -3.79    2.17
   9  -6  -2   34.40    4.79
   9  -6  -2   25.80    3.69
  -9  -6   2   30.21    5.77
  -9  -6   2   42.91    3.95
  -9   6   2   36.92    6.20
   9   6  -2   37.90    4.28
   8  -6  -2    1.89    2.02
  -8  -6   2   -1.34    1.36
   8   6  -2   -0.18    1.63
  -8   6   2    0.17    2.57
   7  -6  -2   39.16    4.05
  -7  -6   2   36.46    3.30
   7   6  -2   35.70    3.47
   7   6  -2   37.58    2.63
  -6  -6   2    1.49    1.06
   6  -6  -2   -0.16    1.26
   6   6  -2    2.47    0.94
   6   6  -2    0.55    1.10
   5  -6  -2   69.24    4.26
  -5  -6   2   72.23    3.60
   5   6  -2   74.15    4.13
   5   6  -2   69.91    3.47
  -4  -6   2    0.20    0.55
   4  -6  -2    0.73    0.82
  -4   6   2   -1.18    0.63
   4   6  -2    0.01    0.57
   4   6  -2    0.05    0.58
  -3  -6   2  616.22   15.01
   3  -6  -2  635.35   16.52
  -3   6   2  600.56   17.05
   3   6  -2  624.50   16.41
   3   6  -2  613.66   15.71
   2  -6  -2 1268.90   30.51
  -2  -6   2 1218.05   28.84
  -2   6   2 1298.07   31.07
   2   6  -2 1282.09   30.03
   2   6  -2 1258.49   30.57
  -1  -6   2   39.24    2.07
   1  -6  -2   44.40    2.21
   1  -6  -2   40.36    2.16
   1  -6  -2   38.78    2.05
  -1   6   2   33.09    1.94
   1   6  -2   33.56    1.64
   1   6  -2   32.10    1.74
   1   6  -2   33.83    2.04
  -1   6   2   35.34    2.11
   0  -6   2  314.73    8.48
   0  -6  -2  312.43    8.63
   0  -6  -2  315.94    8.83
   0  -6  -2  315.55    8.51
   0  -6  -2  323.15    8.43
   0   6   2  316.20    8.71
   0   6   2  314.25    8.75
   0   6  -2  308.48    8.49
   0   6  -2  305.20    8.93
   0   6  -2  309.53    8.14
   1  -6   2 1453.20   33.51
  -1  -6  -2 1499.93   34.79
  -1  -6  -2 1447.12   34.55
   1  -6   2 1444.65   34.47
  -1   6  -2 1509.57   35.32
   1   6   2 1477.90   35.23
   2  -6   2  540.15   13.92
  -2  -6  -2  553.64   14.32
  -2  -6  -2  552.53   13.98
  -2  -6  -2  540.86   13.53
  -2   6  -2  530.75   13.64
   2   6   2  537.84   14.73
  -2   6  -2  535.01   15.01
  -3  -6  -2  219.96    6.54
   3  -6   2  211.10    6.96
  -3  -6  -2  228.82    7.10
  -3  -6  -2  222.12    7.61
  -3   6  -2  222.63    8.14
   3   6   2  225.29    7.94
  -4  -6  -2   39.36    2.70
  -4  -6  -2   37.82    2.52
  -4  -6  -2   39.45    3.14
   4   6   2   36.96    3.11
  -5  -6  -2   19.85    2.25
  -5  -6  -2   19.98    3.17
   5   6   2   15.95    2.51
  -6  -6  -2   -0.15    1.06
  -6  -6  -2    0.58    0.77
   6  -6   2   -0.25    1.07
  -6  -6  -2    1.09    1.64
   6   6   2    1.25    1.42
  -6   6  -2    2.77    2.11
  -7  -6  -2   38.22    3.66
   7  -6   2   32.43    3.26
  -7  -6  -2   39.48    5.62
  -7  -6  -2   25.98    2.45
   7   6   2   29.60    4.10
  -7   6  -2   29.05    4.89
   8  -6   2    2.40    1.81
  -8  -6  -2   -2.42    1.38
  -8  -6  -2    1.23    2.37
  -8  -6  -2   -0.48    1.13
   8   6   2    0.31    1.96
  -8   6  -2    4.93    2.67
  -9  -6  -2    9.91    3.82
   9  -6   2    9.53    2.36
  -9  -6  -2    6.17    2.47
   9   6   2    3.28    2.31
  -9   6  -2    7.21    3.50
  10  -6   2    7.03    3.19
 -10  -6  -2   15.83    3.45
 -10  -6  -2   11.60    3.94
  10   6   2   13.86    3.69
 -10   6  -2   11.86    3.93
 -10   6  -2   16.96    4.39
 -11  -6  -2    4.73    3.52
 -11  -6  -2    9.22    4.31
 -11   6  -2    6.39    3.97
 -11   6  -2   -2.00    2.80
 -11  -7   2   -6.28    2.59
  11   7  -2   -2.39    2.54
 -11   7   2    5.58    3.41
 -10  -7   2    3.01    3.59
  10  -7  -2    0.93    2.32
 -10  -7   2   -5.41    2.41
  10   7  -2    0.56    2.37
 -10   7   2    2.01    3.06
  -9  -7   2    4.23    2.42
   9  -7  -2    4.36    2.26
   9  -7  -2   -3.08    1.85
  -9  -7   2   -1.33    1.23
  -9  -7   2    4.81    2.87
  -9   7   2    1.37    2.77
   9   7  -2    1.98    2.00
   8  -7  -2   10.71    3.00
  -8  -7   2   11.92    2.44
  -8   7   2    9.25    3.32
   8   7  -2   12.28    2.69
   7  -7  -2    5.59    2.22
  -7  -7   2    6.94    1.71
   7   7  -2    7.20    1.49
   7   7  -2    6.99    2.02
  -6  -7   2   18.86    2.17
   6  -7  -2   12.68    2.79
   6   7  -2   19.71    1.93
   6   7  -2   20.41    2.86
  -5  -7   2   59.44    3.07
   5  -7  -2   53.93    3.78
   5   7  -2   58.04    3.79
   5   7  -2   51.65    2.88
   4  -7  -2  128.88    5.39
  -4  -7   2  111.18    4.01
   4  -7  -2  114.00    5.04
   4   7  -2  122.68    5.26
  -4   7   2  111.86    5.77
   4   7  -2  119.46    4.46
  -3  -7   2    6.02    0.66
   3  -7  -2    9.50    1.49
   3   7  -2    7.70    1.40
   3   7  -2    8.80    1.21
  -3   7   2    7.38    1.64
   2  -7  -2   40.72    2.36
  -2  -7   2   42.22    1.38
   2  -7  -2   43.98    2.64
   2   7  -2   48.24    2.24
   2   7  -2   43.61    2.38
  -2   7   2   42.98    2.70
   2   7  -2   42.84    2.55
   1  -7  -2 1262.22   30.12
  -1  -7   2 1173.73   27.81
   1  -7  -2 1207.97   29.03
   1  -7  -2 1211.20   28.92
   1   7  -2 1195.20   28.41
   1   7  -2 1216.07   28.57
  -1   7   2 1182.73   29.04
  -1   7   2 1147.95   27.27
   1   7  -2 1205.25   28.49
   1   7  -2 1199.73   29.26
   0  -7  -2  900.18   21.88
   0  -7  -2  911.64   22.40
   0  -7  -2  905.89   21.95
   0  -7   2  893.65   21.92
   0  -7  -2  951.63   22.22
   0   7  -2  896.00   22.05
   0   7  -2  873.91   22.53
   0   7   2  870.54   20.81
   0   7  -2  905.31   21.54
   0   7   2  898.88   22.30
   0   7   2  908.27   22.40
   1  -7   2 1867.34   41.88
  -1  -7  -2 1809.93   42.60
   1  -7   2 1781.30   42.62
  -1  -7  -2 1817.96   42.95
  -1   7  -2 1829.86   43.49
   1   7   2 1839.13   43.46
  -2  -7  -2  580.95   14.69
  -2  -7  -2  567.70   15.55
   2  -7   2  550.47   14.66
  -2  -7  -2  547.32   14.24
   2   7   2  583.42   15.61
  -2   7  -2  582.19   14.36
  -2   7  -2  558.09   15.77
  -3  -7  -2  168.21    6.00
  -3  -7  -2  163.90    6.26
   3  -7   2  166.17    5.92
  -3   7  -2  169.18    5.57
   3   7   2  176.15    6.69
  -3   7  -2  163.42    6.87
  -4  -7  -2   83.67    4.60
  -4  -7  -2   76.65    3.84
   4   7   2   89.71    4.84
  -5  -7  -2   14.46    2.76
  -5  -7  -2   10.15    1.85
  -5  -7  -2    9.85    1.62
   5   7   2    6.74    1.88
  -6  -7  -2   18.88    2.05
  -6  -7  -2   22.40    3.07
   6  -7   2   19.36    2.74
  -6  -7  -2   21.28    3.77
   6   7   2   15.73    3.06
  -6   7  -2   19.60    3.95
  -7  -7  -2   41.69    3.05
  -7  -7  -2   53.54    5.46
   7  -7   2   48.85    4.05
  -7  -7  -2   49.79    4.11
  -7   7  -2   49.62    5.50
   7   7   2   52.30    4.92
   8  -7   2    1.93    1.75
  -8  -7  -2    0.41    1.56
  -8  -7  -2   -1.81    1.02
  -8  -7  -2    0.73    2.37
   8   7   2    0.47    1.66
  -8   7  -2   -0.98    1.94
  -9  -7  -2   22.51    3.61
  -9  -7  -2   22.49    5.25
   9  -7   2   29.10    3.81
  -9   7  -2   27.80    5.77
   9   7   2   18.13    3.76
 -10  -7  -2   30.98    6.11
 -10  -7  -2   22.77    3.95
  10  -7   2   10.46    3.50
 -10   7  -2   17.79    4.99
 -10   7  -2   29.70    5.91
  10   7   2   19.70    3.74
 -11  -7  -2   -0.74    2.70
 -11  -7  -2    0.28    3.15
 -11   7  -2    3.08    3.40
 -11   7  -2    2.49    3.13
 -11  -8   2   -1.91    2.61
  11   8  -2    1.75    2.85
 -11   8   2   -0.52    2.92
  10  -8  -2   -1.27    2.30
 -10  -8   2   -1.73    2.38
 -10   8   2   -0.01    2.93
  10   8  -2   -0.10    2.46
  -9  -8   2    6.12    3.62
  -9  -8   2    9.24    2.36
   9  -8  -2   13.52    5.72
  -9   8   2    5.08    3.21
   8  -8  -2   12.49    3.26
  -8  -8   2   10.04    2.07
  -8  -8   2    7.05    2.11
  -8  -8   2    6.99    3.04
   8   8  -2    5.10    1.92
  -8   8   2    5.98    2.96
   7  -8  -2    5.72    2.22
  -7  -8   2    8.78    1.64
   7   8  -2    6.31    1.30
   7   8  -2    4.43    1.76
  -6  -8   2   22.82    2.15
   6  -8  -2   22.27    3.26
   6   8  -2   21.63    1.94
   6   8  -2   19.95    2.89
  -5  -8   2   11.27    1.53
   5  -8  -2   11.52    2.24
   5   8  -2   14.04    1.82
   5   8  -2   10.41    1.93
  -5   8   2   12.02    2.61
   4  -8  -2   70.28    3.80
  -4  -8   2   74.65    2.90
   4   8  -2   80.27    3.42
   4   8  -2   82.18    4.29
  -4   8   2   73.28    4.64
   3  -8  -2   14.56    1.87
  -3  -8   2   14.34    0.86
   3   8  -2   13.20    1.33
  -3   8   2   11.85    2.15
   3   8  -2   10.89    1.68
   2  -8  -2    4.63    1.01
  -2  -8   2    3.79    1.01
   2  -8  -2    5.11    1.21
   2   8  -2    5.98    1.02
   2   8  -2    3.04    0.92
   2   8  -2    2.15    0.68
  -2   8   2    3.83    1.26
   2   8  -2    3.36    1.01
  -1  -8   2   12.71    1.32
   1  -8  -2   13.61    1.70
   1  -8  -2   12.96    1.35
  -1  -8   2   11.63    0.79
   1  -8  -2   12.27    1.28
   1   8  -2   13.52    1.62
  -1   8   2    9.21    1.41
   1   8  -2   10.70    1.57
  -1   8   2    9.61    0.64
   1   8  -2   12.61    1.16
   1   8  -2   10.87    1.11
  -1   8   2   16.12    2.04
   0  -8  -2   46.80    2.41
   0  -8  -2   50.93    2.57
   0  -8  -2   49.12    2.39
   0  -8   2   47.08    2.38
   0   8  -2   41.72    2.69
   0   8   2   47.18    1.65
   0   8   2   46.76    2.61
   0   8  -2   48.46    2.50
   0   8   2   51.28    2.78
   0   8  -2   46.81    2.12
  -1  -8  -2   13.99    1.24
   1  -8   2   15.01    0.92
  -1  -8  -2   16.92    1.49
  -1  -8  -2   17.75    1.38
   1  -8   2   18.77    1.45
  -1  -8  -2   14.40    1.47
  -1   8  -2   17.53    1.68
  -1   8  -2   15.89    1.19
   1   8   2   15.76    1.68
   2  -8   2  280.58    8.41
  -2  -8  -2  286.73    8.33
  -2  -8  -2  285.02    8.41
   2   8   2  284.34    9.19
  -2   8  -2  283.49    9.41
  -2   8  -2  278.81    7.95
   3  -8   2   49.93    2.95
  -3  -8  -2   52.81    2.60
  -3  -8  -2   50.65    3.08
  -3   8  -2   49.96    2.61
  -3   8  -2   54.49    3.72
   3   8   2   51.87    3.46
  -4  -8  -2   69.22    4.20
  -4  -8  -2   65.46    3.47
   4   8   2   70.03    4.37
  -5  -8  -2  189.01    6.78
  -5  -8  -2  207.38    7.49
  -5  -8  -2  198.09    9.63
   5   8   2  195.40    8.46
  -6  -8  -2   64.16    3.60
   6  -8   2   61.39    4.19
  -6  -8  -2   64.79    5.25
  -6  -8  -2   63.02    4.15
  -6   8  -2   73.07    6.03
   6   8   2   64.38    4.93
  -7  -8  -2    2.58    1.61
   7  -8   2    1.23    1.54
  -7  -8  -2    1.56    1.87
  -7  -8  -2    1.96    1.23
   7   8   2   -0.55    1.62
  -7   8  -2   -0.35    1.89
   8  -8   2   -2.23    1.64
  -8  -8  -2   -3.02    1.84
  -8  -8  -2   -0.98    1.41
   8   8   2    2.88    1.93
  -8   8  -2    2.79    2.78
  -9  -8  -2   -0.67    2.07
  -9  -8  -2    4.70    2.62
   9  -8   2   -2.45    1.76
  -9   8  -2   -1.75    2.45
   9   8   2    2.94    2.26
 -10  -8  -2   -2.91    2.73
 -10   8  -2   -1.36    2.41
  10   8   2    0.84    2.71
 -10   8  -2    0.90    3.00
 -11  -8  -2   -5.27    2.99
 -11  -8  -2    2.15    3.44
 -11   8  -2   -0.43    3.01
 -11   8  -2    0.30    3.14
  11   9  -2    6.66    4.81
 -10  -9   2    3.58    3.20
  10  -9  -2   -0.16    2.26
 -10   9   2    1.50    3.52
  10   9  -2    0.13    2.63
  -9  -9   2   -2.47    1.39
   9  -9  -2   -1.58    2.14
  -9  -9   2   -1.76    2.56
  -9   9   2   -2.69    2.15
   9   9  -2    3.87    2.31
  -8  -9   2    0.88    1.49
  -8  -9   2   -1.69    1.96
   8  -9  -2   -1.20    1.94
  -8   9   2   -1.14    1.72
   8   9  -2   -0.92    1.36
  -7  -9   2    4.38    1.92
   7  -9  -2    2.20    1.78
  -7  -9   2    5.19    1.49
   7   9  -2    3.98    1.84
   7   9  -2    2.32    1.08
  -6  -9   2   15.49    1.78
   6  -9  -2   22.92    3.51
   6   9  -2   20.86    1.93
   6   9  -2   18.11    2.74
  -5  -9   2   37.52    2.15
   5  -9  -2   40.39    3.39
  -5   9   2   41.59    7.58
   5   9  -2   37.00    3.29
   5   9  -2   39.15    2.42
  -4  -9   2  344.15    9.25
   4  -9  -2  355.24   10.95
  -4   9   2  362.21   12.51
   4   9  -2  366.08   11.62
   4   9  -2  360.29   10.10
  -3  -9   2 1027.52   26.58
   3  -9  -2 1039.67   26.20
  -3  -9   2 1016.42   24.26
   3   9  -2 1097.16   27.09
   3   9  -2 1040.07   25.46
  -3   9   2 1046.54   27.64
   2  -9  -2   11.07    1.61
  -2  -9   2   10.90    1.11
   2  -9  -2   12.79    2.00
  -2  -9   2    7.33    1.35
  -2   9   2   10.04    1.81
   2   9  -2   11.31    1.21
   2   9  -2    9.28    1.46
   2   9  -2   10.02    1.66
   2   9  -2   10.57    1.12
  -1  -9   2    5.47    0.57
   1  -9  -2    8.39    1.35
   1  -9  -2    4.34    1.01
  -1  -9   2    8.71    1.33
   1  -9  -2    5.42    1.16
  -1   9   2    3.66    1.02
  -1   9   2    2.64    0.95
   1   9  -2    4.74    1.23
   1   9  -2    3.06    0.78
   1   9  -2    5.15    0.98
  -1   9   2    4.12    0.39
   0  -9  -2  128.78    4.66
   0  -9   2  132.71    4.73
   0  -9  -2  125.06    4.58
   0   9   2  133.52    5.05
   0   9  -2  139.82    5.46
   0   9   2  128.49    3.67
   0   9   2  128.29    5.13
   0   9  -2  131.68    4.29
  -1  -9  -2  676.94   17.68
   1  -9   2  661.95   16.26
   1  -9   2  670.98   17.28
  -1  -9  -2  678.91   17.52
  -1  -9  -2  664.60   17.02
  -1  -9  -2  665.89   17.05
   1   9   2  695.28   18.25
   1   9   2  680.89   17.65
  -1   9  -2  681.69   18.07
  -1   9  -2  681.64   16.71
   2  -9   2   35.87    1.27
  -2  -9  -2   38.22    2.31
   2  -9   2   37.18    2.35
  -2  -9  -2   37.45    2.12
  -2  -9  -2   39.05    2.33
  -2   9  -2   37.70    2.87
   2   9   2   39.70    2.88
   3  -9   2   16.08    2.14
  -3  -9  -2   21.10    1.99
  -3  -9  -2   15.81    1.62
  -3  -9  -2   24.36    1.79
  -3   9  -2   16.47    2.76
  -3   9  -2   17.06    1.56
   3   9   2   14.38    2.21
  -4  -9  -2    5.49    1.64
  -4  -9  -2    5.14    1.32
  -4   9  -2    3.13    1.62
   4   9   2    2.95    1.33
  -5  -9  -2    7.77    1.54
  -5  -9  -2   10.60    2.88
  -5  -9  -2    9.19    1.79
   5   9   2    7.36    2.03
  -6  -9  -2  112.10    6.81
  -6  -9  -2  111.24    5.04
  -6  -9  -2  118.50    5.68
   6   9   2  111.69    6.69
  -6   9  -2  117.28    7.81
  -7  -9  -2  145.94    8.67
  -7  -9  -2  149.90    6.17
   7  -9   2  145.56    7.37
  -7  -9  -2  154.34    7.09
  -7   9  -2  140.27    9.37
   7   9   2  155.56    8.47
  -8  -9  -2   -1.84    1.17
   8  -9   2    3.85    2.02
  -8  -9  -2    0.09    1.61
  -8  -9  -2    2.67    2.41
  -8   9  -2    3.93    2.68
   8   9   2    1.65    2.40
   9  -9   2   11.99    3.01
  -9  -9  -2    9.95    2.47
  -9  -9  -2    7.41    3.54
   9   9   2   14.29    3.55
  -9   9  -2   12.43    4.38
 -10  -9  -2    9.62    4.17
  10  -9   2    4.26    3.46
 -10  -9  -2    9.52    3.67
 -10   9  -2   12.51    4.18
 -10   9  -2   19.53    5.03
  10   9   2    8.90    3.36
 -11 -10   2   12.90    5.55
  11 -10  -2   11.96    4.32
  11  10  -2   13.73    7.02
 -11  10   2   11.48    5.42
 -10 -10   2    8.44    3.83
  10 -10  -2    3.76    3.27
  10  10  -2   14.50    4.57
 -10  10   2    8.77    3.70
   9 -10  -2   38.35    5.15
  -9 -10   2   34.19    4.23
  -9 -10   2   26.06    5.30
  -9  10   2   24.78    5.18
   9  10  -2   27.95    5.26
   9  10  -2   28.47    4.04
   8 -10  -2    9.28    3.13
  -8 -10   2    8.31    3.43
  -8 -10   2   10.53    2.56
   8  10  -2    8.75    2.55
  -8  10   2    9.83    3.70
   7 -10  -2    7.01    2.38
  -7 -10   2    8.13    2.26
  -7 -10   2    6.53    1.42
  -7 -10   2   10.87    3.07
   7  10  -2    9.20    2.55
   7  10  -2    2.79    1.04
   6 -10  -2   24.31    3.71
   6  10  -2   18.14    2.91
   6  10  -2   16.25    1.72
   5 -10  -2    9.60    2.17
  -5 -10   2    6.45    1.05
  -5 -10   2    7.52    1.85
   5  10  -2    7.04    1.33
   5  10  -2    6.38    1.83
  -5  10   2    6.86    2.55
  -4 -10   2  484.42   12.35
   4 -10  -2  499.04   14.28
  -4 -10   2  499.16   14.88
   4  10  -2  518.61   15.37
  -4  10   2  516.49   16.34
   4  10  -2  497.09   13.39
  -3 -10   2   90.05    4.10
  -3 -10   2   89.12    4.37
  -3  10   2   92.38    5.07
   3  10  -2   81.56    4.73
   3  10  -2   93.44    4.44
   3  10  -2   93.01    4.75
   3  10  -2   92.97    3.71
   2 -10  -2   18.76    1.75
   2 -10  -2   24.30    2.25
  -2 -10   2   22.50    1.97
  -2 -10   2   17.79    1.41
  -2  10   2   17.72    2.01
   2  10  -2   22.26    1.90
  -2  10   2   23.49    2.98
   2  10  -2   24.49    1.73
   2  10  -2   22.94    2.20
   1 -10  -2   56.61    3.00
  -1 -10   2   55.64    2.93
   1 -10  -2   53.45    3.00
   1 -10  -2   50.33    2.81
  -1 -10   2   54.53    1.96
  -1  10   2   50.20    1.70
   1  10  -2   56.60    3.40
   1  10  -2   54.13    2.63
   1  10  -2   49.10    2.70
  -1  10   2   52.30    3.20
  -1  10   2   59.13    3.34
   0 -10   2   17.87    1.63
   0 -10  -2   21.06    1.81
   0 -10  -2   21.42    1.69
   0 -10  -2   20.17    1.67
   0  10   2   18.34    1.03
   0  10  -2   19.73    2.07
   0  10  -2   19.23    1.76
   0  10   2   19.34    1.99
   0  10   2   19.17    1.88
  -1 -10  -2   89.81    3.66
  -1 -10  -2   77.62    3.82
  -1 -10  -2   86.64    3.55
   1 -10   2   81.39    2.98
   1 -10   2   92.23    3.85
  -1  10  -2   86.17    4.22
   1  10   2   87.23    4.31
  -1  10  -2   84.16    3.25
   1  10   2   85.59    3.97
   1  10   2   85.53    3.17
  -1  10  -2   92.91    4.63
  -2 -10  -2  148.89    5.80
  -2 -10  -2  125.79    4.84
  -2 -10  -2  124.89    4.70
   2 -10   2  128.97    5.11
  -2  10  -2  128.53    4.47
  -2  10  -2  123.95    5.80
   2  10   2  130.25    5.73
  -3 -10  -2  229.21    7.84
  -3 -10  -2  216.51    7.21
  -3 -10  -2  237.35    7.54
   3 -10   2  235.22    8.06
  -3  10  -2  229.13    7.14
   3  10   2  225.70    8.64
  -3  10  -2  234.79    9.28
  -4 -10  -2   33.51    2.78
  -4 -10  -2   32.77    2.83
  -4 -10  -2   32.55    2.46
   4  10   2   28.20    3.01
  -4  10  -2   34.87    3.55
  -5 -10  -2   42.47    3.06
  -5 -10  -2   45.22    2.92
  -5 -10  -2   42.97    3.78
   5  10   2   39.56    3.89
  -6 -10  -2   19.54    2.52
  -6 -10  -2   25.03    2.63
  -6 -10  -2   24.02    3.92
   6  10   2   19.86    3.37
   7 -10   2   -1.44    1.33
  -7 -10  -2   -2.44    1.19
  -7 -10  -2   -2.37    0.81
  -7 -10  -2    1.26    1.88
   7  10   2    0.77    1.76
  -7  10  -2   -1.59    2.06
   8 -10   2    8.78    2.67
  -8 -10  -2   13.14    3.63
  -8 -10  -2   13.14    2.51
  -8 -10  -2   10.66    2.02
   8  10   2    8.60    3.03
  -8  10  -2   16.14    6.44
   9 -10   2    2.53    2.67
  -9 -10  -2    7.64    2.34
  -9 -10  -2   -0.40    2.20
   9  10   2    4.37    2.40
  -9  10  -2    1.40    3.06
 -10 -10  -2    5.96    3.58
 -10 -10  -2    7.42    3.87
  10 -10   2    9.17    3.02
 -10  10  -2   12.76    4.68
 -10  10  -2   10.31    4.36
  10  10   2    5.73    3.09
 -11 -10  -2   -1.60    2.85
 -11 -10  -2    0.43    2.95
 -11  10  -2   -1.01    3.83
 -11  10  -2    3.89    3.55
  11  10   2    5.23    5.50
 -11 -11   2    1.66    3.29
 -11  11   2    6.99    4.08
  11  11  -2    1.77    3.57
  10 -11  -2    1.00    2.96
 -10 -11   2   -2.81    2.42
  10  11  -2   -0.28    2.83
 -10  11   2    0.95    3.32
  -9 -11   2   14.40    4.41
   9 -11  -2   17.79    4.00
   9  11  -2    9.75    2.92
   9  11  -2    7.40    3.09
  -9  11   2   11.96    4.31
  -8 -11   2    3.06    1.90
  -8 -11   2    8.90    3.19
   8 -11  -2    9.98    3.07
  -8  11   2    3.04    4.61
   8  11  -2    5.11    2.44
   8  11  -2   12.66    3.72
  -7 -11   2   14.23    2.71
  -7 -11   2   16.25    3.69
   7 -11  -2   12.10    3.21
   7  11  -2   13.96    2.95
  -6 -11   2   12.44    1.44
  -6 -11   2   17.24    3.42
   6 -11  -2   13.88    2.83
   6  11  -2   16.46    1.64
   6  11  -2   10.07    2.42
  -5 -11   2   12.68    3.69
  -5 -11   2   18.33    1.23
  -5 -11   2   16.91    2.93
   5 -11  -2   17.52    2.88
  -5  11   2   17.43    3.47
   5  11  -2   17.12    2.77
   5  11  -2   14.09    1.55
   4 -11  -2    2.48    1.04
  -4 -11   2   -0.14    0.93
  -4 -11   2    1.20    0.53
  -4 -11   2    3.50    1.35
   4  11  -2    1.12    0.74
   4  11  -2    1.97    1.45
  -4  11   2    0.17    1.37
   4  11  -2    2.65    1.41
   3 -11  -2    4.88    1.25
  -3 -11   2    2.73    1.08
  -3 -11   2    3.13    0.99
   3 -11  -2    2.91    1.36
   3  11  -2    3.33    1.23
   3  11  -2    3.46    1.39
   3  11  -2    3.34    1.09
  -3  11   2    3.50    1.67
   3  11  -2    4.89    1.04
   2 -11  -2   -1.07    0.62
  -2 -11   2   -0.38    0.64
  -2 -11   2    0.24    0.52
   2  11  -2    0.83    0.77
   2  11  -2   -0.48    0.59
  -2  11   2    0.51    1.01
   2  11  -2    0.78    0.91
  -2  11   2    0.55    0.73
  -1 -11   2   27.73    2.14
  -1 -11   2   20.78    1.15
   1 -11  -2   22.81    2.06
   1 -11  -2   22.16    1.95
   1 -11  -2   22.99    1.91
  -1  11   2   20.86    0.99
   1  11  -2   22.10    2.29
  -1  11   2   18.77    2.13
  -1  11   2   21.65    2.22
   1  11  -2   19.36    1.74
   1  11  -2   19.20    1.64
   0 -11  -2   15.16    1.56
   0 -11   2   17.38    1.69
   0 -11  -2   15.03    1.70
   0 -11  -2   17.11    1.67
   0  11   2   18.25    2.34
   0  11  -2   16.88    1.43
   0  11  -2   17.79    2.23
   0  11   2   15.22    1.01
   0  11  -2   16.34    2.38
   0  11   2   19.74    2.12
   1 -11   2  428.70   11.14
  -1 -11  -2  431.78   12.34
  -1 -11  -2  458.11   12.65
   1 -11   2  427.31   12.18
  -1 -11  -2  424.77   12.45
  -1 -11  -2  415.83   11.90
   1  11   2  436.18   12.60
   1  11   2  426.75   13.07
   1  11   2  427.58   11.22
  -1  11  -2  414.65   13.28
  -1  11  -2  429.03   11.38
  -1  11  -2  436.04   12.95
  -2 -11  -2    2.17    0.87
   2 -11   2   -0.35    0.65
   2 -11   2    1.67    0.45
  -2 -11  -2    1.59    0.83
  -2 -11  -2    0.80    0.81
   2  11   2    1.77    1.02
   2  11   2    2.09    1.01
  -2  11  -2    1.70    0.68
  -2  11  -2    1.71    1.18
  -3 -11  -2   12.06    1.97
   3 -11   2   14.46    2.25
  -3 -11  -2   15.88    2.08
  -3 -11  -2   18.02    2.10
  -3  11  -2   12.11    1.56
   3  11   2   10.35    2.41
  -3  11  -2   14.24    2.74
  -4 -11  -2   85.33    4.75
  -4 -11  -2   85.32    4.14
  -4 -11  -2   85.94    4.16
   4  11   2   92.06    5.45
  -5 -11  -2   77.68    5.02
  -5 -11  -2   66.13    3.75
  -5 -11  -2   73.85    4.05
   5  11   2   74.40    5.25
  -6 -11  -2   36.26    4.04
  -6 -11  -2   39.91    3.02
  -6 -11  -2   38.70    3.11
   6  11   2   43.93    4.49
  -7 -11  -2   -1.06    0.99
  -7 -11  -2    0.41    1.93
   7 -11   2   -1.16    1.32
  -7 -11  -2    2.13    2.14
   7  11   2    0.33    1.46
  -7  11  -2    1.06    2.48
  -8 -11  -2   10.16    4.46
   8 -11   2   10.66    2.95
  -8 -11  -2   12.75    2.55
  -8 -11  -2    9.95    2.08
  -8  11  -2   12.43    4.23
   8  11   2    8.48    3.09
  -9 -11  -2   18.83    4.87
   9 -11   2   13.46    3.36
   9  11   2   10.97    3.55
  -9  11  -2   19.34    5.17
  10 -11   2    1.92    2.64
 -10 -11  -2    9.92    4.06
 -10 -11  -2    3.49    3.46
 -10  11  -2    6.38    3.49
 -10  11  -2    9.72    3.75
 -11 -11  -2    2.28    3.31
 -11 -11  -2    1.69    3.25
 -11  11  -2   -6.68    2.48
 -11  11  -2    0.20    3.37
  11  11   2   -0.16    2.71
 -11 -12   2    2.30    3.40
 -11  12   2    1.98    3.68
  11  12  -2    2.77    3.66
 -10 -12   2   -1.15    2.80
  10 -12  -2    1.40    2.85
 -10  12   2    2.33    3.27
  10  12  -2   -0.55    2.85
  -9 -12   2    0.20    1.95
  -9 -12   2    0.33    2.34
   9 -12  -2    7.66    3.05
   9  12  -2   -2.21    1.91
  -9  12   2    3.34    2.94
   9  12  -2   -1.12    2.74
  -8 -12   2    6.08    2.23
  -8 -12   2    3.39    3.14
   8 -12  -2    1.05    2.27
  -8  12   2   -0.13    2.48
   8  12  -2    5.32    2.95
   7 -12  -2   10.31    3.10
  -7 -12   2    9.25    3.00
  -7 -12   2    7.84    2.39
   7  12  -2    9.26    3.10
   7  12  -2    4.77    2.14
  -6 -12   2   40.43    4.05
   6 -12  -2   42.75    4.18
  -6 -12   2   37.38    5.11
   6  12  -2   52.00    4.47
   6  12  -2   43.69    4.25
  -5 -12   2   33.96    3.21
  -5 -12   2   34.06    3.47
  -5  12   2   39.54    4.26
   5  12  -2   32.51    3.40
   5  12  -2   31.99    2.20
   5  12  -2   33.44    3.48
   4 -12  -2   35.73    2.61
  -4 -12   2   39.53    3.19
  -4 -12   2   41.96    3.09
   4  12  -2   38.83    3.43
   4  12  -2   31.88    3.48
   4  12  -2   34.11    2.29
  -4  12   2   33.68    4.45
   4  12  -2   36.27    2.58
  -3 -12   2  374.17   11.08
  -3 -12   2  383.98   11.99
   3 -12  -2  385.83   12.68
   3 -12  -2  392.42   11.52
   3  12  -2  396.88   11.29
   3  12  -2  371.26   11.74
  -3  12   2  385.52   13.22
   2 -12  -2  665.64   18.53
  -2 -12   2  664.31   17.96
   2 -12  -2  644.55   17.61
  -2 -12   2  640.11   16.39
  -2  12   2  640.95   18.70
   2  12  -2  654.60   17.43
   2  12  -2  656.59   17.47
   2  12  -2  682.75   18.94
  -2  12   2  651.08   18.93
   1 -12  -2  200.51    7.34
   1 -12  -2  208.32    7.17
  -1 -12   2  204.66    7.15
   1 -12  -2  208.63    7.67
  -1 -12   2  198.39    5.57
  -1  12   2  201.86    7.80
   1  12  -2  207.13    7.12
   1  12  -2  200.88    7.92
  -1  12   2  198.29    5.31
   1  12  -2  208.27    6.66
  -1  12   2  209.76    7.86
   0 -12   2    8.14    1.53
   0 -12  -2    9.24    1.57
   0 -12  -2    7.11    1.42
   0 -12  -2    8.47    1.62
   0  12   2    8.44    0.83
   0  12  -2    6.00    1.43
   0  12  -2    9.99    1.33
   0  12   2    9.45    1.83
   0  12  -2    6.26    1.60
   0  12   2    9.00    1.79
   1 -12   2    2.59    0.75
  -1 -12  -2    3.40    1.05
  -1 -12  -2    0.47    0.69
  -1 -12  -2    2.48    1.01
   1 -12   2    2.97    0.99
   1  12   2    1.27    0.99
  -1  12  -2    2.40    0.77
   1  12   2    1.21    0.69
  -1  12  -2    1.01    1.04
   1  12   2    4.19    1.29
  -1  12  -2    2.38    1.14
   2 -12   2   25.06    2.33
   2 -12   2   23.24    1.31
  -2 -12  -2   22.58    2.03
  -2 -12  -2   29.91    2.22
  -2 -12  -2   23.11    1.99
   2  12   2   23.54    2.69
  -2  12  -2   27.05    3.50
  -2  12  -2   22.21    1.69
   2  12   2   21.93    2.70
  -3 -12  -2   12.75    1.79
  -3 -12  -2   13.02    1.92
   3 -12   2   13.14    2.12
  -3 -12  -2   11.36    1.93
  -3  12  -2   10.09    2.38
   3  12   2   10.88    2.19
  -3  12  -2   10.90    1.49
   4 -12   2   15.91    2.57
  -4 -12  -2   17.13    1.95
  -4 -12  -2   14.53    2.08
  -4 -12  -2   14.27    2.43
  -4  12  -2    9.89    2.59
   4  12   2   12.19    2.46
  -5 -12  -2   21.99    2.66
  -5 -12  -2   15.17    2.18
  -5 -12  -2   15.58    2.97
   5  12   2   16.56    3.01
  -6 -12  -2   17.71    3.40
  -6 -12  -2   21.25    2.37
  -6 -12  -2   21.46    2.69
   6  12   2   15.22    3.20
  -7 -12  -2    8.58    1.99
  -7 -12  -2   14.35    3.83
  -7 -12  -2    8.91    2.08
   7 -12   2    4.12    2.06
  -7  12  -2    6.88    3.31
   7  12   2    7.19    2.63
  -8 -12  -2    1.95    1.58
   8 -12   2    6.14    2.64
  -8 -12  -2   -0.18    1.27
  -8 -12  -2    3.45    2.97
  -8  12  -2    0.52    2.83
   8  12   2    2.34    2.37
  -9 -12  -2    0.84    2.89
   9 -12   2   -3.83    1.93
  -9  12  -2    0.34    2.65
   9  12   2    2.78    2.50
 -10 -12  -2   -1.08    2.52
  10 -12   2   -0.04    2.88
 -10 -12  -2    2.31    3.21
 -10  12  -2    0.07    3.23
  10  12   2   -6.67    2.59
  10  12   2   -1.35    2.79
 -10  12  -2    2.15    2.93
 -11 -12  -2   -0.68    2.86
 -11 -12  -2   -2.97    2.88
  11  12   2    4.20    3.80
 -11  12  -2    1.74    3.31
 -11  12  -2   -1.74    2.74
 -11 -13   2   -2.69    2.58
  11  13  -2    5.39    3.53
 -11  13   2   -4.41    2.73
 -11  13   2    0.90    3.05
  10 -13  -2    0.83    2.81
 -10 -13   2    1.11    2.91
 -10  13   2   -2.10    2.59
  10  13  -2    5.84    3.54
   9 -13  -2   10.11    3.37
  -9 -13   2   13.66    4.19
  -9 -13   2   13.02    3.09
   9  13  -2    7.31    3.07
  -9  13   2    7.22    3.94
   9  13  -2   12.22    4.21
  -8 -13   2   62.71    9.64
  -8 -13   2   63.94    4.97
   8 -13  -2   83.05    6.84
   8  13  -2   76.03    6.74
   8  13  -2   68.36    5.97
   7 -13  -2    5.13    2.68
  -7 -13   2    7.17    2.89
  -7 -13   2    6.33    2.09
   7  13  -2    7.97    2.70
   7  13  -2    9.17    3.11
   7  13  -2    6.72    1.81
   6 -13  -2   33.25    4.36
  -6 -13   2   32.43    4.45
  -6 -13   2   30.97    3.34
   6  13  -2   32.69    4.49
   6  13  -2   23.32    3.86
   6  13  -2   24.38    2.54
  -5 -13   2   16.29    2.67
   5  13  -2   18.20    3.19
   5  13  -2   12.91    2.70
   5  13  -2   15.16    2.23
  -5  13   2   17.51    3.72
  -4 -13   2   43.39    3.13
   4 -13  -2   38.62    2.71
  -4 -13   2   36.31    5.85
   4  13  -2   41.97    2.86
   4  13  -2   37.10    3.60
   4  13  -2   41.87    3.45
  -4  13   2   38.90    4.03
   3 -13  -2    4.53    1.58
  -3 -13   2    5.13    1.56
   3 -13  -2    5.26    1.38
  -3 -13   2    5.86    1.32
  -3  13   2    6.21    2.07
   3  13  -2    4.23    1.33
   3  13  -2    5.09    1.70
   3  13  -2    7.23    1.69
  -2 -13   2  275.48    9.30
  -2 -13   2  276.30    7.86
   2 -13  -2  280.52    9.11
   2 -13  -2  268.24    9.73
   2  13  -2  270.12    8.85
  -2  13   2  290.16   10.33
  -2  13   2  287.19   10.38
   2  13  -2  277.10    9.02
   1 -13  -2  124.46    5.60
   1 -13  -2  130.67    5.21
  -1 -13   2  143.54    5.63
   1 -13  -2  130.21    5.45
  -1 -13   2  126.91    3.91
   1  13  -2  129.44    6.22
  -1  13   2  133.48    6.11
   1  13  -2  121.52    4.86
  -1  13   2  131.78    3.73
  -1  13   2  125.80    6.06
   1  13  -2  132.16    5.47
   0 -13  -2   79.09    4.15
   0 -13   2   87.62    3.75
   0 -13   2   87.89    4.24
   0 -13  -2   85.24    4.23
   0  13  -2   86.15    4.45
   0  13   2   89.44    4.90
   0  13   2   86.91    4.63
   0  13   2   87.47    3.00
   0  13  -2   81.23    4.85
   0  13  -2   83.04    3.55
  -1 -13  -2    1.34    1.06
   1 -13   2    1.25    0.97
  -1 -13  -2    0.40    0.76
   1 -13   2    0.18    0.56
  -1 -13  -2    0.53    0.79
  -1  13  -2    0.50    1.01
   1  13   2    0.51    1.00
  -1  13  -2    0.75    0.58
   1  13   2    0.36    0.96
  -1  13  -2    0.52    1.01
   1  13   2    1.04    0.58
  -2 -13  -2   16.44    1.74
  -2 -13  -2   16.70    2.29
  -2 -13  -2   14.84    2.01
   2 -13   2   20.49    2.65
   2 -13   2   14.11    1.11
  -2 -13  -2   22.07    2.40
  -2  13  -2   18.06    2.87
   2  13   2   17.83    2.48
   2  13   2   14.54    1.92
   2  13   2   14.81    2.53
  -2  13  -2   13.21    1.42
  -3 -13  -2   60.46    3.52
   3 -13   2   63.97    4.11
  -3 -13  -2   61.54    3.66
  -3 -13  -2   65.73    3.55
  -3  13  -2   63.67    4.80
   3  13   2   81.54    5.07
  -3  13  -2   63.41    3.20
   3  13   2   66.38    4.06
  -4 -13  -2  165.45    6.44
  -4 -13  -2  170.04    6.54
  -4 -13  -2  170.89    7.11
   4 -13   2  156.88    7.36
   4  13   2  170.40    8.14
  -4  13  -2  177.62    8.84
  -5 -13  -2  119.95    5.36
  -5 -13  -2  119.64    6.34
  -5 -13  -2  126.21    5.59
   5  13   2  135.48    7.45
  -6 -13  -2   67.30    3.91
  -6 -13  -2   66.98    4.09
  -6 -13  -2   62.22    5.17
   6  13   2   69.66    5.71
  -7 -13  -2   74.80    6.06
   7 -13   2   76.62    5.70
  -7 -13  -2   68.99    4.22
  -7 -13  -2   69.49    4.26
  -7  13  -2   70.12    7.22
   7  13   2   80.03    6.41
  -8 -13  -2   19.27    2.69
   8 -13   2   20.08    4.74
  -8 -13  -2   20.07    4.37
  -8  13  -2   15.73    4.87
   8  13   2   19.26    4.05
   9 -13   2   12.23    3.52
  -9 -13  -2   17.01    4.23
   9  13   2    9.74    3.44
  -9  13  -2   19.30    5.08
 -10 -13  -2    8.47    3.54
  10 -13   2    5.67    3.53
 -10 -13  -2    9.34    3.88
 -10  13  -2    8.17    4.05
 -10  13  -2    8.19    3.79
  10  13   2    1.23    2.94
 -11 -13  -2    1.84    3.19
 -11 -13  -2   -0.20    2.97
 -11  13  -2   -1.67    2.83
  11  13   2    3.16    3.00
 -11  13  -2   -0.90    2.89
 -11 -14   2    4.01    2.85
 -11 -14   2   -2.50    2.18
  11  14  -2   -0.26    2.62
 -11  14   2   -4.93    2.74
 -11  14   2   -1.89    3.13
  -9 -14   2   -3.25    1.62
   9 -14  -2    1.47    2.79
  -9 -14   2    1.42    2.58
   9  14  -2    1.83    2.95
   9  14  -2    1.25    2.52
  -9  14   2   -0.51    2.60
  -8 -14   2   -0.15    2.06
   8 -14  -2   -0.47    2.34
  -8 -14   2    1.50    1.68
   8  14  -2    5.26    2.71
   8  14  -2   -1.81    1.87
  -7 -14   2    5.26    2.40
  -7 -14   2    7.83    2.34
   7 -14  -2    6.83    2.82
   7  14  -2    9.43    2.88
   7  14  -2    3.95    2.37
   7  14  -2    6.68    1.91
  -6 -14   2    1.71    1.51
   6 -14  -2    1.47    1.74
  -6 -14   2    1.19    1.35
   6  14  -2    1.74    1.32
   6  14  -2    1.94    1.73
   6  14  -2    3.44    2.07
  -5 -14   2   -1.40    0.94
  -5 -14   2   -0.06    0.90
   5  14  -2    0.99    1.34
   5  14  -2   -0.51    1.27
  -5  14   2   -1.05    1.52
   5  14  -2   -1.64    0.78
   4 -14  -2    2.73    1.09
  -4 -14   2    1.98    1.21
  -4 -14   2    2.57    1.31
  -4  14   2    1.36    1.58
   4  14  -2    3.41    1.23
   4  14  -2    1.51    1.32
   4  14  -2    4.87    1.77
  -3 -14   2   56.16    3.70
   3 -14  -2   51.27    3.18
   3 -14  -2   52.86    4.08
  -3 -14   2   45.49    2.78
   3  14  -2   50.08    3.27
  -3  14   2   52.02    4.41
   3  14  -2   51.02    4.18
   3  14  -2   48.83    3.46
   2 -14  -2   13.52    2.10
  -2 -14   2    9.97    1.96
  -2 -14   2   10.36    1.15
   2 -14  -2   11.19    2.29
  -2  14   2   10.87    2.66
   2  14  -2    9.07    1.70
   2  14  -2   10.82    2.12
  -2  14   2    9.60    2.21
   2  14  -2   12.95    2.12
   1 -14  -2   44.34    3.05
  -1 -14   2   44.15    3.05
   1 -14  -2   41.17    2.75
  -1 -14   2   39.02    1.75
   1 -14  -2   44.03    3.25
  -1  14   2   38.14    1.63
  -1  14   2   40.74    3.48
   1  14  -2   35.08    2.87
   1  14  -2   43.22    3.66
   1  14  -2   43.59    2.66
   0 -14   2   10.83    1.63
   0 -14  -2    8.00    1.55
   0 -14   2   14.61    2.18
   0 -14  -2   14.82    2.29
   0 -14  -2   11.25    1.95
   0  14  -2   13.08    1.62
   0  14   2    7.39    1.79
   0  14   2   10.57    1.01
   0  14  -2   11.40    2.26
   0  14  -2   11.10    2.06
  -1 -14  -2   21.77    2.01
  -1 -14  -2   28.89    2.63
   1 -14   2   22.43    1.79
   1 -14   2   23.66    2.33
  -1 -14  -2   22.34    2.22
   1  14   2   23.46    2.48
  -1  14  -2   25.28    1.88
   1  14   2   25.27    2.92
  -1  14  -2   26.19    3.03
  -1  14  -2   27.54    2.75
   1  14   2   22.24    1.66
  -2 -14  -2  103.49    4.66
   2 -14   2   99.98    3.67
  -2 -14  -2  111.45    4.98
  -2 -14  -2   97.24    5.28
   2 -14   2  117.54    5.48
  -2 -14  -2  108.28    4.90
  -2  14  -2  106.64    4.21
   2  14   2  113.70    6.07
   2  14   2  109.33    5.42
   2  14   2  111.54    4.54
  -2  14  -2  111.72    6.06
  -3 -14  -2   23.57    2.31
  -3 -14  -2   20.53    2.21
  -3 -14  -2   22.04    2.24
   3 -14   2   22.30    3.01
  -3  14  -2   26.01    3.89
  -3  14  -2   26.69    2.07
   3  14   2   21.03    3.17
   3  14   2   18.70    2.48
   3  14   2   22.84    2.97
  -4 -14  -2   34.17    3.08
  -4 -14  -2   35.13    2.90
   4 -14   2   33.00    3.46
  -4 -14  -2   37.17    2.77
   4  14   2   39.46    4.13
  -4  14  -2   40.38    4.38
  -5 -14  -2   43.31    3.08
  -5 -14  -2   47.69    4.13
  -5 -14  -2   44.83    3.97
   5  14   2   38.75    4.27
  -6 -14  -2   12.32    2.21
  -6 -14  -2   13.30    2.14
  -6 -14  -2   13.00    2.92
   6  14   2    8.75    2.81
  -7 -14  -2   -0.33    1.31
   7 -14   2   -1.87    1.58
  -7 -14  -2   -0.14    1.20
  -7 -14  -2    2.21    2.27
   7  14   2   -1.27    1.68
  -7  14  -2    2.43    2.68
   8 -14   2    5.08    2.34
  -8 -14  -2    3.49    2.77
  -8 -14  -2    2.98    1.77
  -8  14  -2   -0.80    2.24
   8  14   2    8.41    3.05
  -9 -14  -2    7.24    3.53
  -9 -14  -2    6.98    3.39
   9 -14   2   -0.90    2.48
   9  14   2    0.87    3.19
   9  14   2    6.37    3.23
  -9  14  -2    4.10    3.38
  -9  14  -2   -0.96    2.58
  10  14   2   -0.21    3.10
  10  14   2   -5.10    4.53
 -11 -14  -2   -1.04    2.83
 -11 -14  -2    7.81    3.54
 -11  14  -2    1.37    2.98
 -11  14  -2   -3.98    2.67
  11  14   2    0.59    2.81
 -10 -15   2    3.50    3.46
  10 -15  -2    5.69    3.73
  10  15  -2    2.01    3.15
 -10  15   2    3.98    3.82
   9 -15  -2   -0.36    2.75
  -9 -15   2   -2.04    2.05
  -9 -15   2   -1.42    1.99
   9  15  -2   -2.03    2.57
   9  15  -2   -1.71    2.93
  -9  15   2    1.57    3.11
  -8 -15   2   23.27    4.38
   8 -15  -2   11.73    3.34
  -8 -15   2   10.71    4.27
   8  15  -2   15.03    4.12
   8  15  -2   10.20    3.21
  -7 -15   2    3.48    2.01
   7 -15  -2    5.05    2.58
  -7 -15   2    7.30    2.76
   7  15  -2    2.13    1.71
   7  15  -2    3.74    2.70
   7  15  -2    2.61    2.36
   6 -15  -2    5.33    2.20
  -6 -15   2    7.18    2.24
  -6 -15   2    9.35    2.49
  -6  15   2    4.49    2.63
   6  15  -2    4.24    1.67
   6  15  -2    5.79    2.37
  -5 -15   2   21.70    3.10
  -5 -15   2   24.73    3.40
   5  15  -2   19.29    3.51
  -5  15   2   26.30    4.63
   5  15  -2   21.49    2.74
   5  15  -2   29.29    3.90
  -4 -15   2    1.41    1.15
   4 -15  -2    2.68    1.07
  -4 -15   2    0.75    1.08
   4  15  -2    1.55    1.37
  -4  15   2    6.10    2.25
   4  15  -2    0.82    1.41
   4  15  -2    2.19    1.20
   3 -15  -2   13.35    2.05
  -3 -15   2   13.85    2.29
  -3 -15   2   13.85    1.85
   3 -15  -2   17.19    3.03
   3  15  -2   13.82    2.42
   3  15  -2   13.72    2.65
  -3  15   2   10.01    2.74
   3  15  -2   15.31    2.34
   2 -15  -2   50.70    3.35
  -2 -15   2   49.91    3.44
   2 -15  -2   48.36    6.67
  -2 -15   2   43.36    2.29
  -2  15   2   48.12    4.05
   2  15  -2   47.74    3.31
   2  15  -2   49.40    4.08
   2  15  -2   47.17    3.16
  -1 -15   2    5.18    1.46
   1 -15  -2    6.84    1.61
   1 -15  -2    3.86    1.28
   1 -15  -2    3.67    1.39
  -1 -15   2    5.46    0.71
   1  15  -2    6.64    1.45
  -1  15   2    4.91    0.72
  -1  15   2    4.00    1.66
   1  15  -2    5.81    1.81
  -1  15   2    5.32    1.97
   1  15  -2    4.20    1.41
   0 -15  -2    2.18    1.18
   0 -15  -2    2.51    1.05
   0 -15  -2    3.63    1.41
   0 -15   2    3.23    1.14
   0 -15   2    3.69    1.34
   0  15   2    2.77    1.44
   0  15  -2    3.18    1.31
   0  15   2    1.50    0.58
   0  15  -2    2.13    0.88
   0  15  -2    2.45    1.44
   0  15   2    2.55    1.39
   1 -15   2   15.22    1.91
  -1 -15  -2   16.81    2.18
  -1 -15  -2   14.70    2.15
  -1 -15  -2   16.01    2.53
   1 -15   2   17.41    2.60
   1  15   2   11.96    2.49
   1  15   2   14.29    1.42
   1  15   2   14.23    2.51
  -1  15  -2   15.03    1.61
  -1  15  -2   18.52    2.97
  -1  15  -2   12.16    2.48
   2 -15   2   24.69    3.10
   2 -15   2   17.92    1.45
  -2 -15  -2   22.20    2.22
  -2 -15  -2   24.51    3.26
  -2 -15  -2   25.35    2.44
  -2  15  -2   20.81    1.84
   2  15   2   19.79    2.90
  -2  15  -2   25.59    3.58
   2  15   2   19.60    1.93
   2  15   2   19.52    2.97
  -3 -15  -2   19.32    2.52
  -3 -15  -2   19.07    2.56
  -3 -15  -2   19.18    2.15
   3 -15   2   13.46    2.51
   3  15   2   16.78    2.68
  -3  15  -2   17.70    1.76
  -3  15  -2   11.92    2.86
   3  15   2   16.16    2.88
   3  15   2   18.30    2.49
   4 -15   2    2.71    1.63
  -4 -15  -2    1.83    1.05
  -4 -15  -2    1.69    1.31
   4  15   2    0.71    1.19
   4  15   2    0.62    1.67
  -4  15  -2    3.43    2.02
  -5 -15  -2  217.45    9.08
  -5 -15  -2  214.81    8.25
  -5 -15  -2  219.44    7.85
  -5  15  -2  213.57   10.94
   5  15   2  224.97   10.53
  -6 -15  -2   49.01    4.50
  -6 -15  -2   46.06    3.20
  -6 -15  -2   52.29    3.82
   6  15   2   50.70    5.39
  -7 -15  -2    9.93    2.98
   7 -15   2   12.04    3.30
  -7 -15  -2   15.13    2.48
   7  15   2    9.01    3.21
   8 -15   2    3.52    2.57
  -8 -15  -2    5.47    3.27
  -8 -15  -2    1.51    1.61
   8  15   2    6.38    3.02
  -8  15  -2    1.54    2.91
   8  15   2    3.27    2.62
  -9 -15  -2   21.17    4.58
   9 -15   2   13.40    3.93
  -9 -15  -2   14.67    4.36
   9  15   2   13.96    3.82
  -9  15  -2    9.06    4.60
   9  15   2    7.40    4.08
   9  15   2    9.10    3.02
  -9  15  -2   11.13    4.01
 -10 -15  -2    7.28    3.72
  10 -15   2    3.17    3.17
 -10 -15  -2    2.89    3.13
  10  15   2    1.10    2.95
 -10  15  -2    1.73    3.14
 -10  15  -2    0.76    3.65
  10  15   2   -0.32    2.96
  10  16  -2    5.95    4.03
 -10  16   2    5.35    4.50
  -9 -16   2    8.43    2.83
   9 -16  -2    8.65    3.86
  -9 -16   2    2.44    3.24
   9  16  -2    2.84    2.94
  -9  16   2    4.74    3.89
   9  16  -2    4.68    3.38
  -8 -16   2    5.68    2.36
   8 -16  -2    6.15    3.19
  -8 -16   2   12.20    3.39
   8  16  -2    9.26    3.25
   8  16  -2    5.70    3.12
  -7 -16   2    2.88    2.13
  -7 -16   2    2.60    2.08
   7 -16  -2    5.95    4.38
   7  16  -2    2.77    1.86
   7  16  -2    6.79    2.82
   7  16  -2    1.13    2.61
   6 -16  -2   13.70    3.25
  -6 -16   2   13.68    2.74
  -6 -16   2   16.24    3.03
  -6  16   2   15.64    3.85
   6  16  -2   17.62    2.66
   6  16  -2   16.62    3.43
  -5 -16   2   65.33    4.68
  -5 -16   2   62.61    4.21
   5  16  -2   53.37    4.62
  -5  16   2   58.40    5.93
   5  16  -2   64.43    5.43
   5  16  -2   58.63    3.90
  -4 -16   2    2.66    1.53
  -4 -16   2    0.87    1.05
   4 -16  -2    1.34    0.97
   4  16  -2   -0.09    1.31
  -4  16   2    0.22    1.71
   4  16  -2    1.89    1.19
   4  16  -2    1.27    1.28
   3 -16  -2    3.38    1.96
   3 -16  -2    4.96    1.54
  -3 -16   2    6.25    1.71
  -3 -16   2    2.50    1.05
   3  16  -2    2.88    1.72
  -3  16   2    3.48    2.07
   3  16  -2    2.92    1.42
   3  16  -2    5.28    1.90
  -2 -16   2   63.03    2.91
  -2 -16   2   72.70    4.36
   2 -16  -2   65.21    4.01
   2 -16  -2   75.19    4.89
  -2  16   2   73.01    5.18
   2  16  -2   78.91    4.45
   2  16  -2   65.79    4.98
   2  16  -2   73.27    4.03
  -2  16   2   77.00    5.33
  -1 -16   2   15.76    2.54
   1 -16  -2   20.79    2.76
   1 -16  -2   16.94    2.56
   1 -16  -2   17.00    2.31
  -1  16   2   18.42    3.11
   1  16  -2   18.11    2.71
   1  16  -2   15.98    2.13
   1  16  -2   16.51    3.11
  -1  16   2   15.63    1.05
   0 -16   2   31.45    2.50
   0 -16  -2   35.13    3.07
   0 -16  -2   34.64    3.04
   0 -16  -2   38.83    2.67
   0  16   2   36.26    3.69
   0  16  -2   33.84    2.35
   0  16  -2   30.76    3.54
   0  16  -2   35.14    3.20
   0  16   2   31.38    1.79
   0  16   2   31.88    3.20
  -1 -16  -2   75.03    3.90
   1 -16   2   72.61    3.57
  -1 -16  -2   74.88    4.60
  -1 -16  -2   75.29    4.30
   1 -16   2   75.80    4.54
   1  16   2   71.90    5.14
   1  16   2   71.08    4.67
  -1  16  -2   71.14    4.77
  -1  16  -2   73.99    5.29
  -1  16  -2   69.65    3.41
   1  16   2   74.09    3.26
   2 -16   2    0.72    1.27
   2 -16   2    0.33    0.63
  -2 -16  -2    0.75    1.09
  -2 -16  -2    1.58    1.16
   2  16   2   -1.05    0.82
   2  16   2    0.34    1.28
   2  16   2    0.48    0.86
  -2  16  -2   -1.00    1.18
  -2  16  -2   -0.40    0.63
  -3 -16  -2    4.82    1.53
   3 -16   2    3.11    1.64
  -3 -16  -2    3.60    1.87
  -3 -16  -2    1.84    1.26
   3  16   2    3.33    1.94
   3  16   2    3.86    1.39
   3  16   2    4.41    1.85
  -3  16  -2    2.30    1.97
  -3  16  -2    3.06    1.07
  -4 -16  -2  110.54    5.42
   4 -16   2  104.50    6.35
  -4 -16  -2  101.63    4.84
  -4 -16  -2   96.83    6.05
   4  16   2  105.61    5.59
   4  16   2  114.52    7.11
  -4  16  -2   97.74    7.06
   4  16   2   96.01    5.62
  -5 -16  -2   35.70    3.03
  -5 -16  -2   43.92    3.87
  -5 -16  -2   52.04    3.71
   5  16   2   43.91    4.03
  -5  16  -2   43.27    6.04
   5  16   2   44.11    4.83
   5  16   2   41.52    3.90
  -6 -16  -2    5.29    1.78
  -6 -16  -2    2.07    1.47
  -6 -16  -2    3.07    2.06
   6  16   2    5.18    2.63
   6  16   2    2.72    1.73
   6  16   2    2.76    2.51
   7 -16   2   17.92    4.50
  -7 -16  -2   23.61    3.20
  -7 -16  -2   23.77    4.15
   7  16   2   19.22    4.07
  -7  16  -2   11.76    4.29
   7  16   2   15.48    3.18
  -8 -16  -2    8.62    3.46
  -8 -16  -2   -4.68    1.75
   8 -16   2    2.56    2.39
  -8 -16  -2    7.62    3.72
  -8  16  -2    6.29    3.30
   8  16   2    1.95    2.91
  -9 -16  -2    1.91    3.13
   9 -16   2    0.91    2.94
  -9 -16  -2    3.49    3.05
  -9  16  -2    1.80    2.94
   9  16   2   -2.47    3.89
  -9  16  -2    3.43    2.97
   9  16   2    0.13    2.79
   9  16   2    0.77    2.78
  10  16   2   -0.73    3.65
  10  16   2    0.21    3.29
 -10  16  -2   -4.08    3.23
 -10 -17   2    5.67    3.10
 -10 -17   2   -0.86    2.88
  10 -17  -2   11.80    3.91
  10  17  -2    7.62    4.07
 -10  17   2    6.41    4.63
   9 -17  -2    3.11    2.90
  -9 -17   2    2.56    2.64
  -9 -17   2   -2.34    2.45
  -9  17   2    8.52    4.42
   9  17  -2    4.15    3.61
   8 -17  -2    4.60    3.14
  -8 -17   2    3.59    2.32
  -8 -17   2    0.64    2.47
   8  17  -2    3.63    3.21
   8  17  -2    1.77    2.48
  -7 -17   2   -1.65    1.66
   7 -17  -2   -0.72    2.09
  -7 -17   2    2.56    2.00
   7  17  -2   -0.68    1.43
   7  17  -2    0.46    2.15
   7  17  -2    0.06    2.24
   6 -17  -2    6.79    2.72
  -6 -17   2    4.25    2.07
  -6 -17   2    7.06    2.24
   6  17  -2    3.01    2.26
   6  17  -2    4.27    1.93
  -6  17   2    8.68    3.65
  -5 -17   2    4.62    2.04
  -5 -17   2    4.65    1.71
  -5  17   2    4.49    2.52
   5  17  -2    2.96    2.15
   5  17  -2    4.30    2.16
  -4 -17   2    0.11    1.23
   4 -17  -2    3.51    1.27
  -4 -17   2    4.31    1.45
   4  17  -2    0.87    1.38
  -4  17   2    1.15    1.91
   4  17  -2    2.09    1.79
   4  17  -2    4.95    1.96
   3 -17  -2   23.20    2.39
  -3 -17   2   24.37    3.26
  -3 -17   2   24.37    2.06
   3 -17  -2   22.41    3.52
   3  17  -2   21.15    2.91
   3  17  -2   17.47    3.22
   3  17  -2   29.60    3.55
  -3  17   2   24.24    4.05
   2 -17  -2    2.37    1.59
  -2 -17   2    4.23    0.93
  -2 -17   2    3.46    1.47
   2 -17  -2    5.22    1.69
   2  17  -2    1.81    1.55
  -2  17   2    3.32    1.65
   2  17  -2    2.76    1.25
   1 -17  -2  134.67    6.24
   1 -17  -2  132.59    5.57
  -1 -17   2  130.94    5.97
  -1 -17   2  138.53    6.35
   1 -17  -2  136.94    6.70
  -1  17   2  142.23    7.48
   1  17  -2  144.33    5.60
   1  17  -2  146.61    6.71
   1  17  -2  136.24    7.43
  -1  17   2  127.68    3.98
  -1  17   2  143.96    7.37
   0 -17   2   10.57    1.83
   0 -17  -2   13.43    2.43
   0 -17   2   10.48    2.11
   0 -17  -2    9.56    2.15
   0 -17  -2    9.32    1.77
   0  17  -2    9.21    1.61
   0  17   2    8.35    1.84
   0  17  -2   13.07    2.59
   0  17   2   13.02    2.74
   0  17  -2   11.70    2.66
   0  17   2    7.65    2.25
   1 -17   2    1.24    1.30
  -1 -17  -2    1.98    1.24
  -1 -17  -2    3.51    1.59
  -1 -17  -2    1.86    1.04
   1 -17   2    2.39    0.94
  -1  17  -2    0.61    1.34
  -1  17  -2    0.44    0.66
   1  17   2    0.42    0.73
   1  17   2    0.46    1.25
   1  17   2    0.60    1.47
  -1  17  -2    2.34    1.49
   2 -17   2   83.38    3.50
  -2 -17  -2   82.75    4.72
  -2 -17  -2   92.45    4.60
  -2 -17  -2   82.99    5.21
   2 -17   2   81.53    5.08
  -2  17  -2   96.32    6.14
   2  17   2   95.74    4.32
   2  17   2   92.79    6.06
  -2  17  -2   83.78    3.82
   2  17   2   85.93    5.24
   3 -17   2    0.56    1.49
  -3 -17  -2    2.68    1.81
  -3 -17  -2    2.58    1.35
  -3 -17  -2    0.03    1.00
   3  17   2    2.16    1.69
  -3  17  -2    1.10    1.80
   3  17   2    3.80    1.63
  -3  17  -2    1.29    0.92
   3  17   2    1.43    1.20
  -4 -17  -2   25.69    2.84
  -4 -17  -2   22.18    3.07
  -4 -17  -2   22.43    3.98
   4 -17   2   22.01    3.71
   4  17   2   25.16    3.63
   4  17   2   23.94    3.88
  -4  17  -2   20.26    4.10
   4  17   2   19.49    2.89
  -5 -17  -2    7.91    2.01
  -5 -17  -2    8.94    2.54
   5  17   2    7.24    2.75
   5  17   2    8.56    2.39
   5  17   2   11.20    2.61
  -5  17  -2    3.08    2.34
  -6 -17  -2   -1.11    1.51
  -6 -17  -2    4.37    1.75
   6  17   2    1.40    2.18
   6  17   2    3.26    1.93
   6  17   2    1.45    2.07
  -7 -17  -2    5.88    1.99
   7 -17   2    9.23    3.11
  -7 -17  -2    6.44    3.26
  -7 -17  -2    9.60    3.04
   7  17   2    5.95    2.71
   7  17   2    1.17    1.75
   7  17   2    2.80    2.63
  -7  17  -2    2.73    2.80
  -8 -17  -2    3.62    3.24
  -8 -17  -2   -0.77    2.05
   8 -17   2    5.85    3.09
  -8 -17  -2    3.70    3.06
   8  17   2    0.19    2.30
   8  17   2    9.07    3.26
  -8  17  -2    7.49    4.01
   8  17   2    7.52    3.21
  -9 -17  -2    2.32    2.63
  -9 -17  -2    6.99    4.15
   9 -17   2    1.37    3.11
   9  17   2    2.45    3.09
   9  17   2    1.63    2.93
  -9  17  -2   -2.46    2.46
  -9  17  -2   -2.45    2.56
 -10 -17  -2    0.29    3.38
 -10 -17  -2    4.17    3.01
  10 -17   2    4.29    3.36
  10  17   2   -3.95    2.84
 -10  17  -2   -1.20    3.25
 -10  17  -2    1.70    4.25
  10  17   2   -4.33    2.79
  10 -18  -2   -5.81    2.78
 -10 -18   2   -0.64    2.68
 -10 -18   2    1.90    3.37
 -10  18   2    1.76    3.56
  10  18  -2   -0.62    3.02
  -9 -18   2   -5.47    2.42
   9 -18  -2    4.79    3.49
  -9 -18   2   -1.08    2.53
   9  18  -2   -0.49    2.72
  -9  18   2    4.56    3.68
   9  18  -2    4.01    3.77
  -8 -18   2   12.71    3.07
  -8 -18   2   14.85    3.51
   8 -18  -2   11.58    3.89
   8  18  -2   17.61    3.86
   8  18  -2   12.01    3.92
  -7 -18   2    1.43    1.98
   7 -18  -2    3.57    2.83
   7  18  -2    1.39    2.35
   7  18  -2    1.82    2.38
  -6 -18   2    0.02    1.57
  -6 -18   2    2.25    1.74
   6 -18  -2    1.48    2.26
  -6  18   2   -0.45    2.35
   6  18  -2    2.26    2.53
   6  18  -2   -0.31    1.45
  -5 -18   2    0.82    1.31
  -5 -18   2    0.49    1.43
   5  18  -2    4.79    2.25
   5  18  -2   -0.24    1.49
  -5  18   2    5.62    2.96
   5  18  -2    1.48    1.45
   4 -18  -2   29.27    2.39
  -4 -18   2   25.50    3.60
  -4 -18   2   23.60    2.43
   4  18  -2   25.39    4.19
   4  18  -2   25.26    3.45
  -4  18   2   31.61    5.29
   3 -18  -2   11.73    1.96
  -3 -18   2    7.62    1.56
   3 -18  -2   11.45    2.96
  -3 -18   2    9.99    2.47
   3  18  -2   13.76    3.08
   3  18  -2   10.56    2.17
   3  18  -2   10.92    2.45
  -3  18   2   11.63    3.10
  -2 -18   2  122.52    6.21
   2 -18  -2  123.46    6.82
   2 -18  -2  116.33    5.75
  -2 -18   2  113.09    4.08
  -2  18   2  122.87    7.32
   2  18  -2  123.28    5.59
   2  18  -2  131.03    6.36
   2  18  -2  120.05    7.22
   1 -18  -2   22.21    3.03
  -1 -18   2   24.09    3.11
  -1 -18   2   19.41    2.91
   1 -18  -2   27.32    3.73
  -1  18   2   17.29    3.16
  -1  18   2   21.48    1.28
   1  18  -2   28.60    3.78
   1  18  -2   21.63    3.70
  -1  18   2   26.60    4.20
   1  18  -2   28.46    2.41
   0 -18   2   17.02    2.40
   0 -18   2   17.54    2.97
   0 -18  -2   17.94    2.36
   0 -18  -2   14.98    2.85
   0 -18  -2   16.31    2.88
   0  18  -2   18.21    3.43
   0  18   2   19.57    3.34
   0  18  -2   21.08    3.38
   0  18   2   19.14    2.30
   0  18  -2   17.51    1.92
   0  18   2   17.03    3.18
  -1 -18  -2    0.02    0.88
  -1 -18  -2    0.35    1.57
   1 -18   2    0.54    0.85
   1 -18   2    0.89    1.17
  -1 -18  -2    2.56    1.43
  -1  18  -2   -0.11    0.77
   1  18   2    0.12    0.77
  -1  18  -2    0.89    1.37
   1  18   2   -0.41    1.13
   1  18   2   -1.05    1.36
   2 -18   2    6.26    1.20
  -2 -18  -2    7.42    2.07
  -2 -18  -2    9.25    2.05
   2 -18   2    5.52    1.77
  -2 -18  -2    6.71    1.79
   2  18   2    3.73    1.95
   2  18   2    5.88    1.56
  -2  18  -2    6.21    1.40
  -2  18  -2    5.03    2.32
   2  18   2    3.26    1.59
  -3 -18  -2   -0.65    1.06
  -3 -18  -2    0.33    1.53
   3 -18   2    0.24    1.43
  -3 -18  -2   -0.17    1.13
  -3  18  -2   -0.42    1.49
  -3  18  -2   -0.08    0.75
   3  18   2    0.21    1.47
   3  18   2    0.30    1.27
  -4 -18  -2    8.45    2.26
  -4 -18  -2   14.80    2.65
   4 -18   2    7.56    2.54
  -4 -18  -2    9.72    2.95
   4  18   2    6.06    2.52
  -4  18  -2    8.74    3.13
   4  18   2    7.78    2.18
   4  18   2    9.98    3.51
  -5 -18  -2   16.00    2.98
  -5 -18  -2    7.20    2.82
  -5 -18  -2    7.95    2.14
   5  18   2    1.83    2.34
   5  18   2    7.15    2.34
  -5  18  -2   10.40    3.88
   5  18   2    7.15    2.23
  -6 -18  -2   10.13    3.32
  -6 -18  -2   16.68    3.30
  -6 -18  -2   14.76    2.81
   6  18   2    9.71    3.29
   6  18   2   11.56    3.06
   6  18   2   13.40    3.02
  -7 -18  -2    2.83    3.06
   7 -18   2    2.60    2.38
  -7 -18  -2    0.94    1.57
   7  18   2    3.99    2.98
   7  18   2   -1.68    2.07
   7  18   2    3.46    2.36
  -7  18  -2    2.47    2.90
   8 -18   2    0.54    2.48
  -8 -18  -2    3.27    2.43
  -8 -18  -2   -0.59    2.75
  -8  18  -2   -1.65    2.26
   8  18   2    0.17    2.53
   8  18   2   -3.30    2.39
   8  18   2   -2.67    2.18
  -8  18  -2    3.54    3.65
  -9 -18  -2   -0.29    2.97
  -9 -18  -2   -0.14    2.80
   9 -18   2    1.10    2.82
  -9  18  -2    1.69    3.19
   9  18   2   -1.29    2.87
  -9  18  -2    1.25    3.09
 -10 -18  -2    1.57    3.30
 -10 -18  -2    0.32    2.92
  10 -18   2    5.65    2.57
 -10  18  -2   -0.78    3.71
 -10  18  -2   -7.33    3.33
  10  18   2    3.67    3.62
 -10 -19   2    0.61    2.99
 -10 -19   2    9.06    4.04
 -10  19   2   -9.53    2.90
 -10  19   2    4.73    3.37
  10  19  -2   -5.04    2.46
  -9 -19   2   11.35    5.11
   9  19  -2    2.63    3.93
   8 -19  -2   21.56    4.96
  -8 -19   2   20.19    3.90
  -8 -19   2   17.82    3.44
  -8  19   2   12.09    4.36
   8  19  -2   15.06    3.90
   8  19  -2   14.47    3.98
   7 -19  -2   16.89    4.20
  -7 -19   2   23.16    3.89
  -7 -19   2   15.91    3.46
   7  19  -2   18.94    4.27
   7  19  -2   19.84    4.31
   6 -19  -2   50.38    5.28
  -6 -19   2   46.57    4.08
  -6 -19   2   43.77    4.31
   6  19  -2   34.11    6.01
   6  19  -2   45.60    3.80
  -6  19   2   32.42    5.80
  -5 -19   2   45.67    3.61
  -5 -19   2   54.66    4.62
   5  19  -2   54.65    4.86
  -5  19   2   57.01    7.40
   5  19  -2   47.77    5.45
   5  19  -2   46.08    3.79
   4 -19  -2    6.89    1.36
  -4 -19   2    4.53    1.35
  -4 -19   2    2.75    1.64
   4  19  -2    2.93    1.65
   4  19  -2    1.97    1.73
  -4  19   2    2.82    2.27
   4  19  -2    2.49    2.05
   3 -19  -2    9.50    1.91
  -3 -19   2    9.08    1.66
  -3 -19   2   10.81    2.50
   3 -19  -2   11.57    2.92
   3  19  -2   12.03    3.21
  -3  19   2   11.89    3.58
   3  19  -2   10.06    2.42
   3  19  -2   10.38    2.21
   2 -19  -2   27.69    4.09
   2 -19  -2   36.87    3.17
  -2 -19   2   31.02    2.27
  -2 -19   2   37.53    3.52
   2  19  -2   39.96    3.62
   2  19  -2   39.40    4.46
  -2  19   2   34.97    4.76
   2  19  -2   34.08    2.96
   1 -19  -2   67.10    4.48
  -1 -19   2   71.43    4.68
  -1 -19   2   63.08    4.29
   1 -19  -2   65.79    4.90
   1  19  -2   67.35    5.70
   1  19  -2   72.24    3.91
  -1  19   2   64.35    2.34
   1  19  -2   72.26    4.96
  -1  19   2   68.29    5.42
  -1  19   2   69.35    5.58
   0 -19  -2   25.32    3.57
   0 -19  -2   30.59    3.26
   0 -19   2   29.51    3.74
   0 -19   2   26.94    2.72
   0 -19  -2   23.10    2.26
   0  19   2   35.21    3.68
   0  19  -2   24.92    4.10
   0  19   2   28.96    1.77
   0  19  -2   34.20    4.47
   0  19  -2   27.48    2.34
   0  19   2   24.18    3.87
  -1 -19  -2   21.77    2.26
  -1 -19  -2   20.88    3.37
   1 -19   2   21.68    2.21
   1 -19   2   22.52    3.34
  -1 -19  -2   20.38    3.14
  -1  19  -2   22.52    2.05
   1  19   2   22.57    1.95
   1  19   2   22.48    3.86
   1  19   2   21.85    3.64
  -1  19  -2   26.25    4.06
  -2 -19  -2   12.84    2.49
   2 -19   2   13.37    2.79
  -2 -19  -2   13.66    2.24
  -2 -19  -2   17.18    3.28
   2 -19   2   12.81    1.68
   2  19   2   14.29    3.09
  -2  19  -2   16.40    3.59
  -2  19  -2   12.81    1.75
   2  19   2   12.39    2.78
   2  19   2   13.92    2.11
  -3 -19  -2   99.42    5.64
  -3 -19  -2  105.19    5.38
   3 -19   2  101.36    6.50
  -3 -19  -2  107.05    6.68
   3  19   2   95.78    7.04
  -3  19  -2   98.21    4.31
   3  19   2  105.94    5.29
   3  19   2  108.71    6.31
  -3  19  -2  109.77    7.47
  -4 -19  -2   45.08    3.70
   4 -19   2   50.95    5.01
  -4 -19  -2   41.77    4.40
  -4 -19  -2   42.34    4.81
   4  19   2   37.80    3.98
  -4  19  -2   37.71    5.94
   4  19   2   42.83    3.79
   4  19   2   52.81    5.48
  -5 -19  -2   15.44    2.78
  -5 -19  -2   16.22    2.87
  -5 -19  -2   12.39    3.48
   5  19   2    9.79    3.21
   5  19   2   10.35    2.76
  -5  19  -2   10.98    3.75
   5  19   2   14.80    3.25
  -6 -19  -2    5.89    3.30
  -6 -19  -2    2.96    1.81
  -6 -19  -2    6.31    2.09
   6  19   2    6.07    2.40
   6  19   2    5.12    2.32
   6  19   2    3.62    2.64
  -7 -19  -2   -1.46    2.40
   7 -19   2    3.31    2.57
  -7 -19  -2    3.09    2.68
  -7 -19  -2    2.29    1.82
  -7  19  -2   -0.06    2.66
   7  19   2   -2.91    2.06
   7  19   2    1.24    2.46
   7  19   2   -0.96    1.71
   8 -19   2    6.92    2.98
  -8 -19  -2    6.93    3.12
  -8 -19  -2    4.86    3.48
   8  19   2    8.67    3.52
   8  19   2    4.11    2.77
   8  19   2    2.54    2.87
  -8  19  -2    6.18    3.38
  -8  19  -2    8.95    3.20
  -9 -19  -2   17.38    6.07
  -9  19  -2   17.40    7.89
   9  19   2    8.89    3.86
   9  19   2   16.74    6.48
 -10 -19  -2   -0.95    3.04
  10 -19   2    9.32    3.00
 -10 -19  -2    3.01    3.51
  10  19   2   -7.95    3.68
 -10  19  -2    1.63    3.40
  10  19   2    0.44    3.03
   9 -20  -2    6.94    3.19
  -9 -20   2    9.05    4.42
  -9 -20   2    0.81    3.15
  -9  20   2    3.05    3.64
   9  20  -2   -1.94    3.20
   9  20  -2    6.30    3.44
   8 -20  -2    8.45    3.63
  -8 -20   2   11.68    3.36
  -8 -20   2    7.45    2.81
   8  20  -2   17.03    4.02
   8  20  -2   18.83    4.96
  -8  20   2   20.09    5.58
   7 -20  -2    3.97    2.83
  -7 -20   2    4.13    2.22
   7  20  -2    2.06    2.38
   7  20  -2    5.46    2.90
  -6 -20   2    1.06    1.69
   6 -20  -2    0.59    2.23
  -6 -20   2    0.97    1.66
   6  20  -2    0.94    1.80
  -6  20   2    0.53    2.88
   6  20  -2    2.20    2.28
  -5 -20   2   13.75    2.42
  -5 -20   2   13.57    2.90
   5  20  -2   14.55    3.26
   5  20  -2   11.84    2.30
  -5  20   2   13.25    3.97
   5  20  -2   11.56    3.28
  -4 -20   2    2.31    1.18
  -4 -20   2    2.96    1.89
   4  20  -2   -2.12    1.21
   4  20  -2    1.04    1.82
  -4  20   2    2.37    2.56
   4  20  -2    0.04    1.61
  -3 -20   2    3.59    1.36
   3 -20  -2    2.92    1.40
   3 -20  -2    1.63    1.95
  -3 -20   2    3.79    1.91
   3  20  -2    4.05    2.41
   3  20  -2    1.45    1.46
  -3  20   2    3.45    2.44
   3  20  -2    2.99    1.77
   2 -20  -2    9.41    2.87
  -2 -20   2    4.29    1.98
   2 -20  -2    6.61    1.77
  -2 -20   2    5.56    2.00
   2  20  -2    2.77    1.30
   2  20  -2    6.51    2.45
   2  20  -2    3.64    1.82
  -2  20   2   10.38    2.96
   1 -20  -2    7.23    2.21
  -1 -20   2   10.74    2.30
  -1 -20   2    9.68    2.43
   1 -20  -2    6.29    2.27
  -1  20   2    5.32    0.95
  -1  20   2    4.94    2.36
   1  20  -2    7.27    2.39
   1  20  -2    8.14    2.39
  -1  20   2    7.60    2.53
   1  20  -2    9.93    1.95
   0 -20  -2   56.32    4.50
   0 -20   2   66.55    4.74
   0 -20  -2   57.44    3.38
   0 -20   2   57.09    3.90
   0 -20  -2   54.36    4.33
   0  20   2   59.64    4.97
   0  20  -2   53.75    5.42
   0  20  -2   58.84    4.82
   0  20   2   59.97    2.68
   0  20  -2   61.41    3.49
   0  20   2   60.98    5.39
  -1 -20  -2   38.87    3.76
   1 -20   2   41.79    4.00
  -1 -20  -2   39.92    2.95
   1 -20   2   37.68    2.92
  -1 -20  -2   35.35    3.79
  -1  20  -2   40.85    2.66
  -1  20  -2   42.93    5.31
   1  20   2   38.88    2.50
   1  20   2   38.00    3.96
   1  20   2   44.07    4.74
   2 -20   2    6.33    2.23
  -2 -20  -2    4.66    1.60
  -2 -20  -2    4.54    2.17
  -2 -20  -2    6.02    1.97
   2  20   2    9.22    2.73
   2  20   2   10.47    2.86
  -2  20  -2    6.27    2.64
  -2  20  -2    7.46    1.40
   2  20   2   10.30    1.89
  -3 -20  -2   14.03    2.77
  -3 -20  -2   13.38    3.09
  -3 -20  -2   10.88    2.21
   3 -20   2   13.85    3.21
  -3  20  -2   12.75    1.73
   3  20   2   11.83    3.02
   3  20   2   10.85    3.09
  -3  20  -2   14.77    3.81
   3  20   2   13.57    2.33
  -4 -20  -2   12.26    3.27
   4 -20   2   16.94    3.77
  -4 -20  -2   22.42    3.16
  -4  20  -2   12.37    4.04
   4  20   2   18.46    4.02
   4  20   2   18.01    3.09
   4  20   2   21.88    3.88
  -5 -20  -2   -2.58    1.25
  -5 -20  -2    1.03    1.72
  -5 -20  -2    2.53    2.52
   5  20   2   -1.46    1.51
   5  20   2   -0.98    1.58
   5  20   2    1.77    2.34
  -5  20  -2   -1.83    2.15
  -6 -20  -2    2.08    2.94
  -6 -20  -2    2.76    1.81
  -6 -20  -2    1.22    1.97
   6  20   2    2.91    2.75
   6  20   2    5.24    2.20
  -7 -20  -2   15.56    3.60
   7 -20   2   13.46    3.95
  -7 -20  -2   14.26    3.05
  -7 -20  -2   10.23    4.21
   7  20   2    8.98    3.78
   7  20   2    8.51    3.20
  -7  20  -2    4.21    3.51
   7  20   2   13.43    3.18
   8 -20   2   13.87    4.00
  -8 -20  -2   18.36    4.89
  -8 -20  -2    3.35    2.96
  -8  20  -2    5.11    3.50
   8  20   2    8.11    3.70
   8  20   2    4.48    3.75
  -8  20  -2    8.24    3.89
  -9 -20  -2   -2.24    2.63
  -9 -20  -2    4.27    3.89
   9 -20   2   -2.49    2.95
  -9  20  -2    4.61    3.82
   9  20   2   -0.57    2.71
   9  20   2    0.00    2.89
   9 -21  -2   10.76    4.89
  -9 -21   2   -3.78    4.40
   9  21  -2    0.19    4.92
   9  21  -2   -4.72    3.21
  -9  21   2    5.56    5.36
  -8 -21   2   -2.31    2.39
  -8 -21   2    4.71    3.81
  -8 -21   2   10.50    3.02
   8 -21  -2    4.79    3.70
   8  21  -2    4.33    3.17
   8  21  -2   -2.31    2.64
  -8  21   2    4.99    3.62
  -7 -21   2   10.80    3.02
  -7 -21   2    8.25    2.89
   7 -21  -2    4.83    3.04
   7  21  -2   17.83    4.06
   7  21  -2    9.05    3.23
  -6 -21   2    7.19    2.24
  -6 -21   2    3.17    2.36
   6 -21  -2    8.82    3.16
  -6  21   2    8.32    4.20
   6  21  -2    3.73    4.12
   6  21  -2    7.33    3.02
   6  21  -2    0.73    2.15
  -5 -21   2    3.27    2.17
  -5 -21   2    1.80    1.32
   5  21  -2   -1.41    1.60
   5  21  -2   -0.65    1.60
  -5  21   2    0.94    3.60
   5  21  -2    2.09    2.29
  -4 -21   2   -0.07    1.11
  -4 -21   2   -1.80    1.46
   4  21  -2    5.40    4.33
  -4  21   2   -1.64    2.14
   4  21  -2    0.89    1.50
   4  21  -2   -0.05    1.51
   3 -21  -2    0.21    1.17
  -3 -21   2   -0.06    1.88
   3 -21  -2    2.34    1.99
  -3 -21   2    1.68    1.62
  -3  21   2    0.88    2.31
   3  21  -2    0.77    1.50
   3  21  -2    0.55    1.46
   3  21  -2    5.31    2.53
   2 -21  -2    2.07    1.42
   2 -21  -2    1.80    1.85
  -2 -21   2    1.15    1.63
  -2 -21   2    2.78    1.84
  -2  21   2    4.95    2.65
   2  21  -2    0.43    1.50
   2  21  -2    0.14    2.06
   2  21  -2    1.77    1.19
  -1 -21   2   10.97    2.65
   1 -21  -2    9.46    2.65
  -1 -21   2    9.85    2.38
   1  21  -2    6.67    2.37
  -1  21   2   13.72    3.30
   1  21  -2    8.08    2.25
   1  21  -2   10.99    3.28
  -1  21   2    7.49    2.71
   0 -21   2   41.44    4.06
   0 -21  -2   45.48    4.33
   0 -21  -2   43.47    4.08
   0 -21   2   45.43    3.59
   0 -21  -2   44.52    2.95
   0  21   2   48.13    4.93
   0  21   2   46.63    2.35
   0  21  -2   46.30    3.08
   0  21  -2   50.80    4.77
   0  21   2   45.49    5.20
   0  21  -2   51.75    5.54
  -1 -21  -2   19.41    3.43
   1 -21   2   13.67    3.04
   1 -21   2   14.98    2.18
  -1 -21  -2   14.61    3.01
  -1 -21  -2   12.19    2.04
   1  21   2   13.72    1.89
   1  21   2   13.99    3.24
  -1  21  -2   13.35    1.92
  -1  21  -2   13.17    3.41
   1  21   2   11.36    2.73
  -2 -21  -2   77.36    4.37
  -2 -21  -2   82.14    5.95
  -2 -21  -2   82.22    5.46
   2 -21   2   85.12    6.07
   2  21   2   80.83    5.85
   2  21   2   82.83    6.74
  -2  21  -2   79.79    3.76
  -2  21  -2   76.04    6.47
   2  21   2   74.95    4.05
   3 -21   2   55.57    5.23
  -3 -21  -2   63.49    4.89
  -3 -21  -2   52.66    3.89
  -3 -21  -2   51.00    5.16
   3  21   2   56.93    3.87
   3  21   2   63.54    6.19
   3  21   2   52.92    5.04
  -3  21  -2   54.61    3.08
  -3  21  -2   65.15    6.09
   4 -21   2    5.14    2.59
  -4 -21  -2    9.47    3.19
  -4 -21  -2   11.55    2.46
  -4  21  -2   11.57    3.82
   4  21   2    9.75    2.77
   4  21   2    4.85    2.85
   4  21   2    6.96    2.05
  -5 -21  -2    3.98    1.99
  -5 -21  -2    0.10    1.66
   5  21   2    5.64    2.45
  -5  21  -2    5.14    3.04
   5  21   2    0.78    2.10
   5  21   2    3.74    2.44
  -6 -21  -2    1.79    2.86
  -6 -21  -2    4.82    2.17
  -6 -21  -2    2.33    2.16
   6  21   2   -1.76    1.73
   6  21   2    3.02    2.38
   6  21   2    1.22    2.80
  -7 -21  -2    7.09    3.03
  -7 -21  -2    6.64    2.59
  -7 -21  -2    6.13    3.81
   7 -21   2    8.36    3.56
   7  21   2    1.17    2.57
  -7  21  -2    6.63    4.35
   7  21   2    2.34    2.75
   7  21   2   10.37    3.86
  -8 -21  -2   -2.01    2.93
  -8 -21  -2   -1.36    2.47
   8 -21   2    0.53    2.72
  -8  21  -2    0.75    3.29
   8  21   2    6.54    3.26
   8  21   2    3.28    3.14
  -9 -21  -2   -1.02    3.43
   9 -21   2    5.78    3.82
  -9 -21  -2    3.94    4.24
   9  21   2    5.24    3.66
   9  21   2   -2.13    3.23
  -9  21  -2   -3.72    3.58
  -9 -22   2    2.97    3.25
   9 -22  -2    0.68    2.91
   9  22  -2    1.17    3.11
  -9  22   2    6.44    4.34
   8 -22  -2   10.46    4.59
  -8 -22   2    3.42    2.73
  -8 -22   2    9.70    4.65
   8  22  -2    0.97    2.96
  -8  22   2    7.56    4.79
  -7 -22   2    2.85    2.24
   7 -22  -2    5.25    3.33
  -7 -22   2    0.52    2.89
   7  22  -2    4.31    3.14
   7  22  -2   -1.73    2.67
  -6 -22   2    0.68    2.18
   6 -22  -2   -2.62    2.14
   6  22  -2   -0.49    2.86
   6  22  -2    1.33    2.38
  -6  22   2    3.46    3.67
   5  22  -2   11.25    3.18
   5  22  -2    8.15    3.14
  -5  22   2    9.83    3.98
   5  22  -2    2.42    2.02
  -4 -22   2    6.45    2.74
  -4 -22   2    4.45    2.37
  -4  22   2    3.47    3.06
   4  22  -2    1.34    1.65
   4  22  -2    5.04    2.33
   4  22  -2    4.10    2.66
   3 -22  -2   26.64    2.69
  -3 -22   2   27.27    4.08
   3 -22  -2   24.33    4.84
  -3 -22   2   31.88    4.70
  -3  22   2   19.04    4.42
   3  22  -2   25.55    3.55
   3  22  -2   28.21    4.13
   2 -22  -2  182.74    7.88
  -2 -22   2  175.43    8.66
   2 -22  -2  163.83    9.32
  -2 -22   2  190.94    8.87
   2  22  -2  189.34   10.65
   2  22  -2  187.87    9.04
  -2  22   2  191.20   10.52
   2  22  -2  178.39    7.53
  -1 -22   2    1.78    1.71
  -1 -22   2    1.44    1.79
   1 -22  -2    0.54    1.46
   1 -22  -2    1.81    1.82
  -1  22   2    7.17    2.64
  -1  22   2    5.31    2.83
   1  22  -2    1.08    1.22
   1  22  -2   -0.10    1.90
   1  22  -2    0.16    1.84
   0 -22   2   30.58    4.31
   0 -22  -2   30.78    4.37
   0 -22  -2   28.93    4.10
   0  22  -2   31.07    2.63
   0  22   2   29.60    2.27
   0  22  -2   30.11    4.98
   0  22  -2   41.29    4.42
   0  22   2   31.81    4.82
  -1 -22  -2   -1.08    1.00
  -1 -22  -2    0.10    1.66
  -1 -22  -2    1.52    1.91
   1 -22   2    1.19    1.70
   1 -22   2   -0.22    1.03
   1  22   2   -2.36    1.58
   1  22   2    1.21    2.00
  -1  22  -2   -0.51    1.45
   1  22   2    1.59    0.91
  -1  22  -2    3.07    1.21
  -2 -22  -2   28.77    4.58
   2 -22   2   28.71    4.61
  -2 -22  -2   25.03    2.60
  -2 -22  -2   25.73    3.86
  -2  22  -2   22.53    2.09
   2  22   2   19.59    4.08
   2  22   2   15.85    3.63
  -2  22  -2   19.54    4.23
   2  22   2   26.50    3.59
  -3 -22  -2   60.04    5.72
  -3 -22  -2   65.08    4.40
  -3 -22  -2   85.22    5.70
   3 -22   2   82.50    6.35
   3  22   2   74.91    6.87
   3  22   2   67.00    4.25
  -3  22  -2   68.36    6.67
   3  22   2   83.17    9.01
  -4 -22  -2   20.51    3.10
   4 -22   2   14.57    3.82
  -4 -22  -2   11.20    3.58
  -4 -22  -2   12.34    3.28
   4  22   2   11.44    3.08
   4  22   2   13.07    2.71
   4  22   2    9.43    3.37
  -4  22  -2   14.55    4.18
  -5 -22  -2    3.13    2.73
  -5 -22  -2    5.83    2.31
  -5 -22  -2    4.09    1.99
   5  22   2    7.19    3.37
  -5  22  -2    2.76    3.07
   5  22   2    5.45    2.38
   5  22   2    5.05    2.41
  -6 -22  -2   -4.93    1.81
  -6 -22  -2    2.93    2.09
  -6 -22  -2   -0.46    2.76
   6  22   2    0.71    2.12
   6  22   2   -0.27    2.17
   6  22   2   -0.29    2.38
  -6  22  -2    3.17    3.74
  -7 -22  -2   -1.53    1.96
   7 -22   2   -2.05    2.21
  -7 -22  -2    1.87    2.22
  -7 -22  -2   -1.79    2.56
   7  22   2   -6.27    2.23
   7  22   2    1.69    2.91
  -7  22  -2   -0.18    3.42
   7  22   2    3.28    2.46
  -8 -22  -2   -0.04    3.23
  -8 -22  -2    2.57    2.78
   8 -22   2    6.82    3.47
   8  22   2   -1.14    3.08
   8  22   2    0.19    2.80
  -8  22  -2    4.48    4.84
  -9 -22  -2   10.93    2.94
  -9 -22  -2    7.50    4.01
   9 -22   2    0.62    2.87
   9  22   2    1.43    2.92
  -9  22  -2   -3.63    3.46
   9 -23  -2   -2.95    2.85
  -9 -23   2   -7.54    2.54
  -9  23   2    6.32    3.92
   9  23  -2   -1.90    2.78
  -8 -23   2   -6.00    2.30
  -8 -23   2    3.16    2.84
   8 -23  -2    7.35    3.84
   8  23  -2    2.57    2.93
   8  23  -2    2.89    3.06
  -8  23   2    5.10    4.53
  -7 -23   2   13.57    3.46
  -7 -23   2   12.33    4.44
   7 -23  -2   10.11    3.80
   7  23  -2   10.15    4.18
   7  23  -2    9.36    3.38
   6 -23  -2   16.55    4.38
  -6 -23   2   17.70    4.70
  -6 -23   2   17.10    3.76
   6  23  -2   14.52    3.51
   6  23  -2   20.36    4.51
  -6  23   2   20.33    5.44
  -5 -23   2   14.92    3.91
  -5 -23   2   12.98    3.24
  -5  23   2    5.80    3.90
   5  23  -2   11.64    3.86
   5  23  -2    9.48    2.98
   5  23  -2   12.89    3.20
  -4 -23   2    8.42    3.16
  -4 -23   2    5.14    2.39
   4  23  -2    6.22    2.39
   4  23  -2    6.95    2.34
   4  23  -2   11.32    3.72
  -4  23   2   10.27    4.04
  -3 -23   2    1.61    2.19
  -3 -23   2    3.70    2.02
   3 -23  -2   -1.34    2.13
   3  23  -2   -1.64    1.29
   3  23  -2   -0.13    1.78
   3  23  -2   -0.14    2.20
  -3  23   2    2.10    2.57
  -2 -23   2    3.60    2.01
  -2 -23   2    0.57    1.65
   2 -23  -2    1.84    2.27
   2  23  -2    4.39    2.36
  -2  23   2    5.96    3.27
   2  23  -2    4.83    2.91
   2  23  -2    1.49    1.63
   1 -23  -2  127.11    7.89
  -1 -23   2  136.50    7.61
  -1 -23   2  123.73    6.83
   1 -23  -2  117.02    6.67
  -1  23   2  125.41    8.68
   1  23  -2  124.61    8.15
  -1  23   2  126.77    8.43
   1  23  -2  126.80   12.80
   1  23  -2  129.95    5.78
   0 -23   2    2.11    2.09
   0 -23   2    0.79    1.27
   0 -23  -2    0.69    1.95
   0 -23  -2    1.46    1.78
   0  23   2   -1.04    1.62
   0  23  -2    2.09    2.22
   0  23   2    3.28    2.30
   0  23  -2    1.20    1.99
   1 -23   2   24.16    2.94
  -1 -23  -2   21.91    3.85
   1 -23   2   21.67    4.04
  -1 -23  -2   24.80    4.22
   1  23   2   28.20    4.76
  -1  23  -2   26.42    2.36
  -1  23  -2   32.21    5.17
   1  23   2   15.73    4.25
   1  23   2   25.71    2.03
  -2 -23  -2   77.54    5.79
  -2 -23  -2   75.24    4.06
  -2 -23  -2   80.93    6.20
   2 -23   2   86.36    6.47
   2  23   2   87.58    7.27
  -2  23  -2   87.79    7.34
  -2  23  -2   76.93    3.69
   2  23   2   79.31    6.25
   2  23   2   82.33    4.25
  -3 -23  -2    1.88    1.83
   3 -23   2   -1.32    1.85
  -3 -23  -2    2.41    1.54
  -3 -23  -2    2.47    2.49
   3  23   2   -2.00    1.66
  -3  23  -2   -1.64    1.93
   3  23   2    0.92    2.35
   3  23   2   -1.32    1.09
  -4 -23  -2   35.02    3.57
  -4 -23  -2   29.75    4.41
   4  23   2   36.75    5.92
  -4  23  -2   36.29    6.52
   4  23   2   28.05    4.33
   4  23   2   35.28    3.70
  -5 -23  -2    4.27    2.99
  -5 -23  -2   -1.99    2.04
  -5 -23  -2    9.23    2.47
  -5  23  -2    3.06    3.66
   5  23   2    4.10    2.71
   5  23   2    4.70    2.57
   5  23   2    3.46    2.52
  -6 -23  -2    1.54    3.14
  -6 -23  -2   -4.87    2.94
  -6 -23  -2    1.57    2.12
  -6  23  -2   -0.50    2.81
   6  23   2    0.37    2.07
   6  23   2    5.32    2.53
   6  23   2    3.06    3.35
  -7 -23  -2   -1.79    2.27
   7 -23   2    6.03    3.19
  -7 -23  -2    3.85    2.63
  -7 -23  -2    4.04    3.61
   7  23   2    0.65    2.53
  -7  23  -2    1.60    3.62
   7  23   2    6.77    3.37
   8 -23   2    3.65    3.18
  -8 -23  -2   11.36    4.29
   8  23   2    2.14    2.89
  -8  23  -2   -0.56    3.29
   8  23   2    1.02    3.06
   9 -23   2    2.64    2.88
  -9 -23  -2    3.04    3.01
  -9  23  -2   -9.02    3.23
   9  23   2    0.07    2.45
  -8 -24   2   -4.86    2.90
   8  24  -2   -1.69    2.81
   8  24  -2   -0.64    3.50
  -7 -24   2   -2.93    2.14
  -7 -24   2   -1.15    2.82
   7 -24  -2   -1.71    2.43
   7  24  -2    0.42    2.47
   7  24  -2   -0.35    2.63
   6 -24  -2    7.05    3.41
  -6 -24   2    1.59    2.90
  -6 -24   2    3.00    2.31
   6  24  -2    0.70    3.02
   6  24  -2   -0.24    1.99
  -6  24   2    1.74    3.54
  -5 -24   2   21.32    4.88
  -5 -24   2   26.78    4.55
   5  24  -2   25.58    4.17
  -5  24   2   23.65    6.11
   5  24  -2   22.74    3.67
   5  24  -2   21.08    4.71
  -4 -24   2   41.39    5.76
  -4 -24   2   34.49    4.91
  -4  24   2   31.00    6.14
   4  24  -2   24.82    3.88
   4  24  -2   30.51    4.12
   4  24  -2   34.16    5.95
  -3 -24   2   14.78    3.43
   3 -24  -2    3.31    3.68
  -3 -24   2    8.80    2.78
   3  24  -2    9.63    3.65
   3  24  -2   10.21    2.62
   3  24  -2   12.66    3.05
  -3  24   2    6.26    5.18
   2 -24  -2   83.70    6.91
  -2 -24   2   84.59    6.18
  -2 -24   2   89.56    6.17
   2 -24  -2   88.29    5.27
   2  24  -2   84.04    5.05
  -2  24   2   84.60    7.38
   2  24  -2  101.87    8.28
   2  24  -2   86.29    6.34
   1 -24  -2   20.06    3.85
   1 -24  -2   22.98    3.60
  -1 -24   2   17.63    3.09
  -1 -24   2   21.87    4.16
   1  24  -2   23.14    4.37
  -1  24   2   23.94    5.05
   1  24  -2   17.28    2.46
  -1  24   2   18.66    4.52
   1  24  -2   26.11    5.39
   0 -24  -2   -2.57    1.57
   0 -24  -2    0.05    1.70
   0 -24   2   -1.41    1.28
   0 -24   2    1.41    1.85
   0  24  -2   -0.35    1.07
   0  24   2   -0.22    2.28
   0  24  -2   -0.77    1.88
   0  24   2   -0.30    1.70
  -1 -24  -2   10.97    3.27
  -1 -24  -2   11.31    3.16
   1 -24   2   13.70    3.36
   1 -24   2   18.37    2.44
   1  24   2   16.09    1.81
   1  24   2    9.92    3.59
   1  24   2   11.06    3.39
  -1  24  -2   14.05    1.95
  -1  24  -2   13.42    3.67
   2 -24   2   -0.74    1.64
  -2 -24  -2    2.15    1.85
  -2 -24  -2    0.50    1.81
  -2  24  -2    1.26    2.34
  -2  24  -2   -1.14    0.95
   2  24   2    0.54    1.77
   2  24   2    0.59    1.10
   2  24   2    1.98    2.72
  -3 -24  -2    1.07    1.91
  -3 -24  -2   -0.84    1.96
   3  24   2    2.60    2.32
   3  24   2    1.50    2.57
   3  24   2    0.10    1.37
  -4 -24  -2   52.33    8.62
   4 -24   2   42.68    6.06
  -4 -24  -2   51.12    6.75
  -4 -24  -2   55.87    5.89
   4  24   2   52.27    4.22
   4  24   2   43.32    5.59
   4  24   2   38.43    6.10
  -4  24  -2   53.41    7.64
  -5 -24  -2    8.89    2.87
  -5 -24  -2   14.61    3.16
  -5 -24  -2    8.36    3.53
   5  24   2   10.54    2.85
   5  24   2    8.99    3.57
   5  24   2   10.09    3.39
  -6 -24  -2    0.78    1.97
  -6 -24  -2    1.64    2.72
   6  24   2   -1.33    2.26
   6  24   2   -4.33    1.93
  -6  24  -2   -3.98    2.81
   6  24   2   -1.74    2.47
   7 -24   2    0.28    2.76
  -7 -24  -2   -3.48    2.60
  -7 -24  -2   -4.87    2.02
   7  24   2   -0.45    4.37
  -7  24  -2    2.01    3.63
   7  24   2    0.83    2.75
   7  24   2   -3.49    2.29
   8  24   2   -4.21    3.51
   8  24   2   -0.21    3.25
  -8 -25   2    2.39    3.61
  -8 -25   2   -3.24    2.75
   8 -25  -2   -0.35    2.93
   8  25  -2   -5.35    2.16
   8  25  -2   -0.48    5.89
  -8  25   2   -0.64    3.73
  -7 -25   2   -1.84    3.27
   7  25  -2    8.51    4.78
   7  25  -2    3.22    3.46
  -6 -25   2    9.77    4.13
  -6 -25   2    7.34    2.77
   6 -25  -2    3.61    3.45
   6  25  -2    6.01    2.66
   6  25  -2    4.54    3.37
  -5 -25   2   24.28    6.48
  -5 -25   2   26.63    5.17
   5 -25  -2   34.05    5.31
  -5  25   2   36.39    6.59
   5  25  -2   25.89    4.10
   5  25  -2   32.70    4.47
   5  25  -2   41.75    6.80
  -4 -25   2    0.25    2.06
  -4 -25   2    1.10    2.68
   4  25  -2   -3.18    2.77
  -4  25   2    0.08    2.73
   4  25  -2    0.41    2.15
   4  25  -2   -0.15    2.45
  -3 -25   2    9.94    2.99
  -3 -25   2    8.38    3.12
   3 -25  -2    6.45    3.17
   3  25  -2   10.81    2.75
   3  25  -2    7.74    2.38
   3  25  -2    4.15    3.24
  -3  25   2    5.78    3.30
   2 -25  -2   17.05    2.68
  -2 -25   2   11.09    4.61
  -2 -25   2   10.62    2.91
   2 -25  -2   14.69    3.95
   2  25  -2   15.01    4.32
   2  25  -2   10.21    2.97
  -2  25   2   16.18    6.11
   2  25  -2   15.61    2.81
   1 -25  -2   14.78    2.84
  -1 -25   2    9.12    2.91
  -1 -25   2   12.51    2.74
   1 -25  -2   14.46    3.97
   1  25  -2   12.49    2.30
   1  25  -2   10.41    3.68
  -1  25   2   17.83    4.53
   1  25  -2    8.82    3.30
   0 -25  -2    8.48    2.58
   0 -25  -2   11.86    3.37
   0 -25   2    7.81    2.30
   0 -25   2    9.94    3.04
   0  25  -2    6.65    3.14
   0  25   2    9.46    3.48
   0  25  -2    9.90    1.69
   0  25   2    9.82    3.77
  -1 -25  -2    4.53    2.49
   1 -25   2    3.04    2.55
   1 -25   2   11.55    2.29
  -1 -25  -2   12.06    3.40
  -1  25  -2    7.66    1.67
   1  25   2    3.74    2.66
   1  25   2    1.75    2.39
  -1  25  -2    4.99    2.93
   2 -25   2    3.72    2.78
  -2 -25  -2    3.51    2.46
  -2 -25  -2    4.28    2.47
   2  25   2    1.26    2.26
   2  25   2    1.62    1.24
  -2  25  -2    2.10    2.95
   2  25   2    1.37    2.44
  -3 -25  -2    0.00    3.48
   3 -25   2    3.83    2.96
  -3 -25  -2    0.25    2.03
   3  25   2    1.64    2.35
  -3  25  -2    4.09    3.08
   3  25   2    0.18    1.48
   3  25   2    3.39    2.72
  -4 -25  -2    9.96    3.83
  -4 -25  -2    2.15    2.31
   4 -25   2    9.02    3.68
  -4  25  -2    9.16    3.77
   4  25   2    3.67    2.13
   4  25   2    5.48    3.42
   4  25   2    3.98    2.32
  -5 -25  -2    3.02    2.81
  -5 -25  -2    3.49    2.19
   5  25   2   -0.11    1.87
   5  25   2    5.77    3.17
   5  25   2    3.10    2.61
  -6 -25  -2    1.37    2.13
  -6 -25  -2    1.90    3.04
  -6  25  -2   -2.97    3.41
   6  25   2    3.12    4.53
   6  25   2    0.84    2.18
   6  25   2    3.67    2.98
  -7 -25  -2   -2.12    3.40
   7  25   2    4.10    3.83
   8 -25   2    7.88    3.43
  -8 -25  -2   11.48    4.94
   8  25   2   10.59    3.08
  -8  25  -2    8.11    4.62
   8  25   2    0.76    3.34
  -8 -26   2   -1.72    3.29
  -8 -26   2    5.37    5.20
   8 -26  -2    2.08    3.04
   8  26  -2   -0.51    2.28
  -8  26   2   -8.24    3.12
   8  26  -2    4.29    4.01
  -7 -26   2   -4.37    2.25
   7 -26  -2   -1.99    2.55
  -7 -26   2   -1.29    2.89
   7  26  -2    2.60    2.47
   7  26  -2    1.49    3.09
  -7  26   2    2.40    3.57
  -6 -26   2    3.02    2.83
  -6 -26   2    0.02    2.84
   6 -26  -2    4.48    2.94
   6  26  -2    1.31    2.72
   6  26  -2    2.15    3.40
  -5 -26   2    4.47    3.13
   5 -26  -2    0.40    2.59
  -5 -26   2    3.64    3.16
  -5  26   2    0.90    3.26
   5  26  -2   -3.44    1.93
   5  26  -2    1.25    2.85
  -4 -26   2   13.78    4.16
  -4 -26   2   11.50    3.34
  -4  26   2   10.90    4.30
   4  26  -2   11.33    4.08
   4  26  -2   16.17    3.36
  -3 -26   2    0.34    2.14
  -3 -26   2   -1.04    1.76
   3  26  -2    1.04    1.87
  -3  26   2    1.35    3.04
   3  26  -2    0.87    2.96
   3  26  -2   -1.05    1.97
  -2 -26   2   -0.34    1.99
  -2 -26   2   -1.68    1.85
   2 -26  -2    1.16    2.49
   2  26  -2    3.28    1.63
  -2  26   2    3.35    2.97
   2  26  -2   -0.95    2.52
   2  26  -2    0.78    2.39
  -1 -26   2    4.42    2.60
   1 -26  -2    1.82    2.33
  -1 -26   2   -0.04    1.98
   1 -26  -2    5.11    2.02
   1  26  -2   12.10    3.57
   1  26  -2    5.40    1.67
  -1  26   2    4.79    3.28
   1  26  -2    5.60    3.27
   0 -26   2    2.65    2.54
   0 -26  -2   -1.29    1.93
   0 -26   2    2.40    1.79
   0 -26  -2    2.38    2.51
   0  26  -2   -0.21    2.11
   0  26   2   -1.14    2.36
   0  26  -2    0.38    1.23
  -1 -26  -2   13.87    3.37
  -1 -26  -2    9.87    3.18
   1 -26   2    6.13    3.04
   1  26   2    8.64    3.63
  -2 -26  -2   -1.36    1.84
  -2 -26  -2    1.25    2.20
   2 -26   2   -1.26    2.03
  -2  26  -2   -2.30    2.27
   2  26   2    0.82    2.51
  -3 -26  -2   -0.89    2.23
   3 -26   2    1.35    2.52
  -3 -26  -2   -0.60    1.87
   3  26   2   -0.02    2.80
  -3  26  -2   -0.62    2.63
   3  26   2    4.38    3.01
   3  26   2    3.94    1.74
  -4 -26  -2   12.54    3.33
  -4 -26  -2    0.39    2.72
  -4  26  -2   10.97    4.27
   4  26   2    2.51    3.36
   4  26   2    4.12    2.98
   4  26   2    2.38    2.86
  -5 -26  -2    3.57    3.59
  -5 -26  -2    6.11    2.88
   5  26   2   -1.60    2.57
   5  26   2   -1.91    1.81
   5  26   2    3.88    3.68
  -6 -26  -2   -2.59    2.13
  -6 -26  -2   -4.16    2.60
   6  26   2   -2.05    2.64
  -6  26  -2    4.53    4.42
   6  26   2    0.30    2.13
   6  26   2    0.69    3.26
  -7 -26  -2    6.71    3.82
   7 -26   2    0.27    2.64
   7  26   2    4.40    3.25
   7  26   2   -2.08    2.43
  -7  26  -2   -1.47    3.40
   8 -26   2    3.19    2.90
  -8 -26  -2    3.96    3.71
   8  26   2   -2.19    2.23
  -8  26  -2    3.22    3.48
   8  26   2   -5.86    2.95
  -7 -27   2   -0.77    2.92
  -7 -27   2   -6.92    2.13
   7 -27  -2   -3.56    2.40
   7  27  -2   -0.08    2.76
  -7  27   2   -2.62    3.34
   7  27  -2    1.05    2.64
  -6 -27   2   -0.64    2.57
  -6 -27   2    2.27    3.86
   6  27  -2   -2.62    2.16
   6  27  -2    1.62    3.48
   5 -27  -2    0.01    2.46
  -5 -27   2    0.75    2.47
  -5 -27   2    2.89    2.59
  -5  27   2    0.47    2.88
   5  27  -2    1.51    2.17
  -4 -27   2   10.12    3.56
  -4 -27   2    6.10    3.19
   4  27  -2   14.35    3.28
   4  27  -2    9.99    3.27
   4  27  -2   12.59    4.41
  -4  27   2   18.18    5.30
  -3 -27   2   24.44    4.75
  -3 -27   2   33.21    5.00
  -3  27   2   35.96    6.88
   3  27  -2   35.18    6.12
   3  27  -2   39.32    5.46
   2 -27  -2    5.50    3.34
  -2 -27   2    3.29    2.62
   2  27  -2    6.41    3.43
   2  27  -2    2.32    1.63
  -2  27   2    4.69    3.45
   2  27  -2    6.81    3.58
  -1 -27   2   -0.03    2.04
  -1 -27   2    5.05    2.86
   1 -27  -2    0.39    2.44
   1 -27  -2    2.88    2.04
  -1  27   2   -3.54    2.04
   1  27  -2   -0.26    1.42
   1  27  -2    1.23    2.61
   0 -27   2    0.36    2.24
   0 -27  -2    1.55    1.89
   0 -27   2   -4.31    1.46
   0 -27  -2   -0.89    2.11
   0  27   2   -1.25    2.44
   0  27  -2   -3.33    2.06
   0  27   2   -0.55    2.31
  -1 -27  -2    9.80    3.57
  -1 -27  -2   18.59    4.44
   1 -27   2   19.65    4.47
   1  27   2   19.63    4.71
  -1  27  -2   18.48    4.67
   1  27   2   13.03    4.25
  -2 -27  -2    0.53    2.43
   2 -27   2   -1.28    1.90
  -2 -27  -2    2.80    2.74
  -2  27  -2   -1.05    2.46
   2  27   2   -1.33    2.64
   2  27   2    0.32    2.23
   3 -27   2   16.00    4.41
  -3 -27  -2   13.22    4.10
  -3 -27  -2   10.16    3.40
  -3  27  -2   13.67    4.76
   3  27   2   14.34    4.69
   3  27   2   11.89    3.65
  -4 -27  -2    1.90    2.35
  -4 -27  -2    0.38    2.43
   4  27   2    2.49    3.37
   4  27   2   -5.02    2.10
   4  27   2   -3.20    1.61
  -4  27  -2   -3.33    2.40
  -5 -27  -2   -2.90    2.38
  -5 -27  -2   -0.29    2.27
   5  27   2   -1.74    2.06
  -5  27  -2   -6.20    2.85
   5  27   2    0.74    2.63
  -6 -27  -2    5.49    5.18
  -6 -27  -2    3.92    2.93
   6  27   2   -1.86    2.16
   6  27   2   -4.70    3.76
   6  27   2    0.18    3.01
  -6  27  -2   -0.82    5.94
   7 -27   2    2.89    3.14
  -7 -27  -2   13.07    4.29
  -7  27  -2   14.24    5.12
   7  27   2    2.69    2.57
   7  27   2   11.06    4.24
  -7 -28   2    3.44    2.65
  -7 -28   2    0.39    3.03
   7 -28  -2   -1.25    2.78
   7  28  -2   -5.90    1.92
  -7  28   2   -0.64    3.71
   7  28  -2   -4.75    3.68
   6 -28  -2    1.14    2.68
  -6 -28   2    8.07    3.80
  -6 -28   2   -1.31    2.45
   6  28  -2    2.09    3.17
   6  28  -2    1.45    2.59
  -5 -28   2    5.00    2.90
   5 -28  -2    7.70    3.49
  -5 -28   2    1.75    3.10
   5  28  -2   14.14    3.17
   5  28  -2    4.15    3.61
  -5  28   2    0.88    3.24
  -4 -28   2    5.61    2.87
  -4 -28   2   -0.64    2.48
   4  28  -2   -4.80    2.55
   4  28  -2   -2.51    2.55
  -4  28   2    1.26    3.67
   4  28  -2   -0.95    1.96
  -3 -28   2   -2.12    1.95
  -3 -28   2    1.74    2.38
   3  28  -2   -2.10    2.12
   3  28  -2    1.59    2.97
  -3  28   2    1.53    3.00
   3  28  -2    1.43    1.94
  -2 -28   2    2.36    2.63
  -2 -28   2    4.50    2.57
   2 -28  -2    1.98    3.19
   2  28  -2   -1.14    2.87
   2  28  -2   -0.64    1.61
  -2  28   2    0.73    2.99
   2  28  -2    9.13    3.23
  -1 -28   2   14.43    4.03
  -1 -28   2   15.57    3.40
   1 -28  -2   20.68    3.49
   1 -28  -2   17.18    4.34
  -1  28   2   20.49    5.10
   1  28  -2   16.63    4.07
   0 -28  -2   -1.19    2.20
   0 -28   2    3.48    2.92
   0 -28  -2   -0.59    2.00
   0 -28   2   -2.36    2.67
   0  28   2    1.53    2.60
   0  28  -2   -1.36    2.54
  -1 -28  -2    0.91    2.23
  -1 -28  -2   -0.01    2.18
   1 -28   2    1.06    2.67
   1  28   2    1.97    2.91
   1  28   2   -0.77    2.31
  -1  28  -2    0.91    2.80
   2 -28   2    0.53    2.52
  -2 -28  -2   -3.90    1.82
  -2 -28  -2   -2.90    1.54
   2  28   2    2.46    2.57
  -2  28  -2    1.27    2.77
   2  28   2   -0.01    2.50
   3 -28   2    3.66    3.02
  -3 -28  -2    6.26    3.42
  -3 -28  -2    3.30    2.70
   3  28   2    6.16    3.23
  -3  28  -2    3.47    3.62
   3  28   2    2.25    3.57
  -4 -28  -2   12.86    3.56
  -4 -28  -2   15.32    4.44
  -4  28  -2   20.31    5.50
  -4  28  -2   13.78    4.92
   4  28   2   10.46    3.59
   4  28   2   18.09    5.61
  -5 -28  -2    3.50    2.55
  -5 -28  -2   10.19    3.96
  -5  28  -2    2.72    4.19
   5  28   2   -1.99    2.83
   5  28   2   -4.06    2.41
  -6 -28  -2    5.87    3.70
   6 -28   2   -0.12    2.93
  -6 -28  -2    1.07    3.48
   6  28   2   -1.20    3.09
  -6  28  -2   -2.24    3.69
   6  28   2    4.19    3.26
  -7 -28  -2    1.13    3.04
   7 -28   2    1.19    2.77
   7  28   2   -0.24    2.52
  -6 -29   2   -1.06    2.71
   6 -29  -2    3.59    3.26
  -6 -29   2   -0.16    3.25
   6  29  -2   -2.98    2.76
   6  29  -2   -2.31    2.46
  -5 -29   2   -1.66    3.59
   5 -29  -2   -0.52    2.98
   5  29  -2    2.12    3.21
  -5  29   2    3.96    6.09
   4 -29  -2   -1.54    2.47
  -4 -29   2    0.32    2.86
  -4 -29   2   -0.40    2.50
   4  29  -2    0.25    4.35
   4  29  -2    3.77    3.40
   4  29  -2    1.27    2.15
  -4  29   2   -2.45    3.16
  -3 -29   2   15.88    4.16
  -3 -29   2   14.25    4.05
   3  29  -2   21.61    3.00
  -3  29   2   23.74    6.24
   3  29  -2   16.88    3.78
   3  29  -2   11.32    4.72
  -2 -29   2   -0.51    2.40
   2 -29  -2    0.72    2.76
  -2 -29   2   -2.60    2.07
   2  29  -2   -3.05    2.32
  -2  29   2   -4.04    2.21
  -1 -29   2    3.38    2.47
   1 -29  -2    1.35    2.52
  -1 -29   2    4.00    2.55
   1  29  -2    0.29    2.58
  -1  29   2    5.61    3.42
   0 -29  -2    0.04    2.40
   0 -29   2    4.37    2.66
   0  29   2    0.51    2.49
   0  29  -2   -3.09    2.03
   1 -29   2    1.83    2.90
  -1 -29  -2    2.13    2.76
  -1 -29  -2   -3.41    1.92
   1  29   2   -3.26    2.58
  -1  29  -2   -2.43    2.07
   1  29   2   -0.43    2.79
  -2 -29  -2    7.59    3.13
  -2 -29  -2    6.50    3.43
   2 -29   2    8.41    3.87
   2  29   2   14.08    4.45
   2  29   2    4.53    3.22
  -2  29  -2    8.63    3.87
   3 -29   2   -1.53    2.86
  -3 -29  -2   -3.92    1.79
  -3 -29  -2   -0.75    2.81
  -3  29  -2    0.29    2.98
   3  29   2    0.58    2.39
   3  29   2   -2.86    2.69
  -3  29  -2   -3.73    3.24
  -4 -29  -2    4.05    2.88
  -4 -29  -2   12.21    4.17
  -4  29  -2    2.17    4.38
   4  29   2   10.20    3.54
   4  29   2    8.05    3.93
  -4  29  -2    8.14    4.00
  -5 -29  -2    4.13    4.99
   5  29   2    1.19    3.42
  -6 -29  -2   -0.65    3.04
  -6 -29  -2    5.94    3.61
   6 -29   2   -1.89    2.59
  -6  29  -2   -9.78    3.52
   6  29   2   -1.90    2.96
  -6 -30   2   -1.19    2.41
  -6 -30   2    3.30    3.11
   6 -30  -2    1.75    2.97
  -6  30   2    3.24    3.90
   6  30  -2   -0.16    4.68
   6  30  -2   -8.31    2.78
  -5  30   2    5.21    7.08
   5  30  -2   -1.35    3.30
  -4 -30   2    4.49    3.41
  -4 -30   2    0.25    3.40
   4  30  -2    4.61    3.94
  -4  30   2   -1.11    3.82
  -3 -30   2    6.73    3.01
  -3 -30   2    5.14    3.06
   3  30  -2    5.37    3.76
   3  30  -2    1.24    3.05
  -3  30   2    4.68    3.74
   2 -30  -2   16.97    4.61
  -2 -30   2   26.80    5.25
  -2 -30   2   13.94    3.51
  -2  30   2   29.69    6.45
   2  30  -2   12.89    3.90
  -1 -30   2    0.78    2.37
  -1 -30   2   -3.53    2.21
   1 -30  -2    2.04    3.20
   1  30  -2    2.18    2.92
  -1  30   2   -2.63    2.72
   0 -30   2    3.64    2.78
   0 -30  -2    8.66    2.84
   0 -30  -2    5.70    3.44
   0  30   2    3.09    3.14
   0  30  -2    2.03    3.14
  -1 -30  -2    9.62    3.65
   1 -30   2   10.40    4.07
  -1 -30  -2   14.87    3.70
   1  30   2   18.42    4.94
   1  30   2    4.91    3.69
  -1  30  -2   13.49    4.65
   2 -30   2   -0.94    2.65
  -2 -30  -2   -0.40    2.42
  -2 -30  -2    7.71    3.24
  -2  30  -2   -2.51    3.39
  -2  30  -2    4.64    3.77
   2  30   2    2.88    3.29
   3 -30   2   -2.76    2.58
  -3 -30  -2    3.18    3.10
   3  30   2   -0.81    2.78
  -3  30  -2    0.21    3.49
   3  30   2   -0.82    2.92
  -3  30  -2   -1.70    3.48
  -4 -30  -2    3.01    3.62
  -4 -30  -2   -1.77    3.37
  -4  30  -2    0.71    4.85
   4  30   2    1.42    3.32
   4  30   2   -1.49    3.24
  -5 -30  -2   -0.52    4.69
   5  30   2    8.37    6.03
   5  30   2   -2.29    3.01
  -6 -30  -2   -0.95    2.87
  -6 -30  -2   -0.57    2.93
   6 -30   2   -1.52    2.65
   6  30   2    4.88    5.33
  -6  30  -2    0.81    3.88
  -5 -31   2   -0.31    2.72
  -5 -31   2   -5.87    2.77
   5 -31  -2   -0.58    2.65
  -5  31   2    1.94    3.21
   4 -31  -2    1.32    2.62
  -4 -31   2    4.31    4.02
  -4 -31   2    5.42    3.19
  -4  31   2    2.97    3.85
   4  31  -2   -3.77    2.08
  -3 -31   2    3.23    3.33
  -3 -31   2    8.53    4.85
   3  31  -2    4.74    4.08
  -3  31   2    1.49    5.11
  -2 -31   2    3.51    3.12
  -2 -31   2   -0.51    2.35
  -2  31   2   -1.89    3.07
   2  31  -2    0.44    2.88
  -1 -31   2    3.57    3.36
   1 -31  -2    1.23    3.17
   1  31  -2    7.97    3.64
  -1  31   2    2.10    3.41
   0 -31   2   -1.59    2.27
   0 -31  -2   -0.45    2.89
   0  31   2   -1.43    2.78
   0  31  -2    2.69    3.50
   1 -31   2    4.32    3.27
  -1 -31  -2    7.63    3.09
  -1 -31  -2    2.09    3.03
  -1  31  -2    5.93    3.75
   1  31   2   -3.15    2.59
  -2 -31  -2    2.82    3.08
   2 -31   2   -0.40    2.97
  -2 -31  -2   -5.04    1.99
  -2  31  -2    4.96    3.64
   2  31   2    1.73    4.57
   2  31   2    1.71    3.46
  -2  31  -2   -8.90    5.79
  -3 -31  -2    1.75    5.03
  -3 -31  -2    2.89    3.11
   3  31   2   -3.16    3.30
   3  31   2    2.13    3.89
  -3  31  -2    2.38    5.51
  -3  31  -2   -9.33    3.99
  -4 -31  -2   -0.51    3.53
  -4 -31  -2    3.15    3.42
  -4  31  -2   -6.03    4.66
   4  31   2    2.72    3.43
  -5 -31  -2   -5.78    2.95
  -5 -31  -2   -1.89    2.31
   5  31   2    0.71    2.68
  -5  31  -2  -10.08    3.54
  -5 -32   2   -5.00    2.70
  -5  32   2    0.00    4.07
  -4 -32   2    0.34    2.90
  -4 -32   2    3.45    3.28
   4 -32  -2    4.04    2.81
  -4  32   2   11.53    4.34
   3 -32  -2   -3.78    2.23
  -3 -32   2   -5.40    2.18
  -3  32   2    1.21    3.32
  -2 -32   2   -4.20    2.21
  -2  32   2   -5.10    3.36
   1 -32  -2   -1.43    2.54
  -1 -32   2    3.08    4.01
  -1  32   2   -3.65    3.15
   1  32  -2   -0.41    3.16
   0 -32  -2    6.04    3.14
   0 -32   2    1.22    2.79
   0  32  -2    3.45    3.29
  -1 -32  -2   -0.20    3.42
  -1 -32  -2   -0.89    3.22
   1 -32   2    3.09    3.82
   1  32   2    5.71    4.37
  -1  32  -2   -1.66    3.06
  -2 -32  -2    0.43    2.69
   2 -32   2   -1.13    2.96
  -2  32  -2    0.79    3.80
   2  32   2    0.07    3.96
   2  32   2   -1.54    3.23
  -3 -32  -2    0.71    3.59
   3  32   2    1.80    3.51
  -3  32  -2    1.51    3.85
  -4 -32  -2   -1.16    2.95
  -4 -32  -2    0.49    2.71
   4  32   2    0.26    3.09
   4  32   2   -3.09    3.15
  -4  32  -2   -7.13    3.66
  -5  32  -2   -2.51    4.69
  -4 -33   2   10.82    3.29
  -4 -33   2   -0.73    2.85
   4 -33  -2   -2.18    2.22
  -4  33   2   -3.15    3.89
  -4  33   2   -8.60    2.71
   3 -33  -2    6.36    3.32
  -3 -33   2    6.49    3.90
  -3  33   2    5.35    3.94
  -2 -33   2   -3.61    3.65
   2 -33  -2   -3.86    3.52
   2  33  -2   -4.48    4.12
   1 -33  -2   -0.95    3.00
  -1 -33   2   -3.00    2.25
   1 -33  -2   -2.28    2.66
  -1  33   2   -1.61    3.34
   1  33  -2   -0.74    4.36
   0 -33   2    1.80    3.00
   0 -33  -2    1.95    3.29
   0  33   2    0.32    3.30
   0  33  -2   -0.52    3.31
   1 -33   2    6.41    3.65
  -1 -33  -2    5.86    3.80
  -1  33  -2    6.17    4.43
   1  33   2    8.33    4.20
   2 -33   2    1.60    5.25
  -2 -33  -2    2.60    4.00
  -2 -33  -2   12.46    4.87
  -2  33  -2    9.89    6.31
   2  33   2   11.54    5.72
  -3 -33  -2    1.27    3.02
  -3 -33  -2    5.94    3.36
   3  33   2    2.46    3.33
   3  33   2    0.73    3.39
  -4 -33  -2   -0.53    2.77
  -4 -33  -2   -2.75    2.85
   4  33   2   -1.63    4.04
   3 -34  -2   -7.52    2.21
  -3 -34   2   -0.67    2.61
  -3  34   2   -1.88    2.70
  -2 -34   2    2.16    2.81
   2 -34  -2    7.26    3.20
  -2  34   2   -1.50    3.55
  -1 -34   2    5.56    2.97
   1 -34  -2    6.85    3.60
   1  34  -2    1.27    3.34
   0 -34  -2   -0.51    2.88
   0 -34   2    2.88    3.15
   0 -34  -2   -4.84    3.00
   0  34  -2    1.33    3.68
   0  34   2   12.22    4.11
  -1 -34  -2   -0.47    2.65
  -1 -34  -2    1.96    3.50
   1 -34   2    0.22    2.85
   1  34   2    8.05    3.94
  -1  34  -2    4.84    3.83
   2 -34   2   17.83    4.77
  -2 -34  -2    3.32    3.07
   2  34   2    5.20    3.68
  -2  34  -2    4.76    3.95
  -3 -34  -2   -4.57    2.04
   3  34   2    2.13    4.29
  -1 -35   2    0.22    2.43
   1 -35  -2   -3.38    2.42
   1  35  -2    7.72    5.78
  -1  35   2    2.72    2.87
   0 -35  -2   17.33    4.36
   0  35   2   42.91    7.15
   1  35   2   16.80    4.64
  -1  35  -2   23.30    5.68
 -12   0   3   -4.67    2.28
  12   0  -3    0.23    2.54
 -11   0   3   -0.11    4.11
  11   0  -3   -0.20    2.93
 -11   0   3   -5.12    2.97
 -10   0   3    0.79    2.56
   9   0  -3   -2.00    1.58
  -9   0   3   -0.80    2.02
   9   0  -3   -2.96    1.36
   8   0  -3   -0.34    1.47
  -8   0   3    2.21    1.78
   8   0  -3    0.17    1.07
  -7   0   3    0.58    1.38
   7   0  -3   -1.03    0.89
  -6   0   3   -1.47    0.94
   6   0  -3    0.45    1.10
   6   0  -3   -1.34    0.62
   5   0  -3   -0.03    0.92
   5   0  -3   -0.05    0.55
   4   0  -3    0.44    0.77
   3   0  -3   -0.04    0.65
   2   0  -3   -0.80    0.46
   2   0  -3    0.16    0.17
   2   0  -3    0.07    0.43
  -2   0   3    0.19    0.25
   1   0  -3    0.55    0.38
   1   0  -3   -0.30    0.43
   1   0  -3   -0.18    0.37
   1   0  -3    0.11    0.44
   1   0  -3    0.43    0.28
  -1   0   3    0.24    0.19
   0   0  -3   -0.15    0.28
   0   0  -3    0.24    0.37
   0   0  -3    0.52    0.27
   0   0  -3    0.38    0.38
   0   0  -3    0.04    0.29
  -1   0  -3    0.57    0.22
  -1   0  -3    0.27    0.43
  -1   0  -3    0.11    0.27
  -1   0  -3    0.51    0.34
  -1   0  -3    0.34    0.36
  -2   0  -3    0.38    0.57
  -3   0  -3   -0.43    0.65
  -4   0  -3   -1.11    0.79
   4   0   3    0.66    0.50
   5   0   3    0.14    0.60
  -5   0  -3   -0.91    1.12
  -6   0  -3   -0.09    1.45
   6   0   3    0.41    0.67
   7   0   3   -0.38    0.94
  -7   0  -3   -2.26    1.03
  -8   0  -3   -1.31    1.80
  -8   0  -3   -0.83    1.84
   8   0   3   -0.46    1.67
  -9   0  -3    0.73    2.12
  -9   0  -3    0.21    2.58
   9   0   3    0.69    2.18
 -10   0  -3   -3.35    2.39
 -10   0  -3    1.09    2.38
 -10   0  -3    1.84    3.21
  10   0   3   -3.96    2.11
 -11   0  -3   -2.39    2.96
  12  -1  -3    3.92    2.59
 -12  -1   3    5.27    3.55
  12   1  -3    1.11    2.68
 -12   1   3    0.51    2.92
 -11  -1   3    4.15    5.41
  11  -1  -3    4.00    3.69
  11   1  -3    5.37    5.66
 -11   1   3   -0.66    3.21
 -10  -1   3   -1.92    2.10
 -10   1   3    0.70    2.27
   9  -1  -3   -2.53    1.49
   9  -1  -3   -0.17    1.54
  -9  -1   3   -0.68    2.09
  -9   1   3   -0.71    1.96
   9   1  -3   -0.27    1.43
   8  -1  -3    1.38    1.20
   8  -1  -3    2.50    1.76
  -8  -1   3    0.95    1.84
   8   1  -3    4.63    1.85
  -8   1   3    4.68    2.39
   8   1  -3    4.54    1.54
   7  -1  -3   33.82    3.46
  -7  -1   3   39.34    4.01
   7  -1  -3   42.67    3.29
   7   1  -3   41.10    3.48
   7   1  -3   37.34    3.17
  -7   1   3   41.90    4.18
   6  -1  -3   60.49    4.04
   6  -1  -3   52.35    3.41
  -6  -1   3   58.31    4.28
   6   1  -3   57.68    3.83
   6   1  -3   55.49    3.49
   5  -1  -3    0.59    1.05
   5   1  -3    1.33    1.04
   5   1  -3    2.69    0.91
   4  -1  -3   14.15    1.96
   4   1  -3   14.15    1.38
   4   1  -3   13.94    1.91
   3  -1  -3   32.68    2.50
   3  -1  -3   35.27    2.25
   3   1  -3   33.31    1.71
   3   1  -3   37.00    2.50
   2  -1  -3  247.85    7.50
   2  -1  -3  234.12    6.94
  -2   1   3  228.98    6.55
   2   1  -3  234.30    6.02
   2   1  -3  233.24    6.91
   2   1  -3  244.40    7.58
  -1  -1   3 5247.44  143.21
   1  -1  -3 5272.07  145.29
   1   1  -3 5303.25  143.99
  -1   1   3 5600.58  145.94
   0  -1   3 2265.38   57.02
   0  -1  -3 2316.69   59.10
   0   1   3 2420.89   58.42
   0   1  -3 2249.51   56.49
   1  -1   3 1347.66   30.98
  -1  -1  -3 1353.73   32.09
  -1  -1  -3 1349.71   31.08
  -1   1  -3 1377.41   31.46
  -1   1  -3 1371.69   31.78
  -1   1  -3 1337.91   32.14
  -1   1  -3 1418.53   31.38
  -2  -1  -3  765.60   19.30
  -2  -1  -3  762.46   19.22
  -2   1  -3  769.73   18.70
  -3  -1  -3  181.77    6.58
  -3   1  -3  190.75    6.92
   3   1   3  181.41    4.86
  -4  -1  -3   68.91    4.11
   4   1   3   77.46    2.78
  -4   1  -3   77.93    4.51
   5  -1   3    7.40    1.34
  -5  -1  -3    6.03    1.93
   5   1   3    6.05    1.05
  -5   1  -3    5.56    1.92
   6  -1   3    8.86    1.52
  -6   1  -3   13.98    3.02
   6   1   3   11.87    1.63
   7  -1   3   12.78    2.01
  -7  -1  -3   17.16    3.39
  -7   1  -3   19.94    3.75
   7   1   3   15.75    1.99
  -8  -1  -3   19.40    4.03
   8  -1   3   23.01    2.19
  -8  -1  -3   19.88    4.68
  -8   1  -3   16.48    4.12
   8   1   3   18.58    3.65
  -9  -1  -3    2.40    2.83
  -9  -1  -3    3.50    2.88
   9  -1   3    0.46    2.07
  -9   1  -3    4.98    4.49
   9   1   3    3.85    2.36
  -9   1  -3   -0.77    2.96
 -10  -1  -3    7.93    3.79
 -10  -1  -3   10.05    3.67
 -10  -1  -3    9.03    3.29
  10  -1   3    9.67    3.52
  10   1   3    2.88    2.99
 -10   1  -3    3.64    2.94
 -10   1  -3    8.92    3.64
 -10   1  -3    4.82    3.61
 -11  -1  -3   -4.90    2.93
 -11   1  -3    1.43    3.35
 -12   1  -3   -1.52    3.89
 -12  -2   3    2.60    3.29
  12  -2  -3   -0.75    2.60
 -12   2   3    4.13    3.30
  12   2  -3    7.49    3.14
 -11  -2   3    2.51    5.53
  11  -2  -3    6.50    4.64
 -11   2   3    2.95    3.21
 -10  -2   3    3.72    2.95
 -10   2   3    8.64    3.75
  -9  -2   3    5.60    2.35
   9  -2  -3    5.00    2.36
   9   2  -3    6.01    1.76
   9   2  -3    0.80    1.76
  -9   2   3   13.31    3.69
   8  -2  -3    8.25    1.89
   8  -2  -3    5.39    2.24
  -8  -2   3    7.08    2.48
   8   2  -3    7.17    1.82
   8   2  -3    6.47    1.66
  -8   2   3    7.26    2.74
   7  -2  -3    0.60    1.39
  -7  -2   3    1.44    2.46
   7  -2  -3   -0.24    0.92
   7   2  -3    1.31    1.16
  -7   2   3    1.81    1.79
   7   2  -3    0.98    1.27
  -6  -2   3   56.82    4.07
   6  -2  -3   58.16    4.10
   6   2  -3   50.67    3.39
   6   2  -3   53.21    3.63
   5  -2  -3   25.69    2.55
  -5  -2   3   30.11    2.65
   5   2  -3   29.46    2.53
   5   2  -3   30.61    2.33
   4  -2  -3   15.97    2.13
   4   2  -3   17.19    1.75
   4   2  -3   15.80    1.46
   3  -2  -3   42.16    2.75
   3  -2  -3   40.09    2.44
   3   2  -3   36.76    1.88
   3   2  -3   39.05    2.31
  -3   2   3   39.75    2.36
   2  -2  -3  538.65   14.14
   2  -2  -3  540.10   13.68
   2   2  -3  520.68   13.56
   2   2  -3  521.04   12.80
  -2   2   3  522.14   13.38
   1  -2  -3  613.23   14.60
   1  -2  -3  624.96   15.83
   1  -2  -3  639.54   15.85
   1  -2  -3  623.25   14.70
   1  -2  -3  641.53   15.50
   1   2  -3  616.87   15.20
  -1   2   3  635.20   15.18
   1   2  -3  653.35   15.97
   1   2  -3  644.12   15.52
   1   2  -3  626.97   14.73
   1   2  -3  618.94   14.88
  -1   2   3  627.87   14.63
   0  -2  -3  481.41   12.12
   0  -2  -3  495.13   12.07
   0  -2  -3  481.02   12.02
   0  -2  -3  466.67   11.63
   0   2  -3  498.63   11.71
   0   2  -3  476.23   11.80
   0   2  -3  476.31   11.62
   0   2  -3  480.09   11.81
   0   2   3  477.40   11.75
  -1  -2  -3  414.12   10.60
  -1  -2  -3  410.74    9.70
   1  -2   3  409.80    9.86
  -1  -2  -3  408.98    9.70
  -1  -2  -3  431.81   10.64
  -1  -2  -3  420.45   10.70
  -1   2  -3  418.19   10.36
  -1   2  -3  408.55    9.93
  -1   2  -3  416.38   10.38
  -1   2  -3  404.73   10.82
  -1   2  -3  422.96   10.18
  -2  -2  -3 1417.60   33.43
  -2  -2  -3 1346.12   31.79
  -2  -2  -3 1410.78   33.50
  -2   2  -3 1409.79   33.87
  -3  -2  -3   61.19    3.28
  -3   2  -3   61.60    3.60
  -4  -2  -3   54.52    3.48
  -4   2  -3   55.87    3.84
   4   2   3   53.74    2.05
  -5  -2  -3   28.92    2.91
   5  -2   3   25.12    2.02
   5   2   3   26.41    1.54
  -5   2  -3   26.28    3.75
  -6  -2  -3    2.27    1.68
   6  -2   3    2.51    1.10
  -6   2  -3    3.68    2.07
   6   2   3    1.95    0.77
  -7  -2  -3   25.91    4.53
   7  -2   3   24.72    2.43
  -7  -2  -3   31.59    4.44
  -7   2  -3   26.82    4.48
   7   2   3   18.85    3.30
   7   2   3   26.00    1.67
   8  -2   3    4.37    1.35
  -8  -2  -3    6.65    2.99
  -8  -2  -3    3.39    2.28
   8   2   3    3.62    2.07
  -8   2  -3    2.17    2.57
   9  -2   3   -3.55    1.80
  -9  -2  -3   -0.77    2.12
  -9  -2  -3    2.42    2.94
  -9   2  -3    0.54    2.66
   9   2   3   -2.63    1.85
  -9   2  -3   -0.57    3.57
  10  -2   3    7.13    3.03
 -10  -2  -3    5.66    4.19
 -10  -2  -3    6.28    2.72
 -10  -2  -3    1.15    2.70
 -10   2  -3    8.30    3.75
  10   2   3    2.63    2.56
 -10   2  -3    6.54    3.80
 -11  -2  -3   -7.33    2.85
 -11  -2  -3   -3.33    3.99
 -12   2  -3   -7.65    2.93
  12  -3  -3   -1.23    2.36
  12   3  -3    2.42    2.83
 -11   3   3   -4.12    3.16
  10  -3  -3    1.31    1.96
 -10  -3   3    0.64    2.49
 -10   3   3   -0.94    2.46
  -9  -3   3    9.38    2.63
   9  -3  -3   13.09    2.79
   9   3  -3    9.61    2.02
  -9   3   3    5.06    2.72
  -8  -3   3   15.99    3.08
   8  -3  -3   19.09    3.40
   8  -3  -3   15.65    2.42
   8   3  -3   20.39    2.73
  -8   3   3   19.39    4.20
   8   3  -3   17.87    2.64
   7  -3  -3   -2.28    1.16
  -7  -3   3    0.67    1.28
   7   3  -3    0.98    1.24
  -7   3   3    2.82    1.97
   7   3  -3    0.63    1.24
  -6  -3   3   12.66    2.39
   6  -3  -3   13.88    2.55
   6   3  -3    9.31    1.75
   6   3  -3   15.95    2.37
   5  -3  -3   71.27    4.24
  -5  -3   3   70.95    3.97
   5   3  -3   69.87    3.82
   5   3  -3   74.55    3.73
  -4  -3   3    8.65    1.49
   4  -3  -3    5.98    1.43
   4   3  -3    7.79    1.26
   4   3  -3    9.38    1.57
   3  -3  -3    6.90    1.40
   3  -3  -3    6.83    1.34
   3   3  -3    4.85    0.99
   3   3  -3    4.04    0.87
  -3   3   3    6.42    1.25
   2  -3  -3    1.30    0.69
   2  -3  -3    1.27    0.65
   2   3  -3    0.22    0.45
   2   3  -3    0.85    0.39
  -2   3   3    0.47    0.54
   1  -3  -3  243.84    6.86
   1  -3  -3  233.05    6.42
   1  -3  -3  233.69    6.84
   1  -3  -3  223.22    5.53
   1   3  -3  227.59    6.26
  -1   3   3  219.43    5.86
  -1   3   3  236.90    6.36
   1   3  -3  215.54    6.07
   1   3  -3  229.36    6.44
   1   3  -3  220.49    5.37
   0  -3  -3  495.57   12.58
   0  -3  -3  510.98   12.00
   0  -3  -3  524.24   12.50
   0  -3  -3  515.41   13.06
   0  -3  -3  535.47   13.03
   0  -3  -3  538.69   13.11
   0   3   3  518.48   12.72
   0   3  -3  523.45   12.66
   0   3  -3  489.18   12.49
   0   3  -3  517.64   12.20
   0   3  -3  541.11   12.78
   0   3  -3  511.77   12.57
   0   3  -3  504.56   12.47
  -1  -3  -3 2031.95   46.66
  -1   3  -3 2066.80   47.22
  -1   3  -3 2077.10   46.67
  -2  -3  -3  208.83    5.34
   2  -3   3  208.18    5.71
  -2  -3  -3  210.58    6.54
  -2  -3  -3  215.97    6.67
  -2   3  -3  210.75    7.03
  -2   3  -3  209.65    6.16
  -3  -3  -3  249.92    8.03
  -3  -3  -3  253.16    8.33
  -3   3  -3  249.55    8.73
  -4  -3  -3   45.25    3.16
  -4   3  -3   51.16    3.83
  -5  -3  -3  155.56    6.82
   5  -3   3  143.47    5.35
  -5   3  -3  153.66    7.51
   5   3   3  136.21    4.12
  -6  -3  -3    2.19    1.52
   6  -3   3    0.46    0.93
   6   3   3    0.96    1.36
  -6   3  -3    0.53    1.46
   6   3   3    0.36    0.46
  -7  -3  -3    2.18    2.21
  -7  -3  -3    2.64    1.83
   7  -3   3    4.75    1.49
   7   3   3    2.71    1.72
  -7   3  -3    3.96    2.29
   8  -3   3    1.13    1.52
  -8  -3  -3    1.05    1.09
  -8  -3  -3    5.71    3.38
  -8  -3  -3    2.89    2.51
  -8   3  -3    1.93    2.34
   8   3   3    1.01    1.99
  -9  -3  -3    4.37    2.73
   9  -3   3    1.29    2.15
  -9  -3  -3    3.50    3.12
   9   3   3   -0.63    1.96
  -9   3  -3   -0.28    2.66
  -9   3  -3    1.57    2.69
 -10  -3  -3   -4.24    2.41
 -10  -3  -3   -0.30    2.53
 -10  -3  -3   -2.61    2.88
  10  -3   3   -0.86    2.45
 -10   3  -3    4.82    3.12
 -10   3  -3    3.82    3.13
  10   3   3   -1.43    2.41
 -11  -3  -3    0.12    3.66
 -11  -3  -3   -0.04    6.29
  11   3   3   -5.76    4.27
  10  -4  -3   -0.22    2.16
 -10   4   3    2.78    2.92
  -9  -4   3    1.77    2.13
   9  -4  -3   -1.83    1.72
  -9   4   3    0.93    3.01
   9   4  -3   -1.43    1.73
   8  -4  -3    5.70    1.67
   8  -4  -3    5.28    2.22
  -8  -4   3    8.53    2.31
   8   4  -3   10.62    2.21
   8   4  -3    5.68    1.64
  -8   4   3    9.16    3.20
  -7  -4   3  162.58    7.42
   7  -4  -3  165.73    7.96
   7   4  -3  159.01    6.91
   7   4  -3  161.24    6.80
   6  -4  -3   12.66    2.55
  -6  -4   3   10.81    2.14
   6   4  -3   12.71    2.09
   6   4  -3    9.73    1.84
  -5  -4   3  175.24    6.61
   5  -4  -3  172.80    7.17
   5   4  -3  180.40    6.64
   5   4  -3  175.63    6.52
   4  -4  -3    5.69    1.43
  -4  -4   3    6.20    1.19
   4   4  -3    5.53    1.17
   4   4  -3    4.18    0.97
  -4   4   3    4.20    1.33
   3  -4  -3  178.27    6.47
   3  -4  -3  173.43    6.09
  -3  -4   3  170.72    5.21
   3   4  -3  173.70    5.58
   3   4  -3  184.48    6.44
  -3   4   3  166.09    6.16
   2  -4  -3  722.24   18.21
  -2  -4   3  680.30   16.40
   2   4  -3  709.60   17.33
   2   4  -3  708.12   17.63
  -2   4   3  705.77   17.84
   1  -4  -3  165.54    4.12
   1  -4  -3  173.01    5.52
   1  -4  -3  170.92    5.55
   1   4  -3  174.30    5.12
   1   4  -3  170.52    5.06
   1   4  -3  167.87    4.38
  -1   4   3  171.47    4.88
   1   4  -3  175.02    5.20
  -1   4   3  179.76    5.31
   0  -4  -3  243.84    6.87
   0  -4  -3  243.33    6.55
   0  -4   3  240.87    6.60
   0  -4  -3  249.56    7.03
   0  -4  -3  245.47    6.96
   0   4  -3  232.53    6.32
   0   4  -3  243.43    6.52
   0   4  -3  233.70    5.82
   0   4  -3  253.87    6.65
   0   4  -3  238.93    6.46
   0   4   3  230.96    6.61
  -1  -4  -3  268.13    7.46
  -1  -4  -3  266.80    7.32
  -1  -4  -3  266.66    7.40
   1  -4   3  258.74    6.81
  -1  -4  -3  257.60    6.63
  -1   4  -3  254.71    6.73
   1   4   3  265.63    7.66
  -1   4  -3  254.45    7.59
  -1   4  -3  257.94    7.03
  -2  -4  -3   26.10    2.03
   2  -4   3   18.54    1.20
  -2  -4  -3   21.12    1.05
  -2  -4  -3   15.52    1.40
  -2   4  -3   17.24    1.32
   2   4   3   18.08    1.76
  -2   4  -3   22.40    0.81
  -3  -4  -3  368.75   10.68
  -3  -4  -3  352.79    9.30
  -3  -4  -3  367.15   11.03
  -3   4  -3  374.32   11.70
  -4  -4  -3   -0.13    0.92
  -4  -4  -3    1.62    0.94
  -4   4  -3   -1.02    0.78
  -5  -4  -3   29.91    2.90
  -5  -4  -3   30.09    4.07
   5   4   3   30.83    3.23
  -5   4  -3   35.69    3.63
  -6  -4  -3   15.80    3.16
   6  -4   3   14.18    2.11
  -6  -4  -3   16.21    2.85
  -6   4  -3   14.42    3.21
   6   4   3   10.83    2.46
   7  -4   3    3.33    1.45
  -7  -4  -3    2.23    1.92
  -7  -4  -3   -0.32    0.76
  -7  -4  -3    1.92    1.63
   7   4   3    1.31    1.64
  -7   4  -3    2.02    2.10
  -8  -4  -3    7.38    1.53
  -8  -4  -3    8.09    3.29
   8  -4   3   10.43    2.11
  -8  -4  -3    5.84    2.57
  -8   4  -3    7.99    3.34
   8   4   3   10.05    3.07
  -9  -4  -3   19.11    4.77
  -9  -4  -3   19.26    3.90
  -9   4  -3   18.63    4.49
   9   4   3   14.83    3.37
  -9   4  -3   21.74    5.21
  -9   4  -3   16.87    2.93
 -10  -4  -3   -0.42    2.54
 -10  -4  -3    0.19    2.86
 -10  -4  -3    4.58    2.58
  10  -4   3    7.80    3.17
 -10   4  -3    2.76    3.06
  10   4   3    3.35    2.77
 -10   4  -3    6.78    3.46
 -11  -4  -3    4.85    4.05
  11   4   3    4.63    3.99
 -11   4  -3    0.36    3.38
 -11  -5   3    4.61    4.48
  11   5  -3    1.25    3.34
 -10  -5   3   16.42    4.93
 -10  -5   3    3.46    2.43
  10  -5  -3    6.63    2.73
  10   5  -3   13.28    3.64
 -10   5   3   11.42    3.62
  -9  -5   3   -0.38    1.71
   9  -5  -3    1.29    2.03
   9   5  -3   -0.10    1.88
  -9   5   3    0.15    2.66
   8  -5  -3   -0.69    1.70
  -8  -5   3    1.86    1.61
   8  -5  -3   -0.62    1.07
   8   5  -3   -0.23    1.16
   8   5  -3   -0.47    1.12
  -8   5   3    0.92    2.12
  -7  -5   3   96.94    5.23
   7  -5  -3   84.85    5.71
   7   5  -3   83.71    4.59
   7   5  -3   88.09    5.03
   6  -5  -3   30.80    4.01
  -6  -5   3   27.92    2.61
   6   5  -3   31.83    2.63
   6   5  -3   25.47    2.60
  -5  -5   3   13.06    1.87
   5  -5  -3   14.44    2.39
   5   5  -3   10.71    1.71
   5   5  -3    9.85    1.73
   4  -5  -3  436.34   13.44
   4  -5  -3  445.97   13.21
  -4  -5   3  445.09   12.02
  -4   5   3  457.14   13.71
   4   5  -3  454.02   12.64
   4   5  -3  452.15   12.61
   3  -5  -3  535.31   14.61
   3  -5  -3  558.26   15.09
  -3  -5   3  523.79   13.16
  -3   5   3  551.24   15.01
   3   5  -3  517.07   14.07
   2  -5  -3   16.11    1.53
   2   5  -3   14.98    1.32
  -2   5   3   14.29    1.43
   2   5  -3   14.59    1.36
   2   5  -3   18.11    1.40
   1  -5  -3  264.41    7.90
   1  -5  -3  274.34    7.91
   1  -5  -3  256.53    7.68
  -1   5   3  269.95    7.72
  -1   5   3  267.09    7.35
   1   5  -3  270.82    7.41
   1   5  -3  265.96    6.80
   1   5  -3  272.49    7.49
   0  -5  -3 1592.29   36.97
   0  -5   3 1542.38   36.43
   0  -5  -3 1555.87   36.72
   0   5  -3 1526.21   36.91
   0   5   3 1588.67   37.03
   0   5   3 1519.62   36.58
   0   5  -3 1578.90   36.38
  -1  -5  -3    1.82    0.60
  -1  -5  -3    5.33    0.97
  -1  -5  -3    2.50    0.73
   1   5   3    1.65    0.67
  -1   5  -3    2.02    0.80
  -1   5  -3    1.69    0.57
  -2  -5  -3    6.06    0.64
   2  -5   3    7.18    1.03
  -2  -5  -3    7.96    1.48
  -2  -5  -3    6.63    1.14
  -2   5  -3    7.43    1.48
  -2   5  -3    8.22    1.20
   2   5   3    5.39    1.16
  -3  -5  -3  112.09    3.64
  -3  -5  -3  114.98    4.90
  -3  -5  -3  106.52    4.46
  -3   5  -3  108.60    4.22
   3   5   3  114.94    5.17
  -4  -5  -3    2.12    0.70
  -4  -5  -3    3.34    1.35
  -4  -5  -3    2.20    0.95
   4   5   3    1.96    0.96
  -4   5  -3    4.10    1.67
  -5  -5  -3    4.58    1.86
  -5  -5  -3    4.54    1.02
  -5  -5  -3    2.65    1.31
   5   5   3    3.71    1.55
  -5   5  -3    3.16    2.02
  -6  -5  -3    6.25    1.31
  -6  -5  -3    6.72    2.08
  -6  -5  -3    3.53    1.98
   6  -5   3    6.92    1.65
   6   5   3    5.27    1.96
  -6   5  -3    5.84    2.22
  -7  -5  -3   39.90    5.41
  -7  -5  -3   39.84    4.03
   7  -5   3   31.96    3.15
  -7  -5  -3   30.69    2.43
   7   5   3   39.90    4.50
  -7   5  -3   37.53    5.53
  -8  -5  -3   -1.94    1.55
  -8  -5  -3    3.17    3.01
   8  -5   3    4.14    1.58
  -8   5  -3    3.83    2.69
   8   5   3    1.97    2.05
  -9  -5  -3   37.60    5.42
   9  -5   3   27.96    3.38
  -9  -5  -3   47.78    7.12
  -9   5  -3   26.65    5.44
   9   5   3   33.43    4.90
  -9   5  -3   29.39    5.57
 -10  -5  -3   -2.20    2.38
 -10  -5  -3    4.56    3.28
  10  -5   3    2.21    2.72
 -10  -5  -3    0.41    2.58
 -10   5  -3    0.24    2.93
  10   5   3   -4.40    2.10
 -10   5  -3   -0.04    2.75
 -11  -5  -3    7.41    4.29
 -11  -5  -3   11.85    4.37
  11   5   3    6.12    4.51
 -11   5  -3    6.69    4.57
 -11   5  -3   10.92    4.45
 -11  -6   3   -0.06    3.25
  11  -6  -3    5.71    3.63
 -11   6   3   12.42    4.67
  11   6  -3    9.05    3.75
 -10  -6   3   -1.06    2.13
  10  -6  -3    3.88    2.62
 -10  -6   3    0.07    2.69
  10   6  -3    0.25    2.73
 -10   6   3   -0.40    2.75
  -9  -6   3    4.88    1.84
   9  -6  -3    3.21    2.28
  -9   6   3    2.91    2.65
   9   6  -3    1.18    1.92
  -8  -6   3    3.51    1.69
   8  -6  -3    4.59    2.51
   8   6  -3    2.02    1.48
   8   6  -3    4.89    1.49
  -8   6   3    2.14    2.57
  -7  -6   3   39.57    3.22
   7  -6  -3   40.65    4.09
   7   6  -3   41.88    3.56
   7   6  -3   38.98    2.92
   6  -6  -3  117.77    6.29
  -6  -6   3  111.68    5.05
   6   6  -3  108.15    4.97
   6   6  -3  107.88    5.40
   5  -6  -3  185.82    7.56
  -5  -6   3  174.65    6.66
   5   6  -3  172.13    6.43
   5   6  -3  175.96    6.83
   4  -6  -3    3.61    1.28
   4  -6  -3    4.65    1.38
  -4  -6   3    2.30    0.67
   4   6  -3    2.47    0.92
   4   6  -3    4.74    1.14
  -4   6   3    3.76    1.40
   3  -6  -3  221.46    7.45
  -3  -6   3  210.19    5.59
   3  -6  -3  220.72    7.27
   3   6  -3  206.22    6.70
   3   6  -3  216.36    6.95
  -3   6   3  205.89    7.48
   2  -6  -3  181.35    6.23
   2  -6  -3  179.44    6.50
  -2   6   3  177.14    6.25
   2   6  -3  186.20    6.00
   2   6  -3  184.74    5.05
   2   6  -3  189.68    6.05
   2   6  -3  186.82    5.83
   1  -6  -3  950.50   23.10
   1  -6  -3  921.02   23.16
   1  -6  -3  943.37   23.14
   1   6  -3  934.40   22.57
  -1   6   3  956.70   22.78
   1   6  -3  926.41   22.04
  -1   6   3  965.30   23.17
   1   6  -3  940.74   22.99
   1   6  -3  910.13   22.58
   1   6  -3  887.67   21.20
   0  -6  -3   26.34    1.57
   0  -6  -3   27.92    1.86
   0  -6   3   25.62    1.62
   0  -6  -3   29.05    1.94
   0  -6  -3   29.48    1.81
   0   6  -3   27.69    1.64
   0   6  -3   30.53    1.60
   0   6   3   29.42    1.82
   0   6  -3   27.97    1.93
   0   6  -3   31.87    1.71
   0   6   3   28.87    1.80
  -1  -6  -3   85.12    3.50
   1  -6   3   92.28    3.21
  -1  -6  -3   99.77    3.75
  -1  -6  -3   89.52    3.03
  -1  -6  -3   90.58    3.41
  -1   6  -3   85.40    3.16
  -1   6  -3   79.04    3.60
   1   6   3   79.84    3.61
  -2  -6  -3  133.73    4.11
  -2  -6  -3  137.57    4.82
  -2  -6  -3  134.83    4.90
   2  -6   3  129.03    4.41
  -2   6  -3  133.55    5.45
   2   6   3  137.90    5.40
  -3  -6  -3    4.96    0.81
  -3  -6  -3    5.90    1.37
  -3  -6  -3    6.07    1.21
  -3   6  -3    4.35    1.01
   3   6   3    4.30    1.22
  -4  -6  -3  311.93    9.84
  -4  -6  -3  297.81   10.43
  -4  -6  -3  303.33    8.58
   4   6   3  310.80   10.76
  -5  -6  -3  229.25    7.36
  -5  -6  -3  247.91    9.84
  -5  -6  -3  248.98    8.97
   5   6   3  244.73    9.85
  -5   6  -3  246.43   13.00
   6  -6   3   80.71    4.51
  -6  -6  -3   82.68    3.84
  -6  -6  -3   89.07    5.26
  -6  -6  -3   96.36    6.26
  -6   6  -3   87.83    6.42
   6   6   3   93.25    5.98
  -7  -6  -3   30.38    4.76
  -7  -6  -3   31.99    3.57
   7  -6   3   27.48    3.38
  -7  -6  -3   28.81    2.34
  -7   6  -3   28.20    4.73
   7   6   3   23.78    3.85
  -8  -6  -3   15.29    3.36
  -8  -6  -3   18.22    4.60
  -8  -6  -3   11.29    1.88
   8  -6   3   20.02    3.03
   8   6   3   18.41    3.83
  -8   6  -3   17.44    4.35
  -9  -6  -3   30.06    5.59
  -9  -6  -3   34.98    5.11
   9  -6   3   40.69    3.77
   9   6   3   28.06    4.81
  -9   6  -3   39.96    6.52
  -9   6  -3   23.41    4.90
  10  -6   3    0.77    2.88
 -10  -6  -3    3.04    2.96
 -10  -6  -3    8.03    2.89
 -10  -6  -3    5.62    2.80
  10   6   3   -1.19    2.54
 -10   6  -3    6.93    3.41
 -10   6  -3    3.63    3.80
 -11  -6  -3    0.84    2.83
 -11  -6  -3    4.49    3.13
  11   6   3   -9.06    3.88
 -11   6  -3   -1.17    2.97
 -11   6  -3    3.54    3.47
 -11  -7   3    5.49    3.89
  11  -7  -3    8.24    3.38
 -11   7   3    3.71    3.24
  11   7  -3    6.66    3.34
 -10  -7   3    8.46    2.91
 -10  -7   3   14.15    4.57
  10  -7  -3   13.09    3.24
 -10   7   3   12.41    4.32
  10   7  -3   12.11    3.91
   9  -7  -3   10.91    3.41
   9   7  -3   11.91    2.83
  -9   7   3   15.44    4.52
   8  -7  -3    3.45    2.25
  -8  -7   3    4.39    1.60
   8   7  -3    8.24    2.05
   8   7  -3    6.75    1.47
  -8   7   3    6.88    3.00
   7  -7  -3   46.22    4.50
  -7  -7   3   44.80    3.13
   7   7  -3   45.18    3.04
   7   7  -3   39.37    3.63
  -6  -7   3   17.51    2.04
   6  -7  -3   24.62    3.60
   6   7  -3   20.45    2.13
   6   7  -3   18.58    2.71
  -5  -7   3    1.72    0.85
   5  -7  -3    6.18    1.81
   5   7  -3    5.06    1.32
   5   7  -3   -0.21    1.51
  -5   7   3    3.24    1.69
   4  -7  -3   93.83    4.74
   4  -7  -3  101.05    4.87
  -4  -7   3   99.54    3.37
  -4   7   3   92.80    5.11
   4   7  -3  101.32    4.22
   4   7  -3   96.03    4.52
  -3  -7   3  138.61    3.71
   3  -7  -3  139.35    5.57
   3   7  -3  147.25    5.12
   3   7  -3  144.98    5.45
  -3   7   3  139.25    5.90
   2  -7  -3    7.03    1.34
   2  -7  -3   10.06    1.69
   2   7  -3    4.86    1.08
   2   7  -3    7.34    0.94
  -2   7   3    5.64    1.26
   2   7  -3    5.96    1.11
   1  -7  -3   88.30    3.78
   1  -7  -3   87.67    3.70
  -1  -7   3   84.97    3.60
   1  -7  -3   89.62    3.78
  -1   7   3   86.44    3.56
   1   7  -3   88.94    3.12
  -1   7   3   90.45    3.84
   1   7  -3   90.14    3.80
   1   7  -3   88.25    3.39
   0  -7  -3  823.76   19.92
   0  -7  -3  804.98   20.49
   0  -7  -3  821.11   20.32
   0  -7   3  811.71   19.94
   0  -7  -3  814.55   20.14
   0   7   3  817.35   20.29
   0   7  -3  800.11   19.91
   0   7  -3  795.17   19.55
   0   7  -3  779.55   20.51
   0   7   3  787.27   19.27
  -1  -7  -3  210.06    6.66
  -1  -7  -3  204.69    6.70
   1  -7   3  211.65    6.25
  -1  -7  -3  214.69    6.47
  -1  -7  -3  206.57    6.05
  -1   7  -3  211.88    6.99
   1   7   3  212.01    6.97
  -1   7  -3  207.74    6.12
  -2  -7  -3  519.30   13.66
  -2  -7  -3  487.98   12.80
   2  -7   3  526.43   14.16
  -2  -7  -3  506.15   13.68
   2   7   3  520.50   14.49
  -2   7  -3  506.39   14.63
  -2   7  -3  500.32   13.18
  -3  -7  -3  104.96    3.74
   3  -7   3  104.51    4.27
  -3  -7  -3  105.38    4.72
  -3  -7  -3  106.70    4.42
  -3   7  -3  112.13    5.43
   3   7   3  107.53    5.18
  -3   7  -3  106.21    4.19
  -4  -7  -3   18.21    2.35
  -4  -7  -3   18.51    1.53
  -4  -7  -3   16.81    2.62
   4   7   3   13.69    2.32
  -5  -7  -3  314.67    9.30
  -5  -7  -3  315.39   10.58
   5   7   3  322.26   11.85
  -5   7  -3  324.23   12.83
  -6  -7  -3   34.32    4.81
  -6  -7  -3   32.05    2.35
  -6  -7  -3   34.76    3.27
   6   7   3   34.30    3.81
  -6   7  -3   31.65    4.82
  -7  -7  -3  194.99    8.71
  -7  -7  -3  187.45    6.76
  -7  -7  -3  201.84   10.36
   7  -7   3  198.21    8.25
  -7   7  -3  196.83   10.95
   7   7   3  198.82    9.79
  -8  -7  -3    2.26    1.87
  -8  -7  -3   -2.24    1.34
  -8  -7  -3    2.68    2.77
   8  -7   3    2.08    1.71
  -8   7  -3    1.96    2.72
   8   7   3    4.87    2.33
   9  -7   3   35.54    4.32
  -9  -7  -3   36.67    6.30
  -9  -7  -3   44.17    4.70
  -9   7  -3   42.98    6.55
   9   7   3   48.09    5.40
  -9   7  -3   48.27    7.13
 -10  -7  -3    9.27    2.77
 -10  -7  -3    0.52    2.43
 -10  -7  -3    8.09    3.77
 -10   7  -3   11.00    3.75
  10   7   3    2.93    2.88
 -10   7  -3    4.30    3.36
 -11  -7  -3   15.81    4.42
 -11  -7  -3   21.89    5.19
  11   7   3    2.76    4.43
 -11   7  -3   19.30    5.29
 -11   7  -3   19.14    4.94
 -11  -8   3    2.78    3.64
  11  -8  -3   -2.93    4.05
  11   8  -3    7.36    3.78
 -11   8   3   10.87    4.57
  10  -8  -3   -4.11    2.03
 -10  -8   3    4.88    3.62
 -10  -8   3   -2.58    2.35
  10   8  -3   -0.44    2.08
 -10   8   3   -1.72    2.56
  -9  -8   3   13.50    2.91
   9  -8  -3   15.86    3.73
  -9  -8   3   10.75    3.80
  -9   8   3   19.58    4.61
   9   8  -3    8.43    3.26
   9   8  -3    6.55    2.57
   8  -8  -3   23.00    4.32
  -8  -8   3   27.11    3.04
  -8   8   3   22.74    4.88
   8   8  -3   20.20    2.45
   8   8  -3   19.40    3.08
   7  -8  -3   11.10    2.77
  -7  -8   3   12.95    1.98
   7   8  -3   10.87    2.25
   7   8  -3   18.65    1.92
  -6  -8   3   11.41    1.65
   6  -8  -3    8.17    2.28
   6   8  -3   13.81    1.89
   6   8  -3   11.02    2.06
  -5  -8   3    7.87    1.19
   5   8  -3    8.55    1.53
  -5   8   3    6.34    2.06
   4  -8  -3    4.86    1.51
   4  -8  -3    6.71    1.51
  -4  -8   3    5.31    0.75
  -4   8   3    6.06    1.70
   4   8  -3    4.26    1.27
   4   8  -3    5.88    1.30
   3  -8  -3   61.90    3.44
  -3   8   3   62.58    3.81
   3   8  -3   61.44    3.42
   3   8  -3   61.21    2.99
   3   8  -3   63.30    3.48
   2  -8  -3   52.88    3.12
   2  -8  -3   59.27    3.34
   2  -8  -3   55.02    3.02
  -2  -8   3   53.26    2.98
   2   8  -3   53.87    2.32
   2   8  -3   51.38    2.60
   2   8  -3   54.70    3.07
  -2   8   3   51.20    3.17
  -2   8   3   57.03    3.02
   2   8  -3   48.81    2.76
  -1  -8   3    2.85    0.83
   1  -8  -3    1.20    0.62
   1  -8  -3    0.83    0.65
   1  -8  -3    1.95    0.76
  -1   8   3    1.11    0.72
   1   8  -3    4.58    0.90
   1   8  -3    0.62    0.53
  -1   8   3    2.07    0.86
   1   8  -3    1.38    0.56
   1   8  -3    0.38    0.55
   0  -8  -3  228.07    6.92
   0  -8  -3  230.73    7.10
   0  -8   3  232.58    6.99
   0   8  -3  220.62    7.50
   0   8  -3  228.69    7.00
   0   8   3  221.50    5.64
   0   8   3  220.93    7.24
   0   8  -3  227.42    6.60
   0   8   3  230.94    7.28
  -1  -8  -3  208.68    6.98
  -1  -8  -3  217.42    7.01
  -1  -8  -3  210.65    6.34
   1  -8   3  207.26    5.46
   1  -8   3  212.54    6.53
  -1  -8  -3  217.01    6.66
   1   8   3  224.91    7.39
  -1   8  -3  215.96    7.24
  -1   8  -3  216.83    6.34
  -2  -8  -3  141.27    5.13
  -2  -8  -3  141.05    4.56
   2  -8   3  132.07    4.84
  -2   8  -3  130.63    4.63
   2   8   3  142.62    5.74
  -2   8  -3  137.70    5.89
  -3  -8  -3   70.56    3.73
  -3  -8  -3   65.27    2.89
  -3  -8  -3   68.47    3.45
   3  -8   3   72.06    3.50
   3   8   3   67.94    4.07
  -3   8  -3   74.57    4.42
  -3   8  -3   67.85    3.24
  -4  -8  -3    9.51    2.06
  -4  -8  -3   12.46    1.95
  -4  -8  -3   12.13    1.49
   4   8   3   10.79    2.31
  -5  -8  -3   64.71    3.88
  -5  -8  -3   56.35    4.35
  -5  -8  -3   54.67    2.96
   5   8   3   59.56    4.53
  -5   8  -3   52.68    4.78
  -6  -8  -3  196.97    8.10
  -6  -8  -3  188.17    6.66
  -6  -8  -3  203.72    9.49
  -6   8  -3  188.99   10.14
   6   8   3  190.56    9.14
   7  -8   3   10.09    2.34
  -7  -8  -3    9.43    1.65
  -7  -8  -3   11.22    3.39
  -7  -8  -3   13.23    2.64
   7   8   3   12.12    3.07
  -7   8  -3    5.73    2.67
  -8  -8  -3   78.13    5.68
  -8  -8  -3  116.44    8.27
   8  -8   3  107.86    6.24
  -8  -8  -3  100.94    6.27
  -8   8  -3  105.54    8.55
  -9  -8  -3    2.58    2.06
   9  -8   3   -4.70    1.82
  -9  -8  -3   -0.06    2.16
   9   8   3   -3.33    2.07
  -9   8  -3    0.85    2.58
  -9   8  -3    0.87    2.72
 -10  -8  -3    4.05    3.77
 -10  -8  -3    2.76    2.98
 -10  -8  -3    0.62    2.61
 -10   8  -3    5.17    3.32
  10   8   3    4.43    2.67
 -10   8  -3   -0.16    3.13
 -11  -8  -3   -2.70    3.23
  11   8   3   -5.63    3.83
 -11   8  -3   -0.91    3.54
 -11   8  -3   -1.17    3.62
  11  -9  -3   -1.63    5.09
  11   9  -3    0.65    5.15
 -10  -9   3   15.05    3.46
  10  -9  -3   24.59    4.59
 -10  -9   3   20.50    5.41
  10   9  -3   15.94    4.54
 -10   9   3   20.93    5.34
  -9  -9   3    9.10    3.56
  -9  -9   3    9.16    2.67
   9  -9  -3    9.26    3.06
   9   9  -3    3.51    3.03
  -9   9   3    0.81    2.70
  -8  -9   3    1.52    1.76
   8  -9  -3    0.55    1.82
  -8  -9   3    2.21    2.37
   8   9  -3   -1.21    1.30
   7  -9  -3    3.04    2.45
  -7  -9   3    4.58    1.26
   7   9  -3    3.66    1.81
   7   9  -3    3.19    1.26
   6  -9  -3   26.38    3.80
  -6  -9   3   22.68    2.37
   6   9  -3   27.13    3.01
   6   9  -3   23.32    2.12
   5  -9  -3   84.00    5.13
  -5  -9   3   85.78    3.12
   5   9  -3   84.59    4.00
   5   9  -3   96.82    5.70
   4  -9  -3  611.85   17.17
   4  -9  -3  599.39   17.38
   4   9  -3  614.11   17.30
   4   9  -3  592.16   16.04
  -4   9   3  610.49   18.39
   3  -9  -3   71.75    3.78
   3   9  -3   71.61    3.33
   3   9  -3   67.50    2.92
   3   9  -3   73.30    3.83
   3   9  -3   72.84    3.93
  -3   9   3   67.50    4.13
  -2  -9   3   73.02    3.68
   2  -9  -3   70.65    3.79
   2  -9  -3   68.95    3.78
   2  -9  -3   77.37    4.21
   2   9  -3   66.70    2.88
   2   9  -3   81.41    3.34
   2   9  -3   74.22    3.47
  -2   9   3   66.71    3.82
   2   9  -3   66.41    3.64
  -2   9   3   67.78    3.61
  -1  -9   3  126.23    4.84
   1  -9  -3  119.21    4.85
   1  -9  -3  131.66    5.56
  -1  -9   3  118.02    3.39
   1   9  -3  125.61    5.13
  -1   9   3  126.01    5.14
   1   9  -3  133.93    4.59
   1   9  -3  118.32    4.33
   1   9  -3  120.54    4.43
  -1   9   3  119.39    4.88
   0  -9   3 1271.45   30.66
   0  -9  -3 1292.77   30.70
   0  -9  -3 1295.71   31.11
   0  -9  -3 1276.67   31.33
   0  -9  -3 1276.01   30.83
   0   9  -3 1312.12   31.77
   0   9  -3 1206.07   31.32
   0   9   3 1239.57   29.03
   0   9   3 1254.48   31.23
   0   9  -3 1257.18   30.19
   0   9   3 1220.59   31.07
   1  -9   3  575.06   14.24
   1  -9   3  579.42   15.43
  -1  -9  -3  600.62   16.09
  -1  -9  -3  600.46   15.30
  -1  -9  -3  599.80   16.04
  -1   9  -3  657.12   15.87
  -1   9  -3  583.54   16.26
   1   9   3  582.15   16.29
   1   9   3  581.09   15.93
  -2  -9  -3  749.65   19.32
  -2  -9  -3  748.22   19.21
   2  -9   3  755.10   19.13
  -2  -9  -3  725.43   18.54
  -2   9  -3  749.57   20.46
   2   9   3  735.21   20.14
  -2   9  -3  741.61   18.67
   3  -9   3   39.99    2.66
  -3  -9  -3   35.60    2.12
  -3  -9  -3   36.01    2.69
  -3  -9  -3   41.13    2.62
  -3   9  -3   37.85    3.36
  -3   9  -3   35.57    2.33
   3   9   3   37.36    3.14
  -4  -9  -3    0.43    1.04
  -4  -9  -3    3.09    1.05
  -4  -9  -3    3.89    0.93
   4   9   3    1.15    1.10
  -5  -9  -3  182.44    6.44
  -5  -9  -3  183.76    8.27
  -5  -9  -3  193.05    7.41
   5   9   3  201.27    8.84
  -6  -9  -3    7.22    2.40
  -6  -9  -3    7.24    1.88
  -6  -9  -3    5.67    1.30
  -6   9  -3    4.41    2.37
   6   9   3    4.10    1.87
  -7  -9  -3    0.44    0.95
   7  -9   3    3.54    1.69
  -7  -9  -3   -0.42    1.66
  -7  -9  -3    1.18    1.56
  -7   9  -3   -3.13    1.65
   7   9   3   -1.43    1.61
   8  -9   3  116.97    6.78
  -8  -9  -3  124.75    6.73
  -8  -9  -3  122.04    8.53
  -8   9  -3  106.85    8.79
   8   9   3  123.69    8.14
   9  -9   3    2.91    2.37
  -9  -9  -3    2.90    3.00
  -9  -9  -3    0.78    1.87
  -9   9  -3   -1.20    2.34
   9   9   3   -0.69    1.94
  -9   9  -3    6.76    3.58
 -10  -9  -3    5.26    3.65
 -10  -9  -3    3.90    2.72
 -10   9  -3    1.80    3.41
 -10   9  -3    5.71    3.62
  10   9   3   -0.35    2.76
 -11  -9  -3    5.58    4.75
 -11   9  -3   -0.18    4.88
 -11 -10   3   -3.63    2.77
 -11  10   3    0.98    3.85
  11  10  -3   -2.28    3.21
 -10 -10   3   -1.84    2.39
  10 -10  -3   -3.72    2.39
 -10 -10   3    2.44    3.37
 -10  10   3    1.55    3.07
  10  10  -3    0.67    2.55
   9 -10  -3    0.15    2.37
  -9 -10   3   10.66    3.85
  -9 -10   3    9.31    3.51
  -9  10   3    4.60    3.26
   9  10  -3    6.35    2.59
   9  10  -3    6.22    3.14
   8 -10  -3   12.49    3.36
  -8 -10   3    9.22    2.35
  -8 -10   3    8.63    3.53
   8  10  -3    1.87    4.39
   8  10  -3    7.84    2.18
   7 -10  -3   47.41    5.05
  -7 -10   3   38.75    4.70
   7  10  -3   54.55    4.50
   7  10  -3   41.15    2.68
   6 -10  -3   -0.51    1.33
  -6 -10   3   -2.02    0.62
   6  10  -3   -0.80    1.13
   6  10  -3   -1.30    0.77
   5 -10  -3    3.91    1.64
  -5 -10   3    5.44    0.68
  -5  10   3    6.23    2.23
   5  10  -3    4.39    1.11
   5  10  -3    5.25    1.59
   4 -10  -3  245.59    8.64
  -4 -10   3  234.75    8.81
   4  10  -3  250.74    9.02
   4  10  -3  238.16    7.71
   4  10  -3  245.36    8.94
  -4  10   3  233.25    9.69
   3 -10  -3   75.46    3.97
  -3 -10   3   74.11    4.11
  -3  10   3   72.18    4.50
   3  10  -3   81.96    3.60
   3  10  -3   76.93    4.22
   3  10  -3   81.60    4.17
   3  10  -3   79.34    3.35
  -2 -10   3  834.72   21.45
   2 -10  -3  814.94   21.24
   2 -10  -3  789.95   21.62
   2 -10  -3  820.34   21.63
  -2 -10   3  804.42   19.92
   2  10  -3  823.87   20.92
   2  10  -3  807.93   21.67
   2  10  -3  807.48   20.47
  -2  10   3  796.38   21.93
  -2  10   3  840.98   21.63
   2  10  -3  792.21   20.23
   1 -10  -3   62.62    3.30
   1 -10  -3   54.94    3.19
  -1 -10   3   61.08    1.94
  -1 -10   3   68.05    3.38
   1 -10  -3   66.23    3.40
   1  10  -3   60.22    2.95
   1  10  -3   60.67    2.94
  -1  10   3   64.33    3.48
  -1  10   3   53.71    3.35
   1  10  -3   56.97    3.44
   0 -10  -3    4.87    1.16
   0 -10  -3    6.20    1.35
   0 -10   3    7.38    1.36
   0 -10  -3    4.75    1.04
   0  10  -3    6.75    1.46
   0  10  -3    7.79    1.48
   0  10  -3    6.04    1.14
   0  10   3    5.72    0.57
   0  10   3    6.00    1.37
   0  10   3    7.77    1.50
  -1 -10  -3  288.55    8.44
   1 -10   3  285.48    8.61
  -1 -10  -3  289.38    9.14
   1 -10   3  277.91    7.42
  -1 -10  -3  285.90    8.60
  -1 -10  -3  284.58    9.02
  -1  10  -3  269.55    9.19
   1  10   3  286.47    9.42
   1  10   3  296.35    9.13
  -1  10  -3  281.60    8.12
  -2 -10  -3    4.16    1.03
  -2 -10  -3    6.97    1.36
   2 -10   3    7.68    1.39
   2  10   3    5.03    1.49
  -2  10  -3    5.89    1.70
  -2  10  -3    5.44    1.08
   3 -10   3   43.76    2.95
  -3 -10  -3   40.83    2.86
  -3 -10  -3   42.18    2.42
  -3 -10  -3   48.06    2.92
  -3  10  -3   43.01    2.59
   3  10   3   43.26    3.45
  -3  10  -3   40.02    3.55
  -4 -10  -3    2.57    1.33
  -4 -10  -3    1.75    0.98
  -4 -10  -3    2.46    0.90
   4  10   3    1.07    1.12
  -5 -10  -3    2.15    0.97
  -5 -10  -3    1.96    1.49
  -5 -10  -3    0.18    0.94
   5  10   3    2.32    1.41
  -6 -10  -3   58.89    4.07
  -6 -10  -3   63.02    5.15
  -6 -10  -3   62.69    3.45
   6  10   3   58.17    5.05
  -6  10  -3   60.26    5.77
  -7 -10  -3   10.75    2.41
   7 -10   3    8.28    2.44
  -7 -10  -3    5.51    1.49
  -7 -10  -3   11.98    3.18
   7  10   3    7.30    2.60
  -7  10  -3   11.39    3.38
  -8 -10  -3    5.40    2.07
   8 -10   3    9.46    2.64
  -8 -10  -3   12.21    4.19
  -8  10  -3   12.38    7.14
   8  10   3   11.16    3.34
  -9 -10  -3    7.85    2.26
   9 -10   3   -4.04    3.48
  -9 -10  -3    4.59    2.94
   9  10   3    6.67    3.14
  -9  10  -3    4.08    3.07
  -9  10  -3    4.38    3.26
 -10 -10  -3    8.83    3.87
 -10 -10  -3   10.22    3.84
 -10  10  -3    7.53    4.05
 -10  10  -3    6.45    4.15
  10  10   3    1.81    3.40
 -11 -10  -3    1.38    3.40
 -11 -10  -3   -0.37    3.61
 -11  10  -3   -4.47    3.07
 -11  10  -3   -0.76    3.00
 -11 -11   3   -0.10    2.99
  11  11  -3   -5.44    2.34
 -11  11   3   -0.15    3.22
 -10 -11   3   22.08    3.96
 -10 -11   3   27.41    5.54
  10 -11  -3   20.97    4.20
  10  11  -3   27.91    5.55
 -10  11   3   18.85    5.24
  -9 -11   3   10.56    3.82
  -9 -11   3    8.67    2.66
   9 -11  -3    3.96    2.85
   9  11  -3    4.23    3.16
   9  11  -3    5.04    2.67
  -9  11   3    8.66    3.74
   8 -11  -3    2.45    2.37
  -8 -11   3    2.49    2.38
  -8 -11   3    1.88    1.77
   8  11  -3   -0.46    1.90
   8  11  -3    1.10    1.87
   7 -11  -3   33.79    4.81
  -7 -11   3   44.47    4.79
  -7 -11   3   37.69    3.94
   7  11  -3   33.42    2.38
   7  11  -3   30.24    4.71
   7  11  -3   28.43    3.86
   6 -11  -3   18.60    3.35
  -6 -11   3   11.28    2.62
   6  11  -3   14.87    1.95
   6  11  -3    8.40    2.43
   6  11  -3   14.10    2.66
   5 -11  -3   -0.12    1.19
  -5 -11   3    1.17    1.09
  -5  11   3    7.00    2.20
   5  11  -3    1.34    1.19
   5  11  -3    1.73    0.93
   5  11  -3   -1.15    1.18
  -4 -11   3   13.53    2.40
   4 -11  -3   14.38    2.23
   4  11  -3   14.37    1.83
  -4  11   3   18.51    3.21
   4  11  -3   10.19    1.52
  -3 -11   3   -0.68    0.81
   3 -11  -3    0.38    0.87
  -3 -11   3    0.53    0.81
  -3  11   3   -1.00    0.94
   3  11  -3   -0.63    0.62
   3  11  -3   -0.76    0.75
   3  11  -3    1.51    0.82
   3  11  -3    1.40    0.96
   2 -11  -3  114.35    5.40
   2 -11  -3  125.68    5.41
  -2 -11   3  108.93    3.94
  -2 -11   3  116.43    5.16
   2 -11  -3  116.21    5.07
   2  11  -3  123.03    4.93
  -2  11   3  111.73    5.54
  -2  11   3  115.36    5.33
   2  11  -3  116.50    5.49
   2  11  -3  127.31    4.70
   2  11  -3  115.49    4.50
   1 -11  -3  250.51    8.36
   1 -11  -3  241.64    8.13
   1 -11  -3  239.73    8.20
  -1 -11   3  252.22    8.21
   1  11  -3  255.78    7.71
   1  11  -3  241.82    8.70
   1  11  -3  244.08    7.79
  -1  11   3  247.33    8.54
  -1  11   3  248.86    8.71
   0 -11   3  189.46    6.38
   0 -11  -3  180.99    6.34
   0 -11  -3  173.26    6.25
   0 -11  -3  174.31    6.52
   0  11   3  169.29    4.74
   0  11  -3  179.44    6.47
   0  11  -3  176.43    5.77
   0  11  -3  177.63    7.10
   0  11   3  172.46    6.65
   0  11   3  180.26    6.88
  -1 -11  -3  113.22    5.00
  -1 -11  -3  106.79    4.37
  -1 -11  -3  108.61    4.52
  -1 -11  -3  113.06    4.92
   1 -11   3  107.98    3.61
   1 -11   3  121.41    4.76
   1  11   3  109.03    5.24
  -1  11  -3  113.68    4.16
  -1  11  -3  113.29    5.17
   1  11   3  106.88    3.77
   1  11   3  110.04    4.91
   2 -11   3   62.34    3.38
  -2 -11  -3   54.72    3.21
  -2 -11  -3   53.33    3.08
  -2 -11  -3   57.96    3.61
  -2 -11  -3   56.25    2.90
   2  11   3   56.68    3.82
  -2  11  -3   52.76    3.80
  -2  11  -3   52.08    2.75
  -3 -11  -3   87.05    4.18
  -3 -11  -3   83.83    4.31
  -3 -11  -3   86.99    3.81
   3 -11   3   85.45    4.38
  -3  11  -3   82.92    3.80
  -3  11  -3   89.62    5.43
   3  11   3   84.02    4.97
  -4 -11  -3  225.63    8.46
  -4 -11  -3  216.02    7.23
   4 -11   3  212.49    8.23
  -4 -11  -3  219.13    7.83
   4  11   3  220.90    9.17
  -4  11  -3  209.92    9.59
  -5 -11  -3   56.29    4.35
  -5 -11  -3   57.66    3.27
  -5 -11  -3   51.36    3.58
   5  11   3   62.30    4.80
  -6 -11  -3    1.16    0.99
  -6 -11  -3    0.86    1.26
  -6 -11  -3    0.69    1.61
  -6  11  -3    0.96    1.95
   6  11   3   -1.16    1.07
  -7 -11  -3   22.46    3.09
   7 -11   3   19.43    3.41
  -7 -11  -3   21.50    2.28
  -7 -11  -3   22.93    4.43
  -7  11  -3   17.93    4.03
   7  11   3   21.05    3.96
  -8 -11  -3   -0.09    1.47
  -8 -11  -3    6.09    4.14
   8 -11   3    2.15    1.91
   8  11   3    1.06    2.06
  -8  11  -3   -0.20    2.36
  -9 -11  -3   15.47    4.45
  -9 -11  -3   12.64    4.15
   9 -11   3   16.34    3.40
  -9  11  -3   19.02    5.01
  -9  11  -3   18.75    4.43
   9  11   3   24.22    4.43
  10 -11   3   -2.22    3.14
 -10 -11  -3    0.89    3.07
 -10 -11  -3    0.24    3.12
 -10  11  -3   -2.71    2.67
  10  11   3    0.72    4.10
 -10  11  -3    6.16    3.75
 -11 -11  -3   -4.39    2.76
 -11 -11  -3    1.53    2.87
  11  11   3   -6.75    2.62
 -11  11  -3    1.51    3.67
 -11  11  -3   -1.15    3.01
  11 -12  -3   -7.47    2.64
 -11 -12   3   -0.71    2.87
 -11  12   3   -6.44    2.54
  11  12  -3    0.87    3.16
  10 -12  -3    0.77    3.10
 -10 -12   3   -0.50    3.08
  10  12  -3    2.84    3.13
 -10  12   3   -3.46    2.85
  -9 -12   3   47.15    4.57
   9 -12  -3   35.03    5.70
  -9 -12   3   36.22    5.75
   9  12  -3   29.83    4.38
   9  12  -3   32.30    5.41
  -9  12   3   32.82    6.24
  -8 -12   3   90.41    6.09
  -8 -12   3   94.00    8.39
   8  12  -3   79.38    6.01
   8  12  -3   80.65    6.83
  -7 -12   3   14.84    3.46
  -7 -12   3   17.63    3.36
   7 -12  -3   21.05    4.07
   7  12  -3   19.15    3.83
   7  12  -3   15.50    3.07
   7  12  -3   16.83    2.37
   6 -12  -3    1.51    1.49
  -6 -12   3    5.24    1.86
  -6 -12   3    1.31    1.65
   6  12  -3    0.59    0.82
   6  12  -3    1.45    1.95
   6  12  -3    1.74    1.06
   6  12  -3    0.13    1.43
  -5 -12   3  160.54    7.45
   5 -12  -3  188.52    8.23
  -5 -12   3  161.02    7.48
  -5  12   3  167.93    8.86
   5  12  -3  163.03    7.75
   5  12  -3  171.68    6.16
   5  12  -3  163.74    6.12
   5  12  -3  181.67    7.98
  -4 -12   3   68.20    4.34
  -4 -12   3   59.17    3.73
   4 -12  -3   61.39    3.84
   4  12  -3   66.80    3.39
   4  12  -3   65.24    4.46
  -4  12   3   69.19    5.07
   4  12  -3   54.72    3.13
   4  12  -3   74.33    4.47
  -3 -12   3   21.49    2.37
   3 -12  -3   20.10    2.18
  -3 -12   3   18.85    1.85
   3  12  -3   25.41    2.77
   3  12  -3   19.92    1.82
  -3  12   3   18.91    2.96
   3  12  -3   20.38    2.67
   3  12  -3   19.52    1.91
  -2 -12   3  259.43    7.48
   2 -12  -3  274.10    9.67
  -2 -12   3  277.72    9.21
   2 -12  -3  268.97    9.06
   2 -12  -3  269.51    9.28
  -2  12   3  261.11    9.50
   2  12  -3  287.74    9.94
  -2  12   3  276.06   10.00
   2  12  -3  276.06    8.94
   2  12  -3  267.30    8.72
  -1 -12   3  433.65   12.72
   1 -12  -3  434.39   12.90
   1 -12  -3  448.83   13.10
   1 -12  -3  433.99   12.72
   1  12  -3  438.01   12.50
  -1  12   3  386.95   10.03
  -1  12   3  445.36   13.40
  -1  12   3  452.38   13.56
   1  12  -3  438.24   12.16
   1  12  -3  455.72   13.74
   0 -12  -3   71.90    3.67
   0 -12  -3   70.45    3.68
   0 -12  -3   71.50    3.93
   0 -12   3   82.49    3.89
   0  12   3   77.33    4.33
   0  12   3   69.34    4.04
   0  12   3   70.85    2.44
   0  12  -3   73.55    3.31
   0  12  -3   75.45    3.89
   0  12  -3   72.21    4.38
   1 -12   3   32.52    1.77
  -1 -12  -3   38.12    2.46
   1 -12   3   37.19    2.59
  -1 -12  -3   37.05    2.80
  -1 -12  -3   35.44    2.70
  -1 -12  -3   32.15    2.33
  -1  12  -3   30.08    2.65
  -1  12  -3   31.33    2.06
   1  12   3   33.55    2.96
   1  12   3   29.36    2.58
   1  12   3   31.48    1.83
  -2 -12  -3  296.82    9.61
  -2 -12  -3  296.62    9.35
  -2 -12  -3  309.63    9.20
  -2 -12  -3  312.69   10.31
   2 -12   3  284.47    9.51
  -2  12  -3  292.79    8.79
  -2  12  -3  299.11   10.75
   2  12   3  290.46    9.86
   3 -12   3   60.79    3.75
  -3 -12  -3   61.68    3.67
  -3 -12  -3   62.53    3.28
  -3 -12  -3   60.52    3.60
  -3  12  -3   59.68    3.19
   3  12   3   60.76    4.36
  -3  12  -3   57.74    4.54
  -4 -12  -3   32.22    2.44
  -4 -12  -3   32.50    3.06
   4 -12   3   27.24    2.88
  -4 -12  -3   34.00    2.83
  -4  12  -3   34.75    4.56
   4  12   3   35.43    3.65
  -5 -12  -3    0.58    0.83
  -5 -12  -3    0.27    1.01
  -5 -12  -3    2.34    1.56
   5  12   3    0.16    1.39
  -6 -12  -3    8.40    2.55
  -6 -12  -3   13.19    2.02
  -6 -12  -3   15.11    2.52
  -6  12  -3   14.98    4.16
   6  12   3   14.12    3.19
   7 -12   3   28.82    4.04
  -7 -12  -3   35.01    5.12
  -7 -12  -3   33.43    4.25
  -7 -12  -3   30.37    3.14
  -7  12  -3   26.50    5.12
   7  12   3   28.98    4.52
  -8 -12  -3    0.92    1.46
   8 -12   3    4.17    2.25
  -8 -12  -3    3.22    2.76
   8  12   3    3.06    2.52
  -8  12  -3    3.69    3.06
   9 -12   3    5.11    2.82
  -9 -12  -3    7.29    3.40
  -9 -12  -3    7.83    3.53
  -9  12  -3    7.09    3.16
  -9  12  -3    6.49    3.60
   9  12   3    3.40    2.75
  10 -12   3   19.95    4.07
 -10 -12  -3   18.13    4.89
 -10 -12  -3   22.14    5.23
 -10  12  -3    7.68    3.56
 -10  12  -3   10.98    4.40
  10  12   3    6.11    3.37
 -11 -12  -3    2.39    3.20
 -11 -12  -3   -4.13    2.16
 -11  12  -3   -3.24    2.43
  11  12   3    1.18    3.09
 -11  12  -3   -0.30    3.21
 -11 -13   3   -1.12    2.44
  11 -13  -3    2.22    2.81
 -11  13   3   -1.57    3.21
  11  13  -3   -0.46    2.80
  10 -13  -3   -0.24    2.83
 -10 -13   3    4.68    3.27
 -10  13   3    2.04    3.32
  10  13  -3   -0.49    3.14
  -9 -13   3   -2.76    1.68
   9 -13  -3    3.18    3.07
  -9 -13   3    1.07    2.84
  -9  13   3   -0.66    2.61
   9  13  -3   -1.38    2.05
   9  13  -3    0.99    2.49
  -8 -13   3    5.84    2.39
   8 -13  -3    5.90    2.86
  -8 -13   3   13.33    5.04
   8  13  -3    5.38    2.40
   8  13  -3    6.35    3.06
  -7 -13   3   21.52    4.17
   7 -13  -3   19.33    4.08
  -7 -13   3   16.66    3.23
   7  13  -3   11.12    2.78
   7  13  -3   21.89    4.33
   7  13  -3   15.57    2.18
   6 -13  -3   26.79    4.17
  -6 -13   3   33.00    3.55
  -6 -13   3   26.56    3.90
   6  13  -3   27.63    3.90
   6  13  -3   27.52    2.51
  -6  13   3   25.05    4.59
   6  13  -3   23.81    3.97
  -5 -13   3   59.33    4.89
   5 -13  -3   72.86    4.98
  -5 -13   3   67.32    4.64
   5  13  -3   63.28    4.84
  -5  13   3   56.61    5.18
   5  13  -3   66.58    3.48
   5  13  -3   81.30    5.28
   5  13  -3   65.65    3.60
  -4 -13   3   13.39    2.35
  -4 -13   3   14.69    2.26
   4 -13  -3   14.12    2.19
   4  13  -3   13.65    2.51
   4  13  -3   13.93    2.00
  -4  13   3   12.68    2.88
   4  13  -3   14.09    1.96
   4  13  -3   17.75    2.84
  -3 -13   3   48.71    2.78
   3 -13  -3   47.90    3.31
  -3 -13   3   52.19    3.64
   3  13  -3   53.34    4.04
  -3  13   3   52.40    4.22
   3  13  -3   44.94    2.89
   3  13  -3   55.44    3.61
  -2 -13   3  169.42    5.19
   2 -13  -3  165.57    7.19
  -2 -13   3  165.04    6.77
   2 -13  -3  170.83    6.77
  -2  13   3  172.86    7.61
  -2  13   3  172.03    7.35
   2  13  -3  180.80    6.55
   1 -13  -3   68.76    3.91
   1 -13  -3   65.66    3.92
   1 -13  -3   68.73    3.71
  -1 -13   3   64.01    3.69
  -1 -13   3   63.16    1.83
  -1  13   3   74.54    4.40
   1  13  -3   69.19    3.43
   1  13  -3   63.35    3.58
  -1  13   3   63.70    4.18
   1  13  -3   72.01    4.52
  -1  13   3   58.57    2.14
   0 -13  -3    4.55    1.26
   0 -13  -3    7.32    1.49
   0 -13   3    3.43    1.18
   0 -13  -3    4.81    1.56
   0  13  -3    4.52    1.52
   0  13   3    4.66    1.51
   0  13   3    4.06    0.68
   0  13  -3    3.62    1.12
   0  13  -3    2.77    1.24
   0  13   3    2.87    1.31
   1 -13   3    2.26    1.04
   1 -13   3    0.20    0.49
  -1 -13  -3    0.19    0.72
  -1 -13  -3   -0.04    0.82
  -1 -13  -3    2.49    1.28
   1  13   3    1.05    0.63
  -1  13  -3   -0.33    0.87
  -1  13  -3    0.20    0.71
   1  13   3    0.48    1.05
   1  13   3    0.89    1.07
   2 -13   3   12.88    2.17
  -2 -13  -3   10.42    1.79
  -2 -13  -3   14.27    1.97
  -2 -13  -3   11.11    1.92
  -2 -13  -3   13.88    2.41
  -2  13  -3   11.30    2.37
  -2  13  -3   10.19    1.52
   2  13   3    9.45    1.91
   2  13   3    9.58    2.07
  -3 -13  -3   25.40    2.45
  -3 -13  -3   24.29    2.43
   3 -13   3   23.16    2.52
  -3 -13  -3   25.00    2.18
  -3  13  -3   24.80    2.09
  -3  13  -3   26.65    3.85
   3  13   3   18.83    2.88
  -4 -13  -3   90.59    5.00
  -4 -13  -3   81.94    4.46
  -4 -13  -3   89.75    4.29
   4 -13   3   87.30    5.12
   4  13   3   88.15    5.72
  -4  13  -3   82.33    5.95
  -5 -13  -3  129.43    5.51
  -5 -13  -3  128.55    5.85
  -5 -13  -3  121.79    6.52
   5  13   3  121.56    7.38
  -6 -13  -3    6.44    2.42
  -6 -13  -3    8.17    1.79
  -6 -13  -3    3.35    1.67
  -6  13  -3    3.40    2.27
   6  13   3    7.79    2.61
   7 -13   3   -0.95    1.58
  -7 -13  -3   -3.33    1.19
  -7 -13  -3   -0.23    1.14
  -7 -13  -3    3.25    2.58
  -7  13  -3    0.71    2.53
   8 -13   3    4.92    2.74
  -8 -13  -3    1.52    2.97
  -8 -13  -3    1.20    1.71
   8  13   3    4.99    2.54
  -8  13  -3    2.95    3.10
  -9 -13  -3    6.71    3.86
   9 -13   3   11.37    3.34
  -9 -13  -3    7.34    3.58
  -9  13  -3   15.59    4.04
   9  13   3    7.73    2.91
  -9  13  -3   11.15    4.08
 -10 -13  -3   -2.74    3.05
  10 -13   3    2.95    3.07
 -10 -13  -3    4.15    3.67
  10  13   3    8.58    3.98
 -10  13  -3    0.58    2.88
 -10  13  -3    1.90    3.45
 -11 -13  -3    2.82    3.21
 -11  13  -3   -2.55    2.76
 -11  13  -3    3.80    3.25
 -11 -14   3   -8.12    2.51
  11  14  -3    5.01    3.47
 -11  14   3   -1.39    3.08
  10  14  -3    0.29    4.74
  -9 -14   3   -2.93    2.38
   9 -14  -3    1.31    2.91
  -9 -14   3   -0.65    2.01
   9  14  -3    0.58    2.74
   9  14  -3   -0.11    2.51
  -9  14   3   -1.37    2.76
  -8 -14   3   20.64    3.75
  -8 -14   3   27.04    4.83
   8 -14  -3   23.72    4.88
   8  14  -3   27.28    4.93
   8  14  -3   26.76    4.31
   7 -14  -3    9.15    2.96
  -7 -14   3    3.26    1.91
  -7 -14   3    4.22    2.27
   7  14  -3    2.72    1.87
   7  14  -3    2.30    2.23
   7  14  -3    3.07    1.79
  -6 -14   3    8.39    2.36
   6 -14  -3    5.83    2.05
  -6 -14   3    9.88    2.72
   6  14  -3    7.36    2.30
   6  14  -3    6.25    1.57
  -6  14   3    5.19    2.57
   6  14  -3    6.32    2.68
  -5 -14   3   47.30    3.99
   5 -14  -3   51.07    4.43
   5  14  -3   55.74    4.67
  -5  14   3   53.05    5.14
   5  14  -3   49.10    3.21
   5  14  -3   51.91    4.33
   4 -14  -3   26.01    2.50
  -4 -14   3   28.33    2.99
  -4 -14   3   26.95    2.47
   4  14  -3   21.64    3.31
   4  14  -3   22.58    3.21
   4  14  -3   26.67    2.40
  -4  14   3   27.01    4.02
  -3 -14   3    5.57    1.19
   3 -14  -3    4.64    1.82
   3 -14  -3    5.65    1.64
   3  14  -3    6.53    1.75
  -3  14   3    5.88    2.25
   3  14  -3    3.77    1.61
   3  14  -3    8.14    1.64
   2 -14  -3   44.27    3.61
   2 -14  -3   50.82    3.47
  -2 -14   3   52.21    3.54
  -2 -14   3   50.61    2.28
   2  14  -3   55.24    3.39
   2  14  -3   56.79    3.37
   2  14  -3   51.62    4.00
  -2  14   3   55.03    4.20
   1 -14  -3  472.87   14.25
  -1 -14   3  479.00   13.88
   1 -14  -3  441.75   13.43
   1 -14  -3  457.86   13.89
  -1  14   3  456.22   16.88
  -1  14   3  465.66   14.77
   1  14  -3  444.36   13.55
   1  14  -3  455.18   12.97
   1  14  -3  467.29   14.98
   0 -14  -3  164.38    6.50
   0 -14  -3  163.31    6.25
   0 -14   3  155.69    6.28
   0 -14  -3  161.97    6.71
   0  14   3  149.35    6.79
   0  14  -3  151.83    5.58
   0  14   3  152.13    8.01
   0  14   3  150.18    4.49
   0  14  -3  149.41    7.22
   0  14  -3  160.81    6.66
  -1 -14  -3   36.48    2.79
  -1 -14  -3   44.40    3.29
   1 -14   3   39.15    2.94
  -1 -14  -3   32.09    2.59
   1 -14   3   40.34    2.20
   1  14   3   43.21    3.60
   1  14   3   32.92    1.99
  -1  14  -3   37.31    3.20
   1  14   3   36.63    3.12
  -1  14  -3   35.37    2.36
   2 -14   3   -1.24    0.82
  -2 -14  -3   -0.02    0.82
  -2 -14  -3    1.70    1.26
   2 -14   3    0.38    0.38
  -2 -14  -3   -0.15    0.83
  -2 -14  -3    0.57    0.84
   2  14   3   -0.91    0.96
  -2  14  -3    0.11    1.11
  -2  14  -3    1.25    0.82
   2  14   3    0.02    0.63
   2  14   3    2.04    1.28
  -3 -14  -3   53.31    3.56
  -3 -14  -3   58.69    3.69
  -3 -14  -3   59.28    3.47
  -3 -14  -3   61.91    4.36
   3 -14   3   54.82    3.92
  -3  14  -3   53.94    4.60
   3  14   3   60.64    4.64
   3  14   3   55.68    3.88
  -3  14  -3   57.51    3.17
  -4 -14  -3  162.44    6.66
   4 -14   3  157.92    7.43
  -4 -14  -3  161.31    6.34
  -4 -14  -3  157.46    6.99
  -4  14  -3  163.65    8.82
   4  14   3  151.66    7.98
  -5 -14  -3    1.44    1.12
  -5 -14  -3    0.32    0.93
  -5 -14  -3    2.51    1.66
   5  14   3    2.19    1.68
  -6 -14  -3   24.57    2.62
  -6 -14  -3   19.18    2.50
  -6 -14  -3   16.86    3.50
  -6  14  -3   22.06    4.65
   6  14   3   21.73    4.18
  -7 -14  -3   10.72    3.11
  -7 -14  -3    7.85    1.81
  -7 -14  -3    9.68    2.00
   7 -14   3    2.00    2.12
  -7  14  -3    5.69    3.45
   7  14   3    2.25    2.30
  -8 -14  -3    0.85    2.52
  -8 -14  -3    1.37    2.87
   8 -14   3    7.11    2.96
  -8  14  -3    0.13    2.55
   8  14   3    0.25    2.25
  -9 -14  -3    3.92    2.94
  -9 -14  -3   -0.16    2.54
   9 -14   3   -3.11    2.19
  -9  14  -3    2.47    3.28
  -9  14  -3    2.82    2.75
   9  14   3   -3.56    2.31
 -10 -14  -3    1.05    4.68
 -10 -14  -3   -4.48    4.25
  10  14   3   -4.38    4.22
 -10  14  -3    0.85    4.87
  10  14   3    1.90    3.10
 -11 -14  -3    2.76    2.91
 -11  14  -3    3.53    3.21
  11  14   3   -1.43    2.50
  10 -15  -3    4.28    3.27
 -10 -15   3    1.52    3.06
  10  15  -3   10.74    4.06
 -10  15   3    0.63    3.42
   9 -15  -3   -0.62    2.56
  -9 -15   3    3.49    2.76
  -9 -15   3    4.32    2.32
   9  15  -3    6.85    3.86
  -9  15   3    2.43    3.44
   9  15  -3    0.56    3.15
  -8 -15   3   39.12    5.51
   8 -15  -3   29.62    5.11
  -8 -15   3   36.47    4.63
   8  15  -3   24.05    3.95
   8  15  -3   35.24    5.75
   7 -15  -3   54.79    5.65
  -7 -15   3   54.53    5.16
  -7 -15   3   57.78    4.87
   7  15  -3   51.43    5.20
   6 -15  -3    3.45    2.11
  -6 -15   3    2.82    1.88
  -6 -15   3    1.62    1.57
   6  15  -3    1.50    1.25
   6  15  -3   -1.09    1.42
   6  15  -3    1.58    2.05
  -6  15   3    0.47    1.81
   5 -15  -3   46.73    4.40
  -5 -15   3   36.96    3.89
  -5 -15   3   52.34    4.28
   5  15  -3   42.71    3.13
  -5  15   3   48.05    5.07
   5  15  -3   51.23    4.71
   5  15  -3   43.00    4.20
  -4 -15   3   48.40    3.20
   4 -15  -3   43.89    3.27
  -4 -15   3   50.24    3.82
   4  15  -3   48.04    4.02
  -4  15   3   44.90    4.57
   4  15  -3   48.46    3.26
   4  15  -3   48.21    4.35
   3 -15  -3   39.67    3.75
  -3 -15   3   35.54    3.15
   3 -15  -3   36.54    3.01
  -3 -15   3   36.73    2.34
   3  15  -3   40.11    3.97
   3  15  -3   36.18    2.82
   3  15  -3   37.90    3.53
  -3  15   3   41.36    4.06
  -2 -15   3   -0.76    0.42
   2 -15  -3    1.49    1.32
   2 -15  -3   -0.49    0.92
   2  15  -3   -1.23    0.84
   2  15  -3    0.84    0.91
  -2  15   3   -0.64    1.08
   2  15  -3    2.06    1.37
  -2  15   3   -0.31    1.12
   1 -15  -3   63.52    4.16
   1 -15  -3   64.70    4.04
  -1 -15   3   68.79    4.09
   1 -15  -3   65.99    3.84
  -1  15   3   62.58    4.52
   1  15  -3   68.03    4.81
   1  15  -3   62.60    3.94
   1  15  -3   62.17    3.49
  -1  15   3   70.59    4.70
   0 -15  -3  161.75    6.69
   0 -15   3  158.53    5.79
   0 -15   3  162.49    6.55
   0 -15  -3  155.95    6.80
   0 -15  -3  148.27    6.15
   0  15  -3  169.93    7.04
   0  15  -3  158.15    7.62
   0  15   3  153.75    7.29
   0  15   3  145.03    4.50
   0  15   3  149.16    6.98
   0  15  -3  149.39    5.64
  -1 -15  -3  155.34    6.28
   1 -15   3  160.84    6.66
   1 -15   3  157.33    5.42
  -1 -15  -3  162.30    7.00
  -1 -15  -3  149.22    6.35
  -1  15  -3  157.13    7.24
   1  15   3  150.24    5.11
   1  15   3  163.65    7.14
  -1  15  -3  160.64    5.72
   1  15   3  154.09    7.43
   2 -15   3   13.79    2.40
  -2 -15  -3   12.94    2.57
  -2 -15  -3    9.22    1.75
  -2 -15  -3   12.02    2.26
   2 -15   3    8.29    0.84
  -2 -15  -3   10.74    1.88
   2  15   3    9.60    2.30
   2  15   3   10.77    1.72
  -2  15  -3    7.08    2.25
  -2  15  -3    9.87    1.54
   2  15   3   10.49    2.23
  -3 -15  -3   22.99    2.48
  -3 -15  -3   26.39    2.66
  -3 -15  -3   24.82    2.45
   3 -15   3   27.08    3.51
  -3 -15  -3   23.11    3.44
  -3  15  -3   24.04    2.15
   3  15   3   22.34    3.54
   3  15   3   23.28    2.36
  -3  15  -3   29.65    4.24
  -4 -15  -3  182.75    7.01
   4 -15   3  166.13    7.92
  -4 -15  -3  176.95    8.60
  -4 -15  -3  191.24   11.08
  -4 -15  -3  170.55    7.00
   4  15   3  179.71    8.96
   4  15   3  176.61    7.85
  -4  15  -3  162.78    9.12
  -5 -15  -3  346.71   11.34
  -5 -15  -3  349.24   11.51
  -5 -15  -3  354.44   12.68
   5  15   3  360.69   14.26
  -6 -15  -3    4.85    2.35
  -6 -15  -3    1.69    1.29
  -6 -15  -3    3.09    1.33
   6  15   3    6.16    2.59
  -6  15  -3    1.00    2.35
  -7 -15  -3    6.91    2.56
  -7 -15  -3    9.42    1.90
  -7  15  -3    1.67    3.72
   7  15   3    5.45    2.93
  -8 -15  -3   28.16    5.23
  -8 -15  -3   30.01    5.25
   8 -15   3   27.08    4.77
  -8  15  -3   32.25    6.25
   8  15   3   24.22    4.78
   9 -15   3    1.83    2.98
  -9 -15  -3    1.46    2.82
  -9 -15  -3   -0.67    2.90
  -9  15  -3    2.58    2.65
   9  15   3    4.05    3.14
   9  15   3   -3.02    2.27
  -9  15  -3    1.68    3.31
   9  15   3    3.26    2.82
 -10 -15  -3    0.58    3.04
  10 -15   3    0.08    3.04
 -10 -15  -3    1.26    3.33
  10  15   3    0.26    3.26
  10  15   3    1.99    3.22
 -10  15  -3    2.95    3.09
 -10  15  -3   -2.17    3.14
  10  16  -3    0.02    3.98
   9 -16  -3   51.99    7.10
  -9 -16   3   44.80    6.17
  -9 -16   3   50.64    5.05
  -9  16   3   37.78    6.55
   9  16  -3   59.37    6.62
   9  16  -3   51.42    6.64
  -8 -16   3   59.03    5.12
   8 -16  -3   60.55    6.54
  -8 -16   3   57.96    5.60
   8  16  -3   54.39    5.73
   8  16  -3   60.28    6.37
   7 -16  -3   -1.93    1.83
  -7 -16   3   -1.26    1.73
  -7 -16   3    1.79    1.90
   7  16  -3    1.47    2.08
   7  16  -3   -1.90    1.35
  -6 -16   3    1.56    1.62
   6 -16  -3    6.31    2.52
  -6 -16   3    0.66    1.45
   6  16  -3    1.97    2.00
   6  16  -3    0.08    1.68
   6  16  -3   -1.64    1.17
  -6  16   3   -0.13    2.14
   5 -16  -3   24.48    3.91
  -5 -16   3   23.17    3.55
  -5 -16   3   21.41    3.11
   5  16  -3   17.62    2.45
   5  16  -3   25.80    3.95
  -5  16   3   31.91    5.40
   5  16  -3   21.26    3.70
  -4 -16   3  116.54    6.28
  -4 -16   3  120.03    5.22
   4 -16  -3  121.63    5.59
   4  16  -3  117.52    6.17
   4  16  -3  117.94    5.42
   4  16  -3  112.96    6.93
  -4  16   3  117.81    7.55
  -3 -16   3    1.85    0.88
   3 -16  -3    2.07    1.37
  -3 -16   3    2.43    1.50
   3 -16  -3    5.22    1.91
   3  16  -3    3.19    1.77
   3  16  -3   -0.46    1.20
   3  16  -3    2.72    1.26
  -3  16   3    3.73    2.11
  -2 -16   3   20.29    1.39
  -2 -16   3   23.38    2.57
   2 -16  -3   25.91    3.62
   2 -16  -3   23.81    3.13
  -2  16   3   20.40    3.28
   2  16  -3   23.34    3.53
   2  16  -3   23.43    2.86
  -2  16   3   17.66    3.26
   2  16  -3   22.14    2.40
  -1 -16   3    9.65    2.00
   1 -16  -3    4.85    1.62
   1 -16  -3    7.08    1.72
   1 -16  -3    7.88    1.88
   1  16  -3    4.37    1.65
  -1  16   3    5.37    1.82
   1  16  -3    6.66    1.54
  -1  16   3    4.41    1.64
   1  16  -3    7.36    2.08
   0 -16  -3    4.71    1.40
   0 -16  -3    8.25    1.98
   0 -16   3    5.89    1.35
   0 -16   3    6.72    1.72
   0 -16  -3    6.80    1.83
   0  16  -3    6.13    1.87
   0  16   3    4.96    1.96
   0  16   3    5.49    0.85
   0  16  -3    4.51    1.23
   0  16  -3    7.64    1.89
   0  16   3    4.98    1.82
   1 -16   3    2.46    0.89
  -1 -16  -3    2.70    1.34
  -1 -16  -3    0.90    1.26
   1 -16   3    1.52    1.28
  -1 -16  -3    0.77    1.05
   1  16   3    1.82    1.45
  -1  16  -3    1.96    1.53
   1  16   3    3.99    1.77
  -1  16  -3    2.21    0.97
   1  16   3    1.80    0.80
  -2 -16  -3    7.98    1.64
  -2 -16  -3    8.63    1.91
   2 -16   3    9.34    1.03
   2 -16   3   10.50    2.25
  -2 -16  -3    9.87    2.40
  -2  16  -3   10.64    1.72
   2  16   3    9.72    1.70
   2  16   3    7.46    2.11
   2  16   3    9.80    3.93
  -2  16  -3   11.13    2.79
  -3 -16  -3    1.01    1.20
  -3 -16  -3    0.36    1.16
   3 -16   3    0.95    1.27
  -3 -16  -3    0.13    1.35
  -3  16  -3   -0.88    1.53
   3  16   3    0.16    1.26
  -3  16  -3    1.80    1.02
   3  16   3    0.70    1.52
   3  16   3   -0.32    1.07
   4 -16   3  115.33    6.70
  -4 -16  -3  126.21    5.85
  -4 -16  -3  122.11    6.20
  -4 -16  -3  137.96    7.60
  -4 -16  -3  134.46    5.97
   4  16   3  129.36    6.17
   4  16   3  126.23    6.62
  -4  16  -3  127.24    8.06
   4  16   3  131.42    7.79
  -5 -16  -3   55.68    4.48
  -5 -16  -3   59.39    3.74
  -5 -16  -3   61.20    4.00
  -5 -16  -3   57.05    5.36
   5  16   3   55.39    5.61
   5  16   3   53.29    4.92
  -6 -16  -3    0.45    1.45
  -6 -16  -3    2.21    2.06
  -6 -16  -3    3.02    2.54
  -6 -16  -3    2.63    1.35
  -6  16  -3    1.69    2.53
  -7 -16  -3    0.49    1.44
  -7 -16  -3    1.94    2.48
  -7 -16  -3    1.52    2.19
  -7  16  -3    1.07    2.88
   7  16   3    0.84    2.23
  -8 -16  -3   10.25    4.08
   8 -16   3    6.57    2.87
  -8 -16  -3    8.70    3.27
  -8  16  -3   10.49    3.59
   8  16   3    6.01    3.32
  -8  16  -3    4.45    2.63
   8  16   3    5.54    2.64
   8  16   3    9.44    3.59
  -9 -16  -3    1.29    2.96
  -9 -16  -3    1.11    2.55
   9 -16   3    2.49    2.95
   9  16   3   -1.65    2.55
  -9  16  -3   -2.36    2.60
   9  16   3   -5.61    2.34
  -9  16  -3   -1.90    2.93
  10 -16   3    9.71    5.35
 -10  16  -3    5.30    5.23
 -10  16  -3   -1.50    5.35
  10  16   3   -0.48    2.84
 -10 -17   3   38.37    5.65
  10 -17  -3   39.99    6.25
  10  17  -3   64.70    7.95
   9 -17  -3    2.74    3.37
  -9 -17   3    2.41    2.65
  -9 -17   3    7.50    3.08
   9  17  -3    1.18    2.99
  -9  17   3    0.72    2.85
   8 -17  -3   23.44    4.98
  -8 -17   3   21.68    4.19
  -8 -17   3   25.49    4.26
   8  17  -3   21.60    4.68
   8  17  -3   17.77    3.98
  -7 -17   3   -3.91    1.51
   7 -17  -3   -2.77    1.75
  -7 -17   3    2.49    2.00
   7  17  -3   -3.14    1.75
   7  17  -3    2.32    2.25
  -6 -17   3   22.66    3.55
   6 -17  -3   17.41    3.70
  -6 -17   3   20.49    3.71
  -6  17   3   16.56    4.50
   6  17  -3   19.80    4.00
   6  17  -3   20.37    4.05
   6  17  -3   16.83    2.48
  -5 -17   3    3.69    1.95
   5 -17  -3    8.00    2.63
  -5 -17   3    5.07    1.88
   5  17  -3    4.52    2.19
  -5  17   3   10.10    3.48
   5  17  -3    7.39    1.79
   5  17  -3    4.64    2.20
  -4 -17   3   35.94    2.69
  -4 -17   3   37.84    3.61
   4 -17  -3   32.67    2.86
   4  17  -3   26.59    4.15
   4  17  -3   29.38    2.74
   4  17  -3   29.60    3.87
  -4  17   3   34.51    5.04
  -3 -17   3   24.16    3.45
  -3 -17   3   22.04    1.81
   3 -17  -3   18.80    3.43
   3 -17  -3   23.98    3.06
  -3  17   3   21.90    3.94
   3  17  -3   19.50    3.54
   3  17  -3   23.89    3.16
   3  17  -3   26.04    2.66
   2 -17  -3   10.14    2.17
  -2 -17   3   12.91    2.46
   2 -17  -3    8.83    2.56
  -2 -17   3    9.01    0.94
  -2  17   3    8.39    2.54
   2  17  -3   10.79    2.72
  -2  17   3    9.90    2.57
   2  17  -3    9.76    2.09
   2  17  -3   12.13    2.26
   1 -17  -3    0.84    1.13
   1 -17  -3    2.61    1.47
  -1 -17   3    5.02    1.61
   1 -17  -3   -0.48    1.03
  -1  17   3    2.28    1.71
  -1  17   3    2.71    1.71
   1  17  -3    1.77    1.07
   1  17  -3    2.47    1.66
   1  17  -3    1.62    1.11
   0 -17   3  148.09    5.90
   0 -17  -3  142.40    6.81
   0 -17  -3  140.82    6.64
   0 -17   3  144.14    6.58
   0 -17  -3  151.81    6.17
   0  17   3  140.32    4.38
   0  17  -3  145.80    7.79
   0  17   3  139.46    7.41
   0  17  -3  145.55    5.65
   0  17   3  149.50    7.33
   0  17  -3  146.24    7.03
   1 -17   3   35.88    2.48
   1 -17   3   42.15    3.52
  -1 -17  -3   42.19    3.85
  -1 -17  -3   44.41    3.30
  -1 -17  -3   41.78    3.35
  -1  17  -3   45.25    2.84
   1  17   3   42.37    2.34
   1  17   3   48.45    4.35
   1  17   3   41.14    3.85
  -1  17  -3   44.26    4.30
   2 -17   3   24.00    1.49
  -2 -17  -3   31.39    2.90
  -2 -17  -3   29.45    3.30
  -2 -17  -3   29.51    2.82
   2 -17   3   29.25    3.72
   2  17   3   31.48    3.70
   2  17   3   25.35    2.21
   2  17   3   24.06    3.44
  -2  17  -3   21.93    3.76
  -2  17  -3   30.57    2.35
  -3 -17  -3   72.24    5.36
   3 -17   3   71.09    5.05
  -3 -17  -3   70.01    4.39
  -3 -17  -3   68.46    4.29
   3  17   3   83.35    6.03
  -3  17  -3   77.42    5.97
   3  17   3   78.48    4.31
  -3  17  -3   76.72    3.85
   3  17   3   67.79    4.91
  -4 -17  -3   36.58    4.86
  -4 -17  -3   39.76    3.28
   4 -17   3   39.62    4.11
  -4 -17  -3   29.89    2.92
  -4 -17  -3   36.39    3.46
   4  17   3   33.53    3.20
   4  17   3   29.31    3.90
  -4  17  -3   32.49    5.06
   4  17   3   25.63    3.93
  -5 -17  -3   23.07    3.56
  -5 -17  -3   22.19    3.02
  -5 -17  -3   13.64    3.37
  -5 -17  -3   22.23    2.55
   5  17   3   21.66    3.48
   5  17   3   19.59    3.43
   5  17   3   24.02    4.37
  -6 -17  -3    5.06    2.59
  -6 -17  -3    4.60    1.80
  -6 -17  -3    3.38    1.54
  -6 -17  -3    1.39    2.26
   6  17   3    3.15    2.58
  -6  17  -3    6.13    2.85
   6  17   3   -1.73    1.65
   6  17   3    7.61    2.48
  -7 -17  -3   -0.59    2.45
  -7 -17  -3    0.20    1.51
  -7 -17  -3   -3.06    2.84
  -7  17  -3    0.80    2.81
   7  17   3    5.11    2.16
   7  17   3   -0.71    2.11
   7  17   3   -1.59    2.23
  -8 -17  -3   13.12    3.82
   8 -17   3   12.85    3.86
  -8 -17  -3   16.91    4.78
   8  17   3   14.30    3.94
   8  17   3    9.05    3.37
  -8  17  -3   17.62    3.74
  -8  17  -3   12.56    4.43
   8  17   3   12.52    3.18
  -9 -17  -3    3.27    3.13
  -9 -17  -3   -2.57    2.70
   9 -17   3    1.80    2.92
  -9  17  -3   -1.20    2.91
   9  17   3    0.71    3.30
   9  17   3   -3.61    2.45
  -9  17  -3   -4.35    2.60
   9  17   3    0.03    2.61
 -10 -17  -3   -0.19    2.98
 -10 -17  -3   -4.06    2.73
  10 -17   3    0.35    3.00
 -10  17  -3    0.12    3.02
  10  17   3   -0.49    2.87
  10  17   3    3.42    3.74
 -10  17  -3   -6.83    2.97
 -10 -18   3    2.46    2.62
  10 -18  -3    2.77    2.94
 -10  18   3    4.10    3.56
  10  18  -3   -0.10    3.13
   9 -18  -3   93.65    8.26
  -9 -18   3   81.91    6.21
  -9 -18   3  107.42    7.33
   9  18  -3   67.37    7.77
   9  18  -3   84.39    7.76
  -8 -18   3   52.07    4.84
  -8 -18   3   57.15    5.54
   8 -18  -3   57.05    7.54
   8  18  -3   70.69    6.74
   8  18  -3   59.14    6.36
   7 -18  -3   -0.82    2.25
  -7 -18   3   -2.99    1.49
  -7 -18   3   -0.65    1.61
   7  18  -3    1.67    2.37
   7  18  -3    1.67    2.52
  -6 -18   3   18.84    3.07
   6 -18  -3   19.02    4.18
   6  18  -3   17.14    3.61
   6  18  -3   15.71    4.37
  -6  18   3   24.50    5.33
  -5 -18   3   22.39    3.66
  -5 -18   3   22.78    2.91
   5 -18  -3   23.97    4.08
   5  18  -3   17.34    3.64
  -5  18   3   18.39    4.66
   5  18  -3   24.47    3.96
   5  18  -3   20.19    2.94
  -4 -18   3  293.93   11.31
   4 -18  -3  290.41    9.97
  -4 -18   3  275.83    9.26
   4  18  -3  297.92   12.68
  -4  18   3  315.02   13.73
   4  18  -3  295.20   11.15
   4  18  -3  290.97   10.26
   3 -18  -3   14.29    3.47
   3 -18  -3   16.26    2.56
  -3 -18   3   15.69    2.89
  -3 -18   3   14.15    1.76
   3  18  -3   15.01    2.57
   3  18  -3   11.04    2.89
   3  18  -3   15.12    2.58
  -3  18   3   12.97    3.15
   2 -18  -3    7.56    2.28
   2 -18  -3   10.64    2.29
  -2 -18   3    7.76    2.15
  -2  18   3    8.95    2.88
  -2  18   3    5.76    2.03
   2  18  -3    7.68    2.03
   2  18  -3    7.87    1.79
   2  18  -3    9.43    2.50
   1 -18  -3   22.79    2.45
   1 -18  -3   25.44    3.59
   1 -18  -3   25.88    2.88
  -1 -18   3   19.88    3.01
  -1 -18   3   23.08    2.62
   1  18  -3   22.00    3.73
   1  18  -3   26.07    2.46
   1  18  -3   24.83    3.39
  -1  18   3   22.85    3.64
  -1  18   3   16.77    3.38
   0 -18  -3   43.59    3.15
   0 -18   3   46.75    3.72
   0 -18   3   43.01    3.05
   0 -18  -3   41.51    3.59
   0 -18  -3   42.99    3.76
   0  18   3   45.69    2.00
   0  18   3   39.95    3.96
   0  18  -3   43.84    2.93
   0  18  -3   42.75    4.47
   0  18   3   43.72    4.28
   0  18  -3   46.01    4.67
   1 -18   3   20.08    1.88
  -1 -18  -3   20.53    2.75
  -1 -18  -3   25.92    3.35
   1 -18   3   19.78    2.97
  -1 -18  -3   23.88    3.59
  -1  18  -3   25.41    3.96
   1  18   3   27.58    3.86
  -1  18  -3   20.04    2.07
   1  18   3   22.33    1.74
   1  18   3   24.69    3.81
   2 -18   3    4.07    0.78
  -2 -18  -3    0.82    1.18
  -2 -18  -3    3.40    1.52
   2 -18   3    2.32    1.61
  -2 -18  -3    1.86    1.53
   2  18   3    2.75    1.08
   2  18   3    2.98    1.73
   2  18   3    4.41    2.12
  -2  18  -3    2.48    1.07
  -2  18  -3    3.69    2.20
  -3 -18  -3   -0.22    1.21
   3 -18   3    0.39    1.32
  -3 -18  -3    2.91    1.51
  -3 -18  -3    1.54    1.75
  -3  18  -3    0.77    1.47
   3  18   3    0.82    1.63
   3  18   3    0.71    1.24
   3  18   3    1.86    1.67
  -3  18  -3    0.68    0.95
  -4 -18  -3    6.22    1.90
   4 -18   3    2.56    1.91
  -4 -18  -3    6.79    2.61
  -4 -18  -3    8.97    1.99
   4  18   3    4.37    1.72
   4  18   3    4.99    2.27
  -4  18  -3    2.93    2.43
   4  18   3    5.98    2.75
  -5 -18  -3   28.00    4.92
  -5 -18  -3   14.27    2.98
  -5 -18  -3   20.80    3.07
   5  18   3   17.98    3.48
   5  18   3   17.44    3.94
   5  18   3   23.17    3.56
  -6 -18  -3   17.72    2.95
  -6 -18  -3   14.54    3.30
  -6  18  -3   12.59    4.09
   6  18   3   13.69    3.17
   6  18   3   11.72    3.63
   6  18   3    7.26    2.53
  -7 -18  -3   -0.48    2.04
  -7 -18  -3    0.22    1.66
  -7 -18  -3   -1.73    2.46
   7  18   3   -2.55    1.62
   7  18   3   -1.68    1.99
  -7  18  -3    0.86    2.03
   7  18   3    0.80    2.66
  -7  18  -3   -3.99    1.98
  -8 -18  -3    5.22    3.33
  -8 -18  -3   11.89    4.22
   8 -18   3    7.03    3.06
   8  18   3    0.70    2.53
   8  18   3    8.00    3.28
  -8  18  -3    2.39    3.50
   8  18   3    3.32    2.74
   9 -18   3    2.63    2.91
  -9 -18  -3    2.13    3.31
  -9 -18  -3   -1.18    2.88
   9  18   3    4.03    3.05
  -9  18  -3    4.93    4.41
  -9  18  -3    1.91    3.74
 -10 -18  -3   -5.99    2.50
  10 -18   3    6.44    2.91
 -10  18  -3    5.49    4.09
  10  18   3   -3.58    2.64
 -10 -19   3   19.37    4.88
  10 -19  -3    5.98    3.39
 -10  19   3   15.29    5.42
  10  19  -3   15.35    4.30
   9 -19  -3   16.69    7.43
   9  19  -3   10.02    4.97
   9  19  -3    5.15    4.14
  -9  19   3    5.16    4.85
  -8 -19   3    4.34    2.42
  -8 -19   3   -1.37    2.19
   8 -19  -3   -3.82    2.46
   8  19  -3    6.15    3.37
   8  19  -3   -1.91    2.33
  -7 -19   3   -0.91    1.96
   7 -19  -3    1.95    2.52
  -7 -19   3   -0.03    1.95
   7  19  -3    1.93    2.75
   7  19  -3   -0.67    2.03
  -6 -19   3    2.98    1.92
  -6 -19   3    7.05    3.42
   6 -19  -3    7.93    3.04
   6  19  -3    8.89    2.96
   6  19  -3    6.10    1.90
  -6  19   3    6.61    3.63
  -5 -19   3   13.49    2.90
  -5 -19   3   11.59    2.25
   5 -19  -3   13.55    3.16
   5  19  -3   11.89    3.08
   5  19  -3    9.80    3.17
   5  19  -3   13.68    2.50
  -5  19   3    9.72    3.54
   4 -19  -3   15.37    2.27
  -4 -19   3   12.14    1.88
  -4 -19   3   10.46    2.48
   4  19  -3   10.07    2.68
   4  19  -3   14.59    3.03
  -4  19   3   13.15    3.69
   4  19  -3   14.45    3.62
  -3 -19   3    1.19    1.65
   3 -19  -3    0.79    1.14
   3 -19  -3    1.60    1.96
  -3 -19   3   -0.63    1.42
   3  19  -3    0.25    1.38
  -3  19   3    2.17    2.36
   3  19  -3    1.19    1.82
   2 -19  -3   19.61    2.95
  -2 -19   3   21.20    3.17
   2 -19  -3   19.09    3.50
   2  19  -3   20.73    3.64
  -2  19   3   21.52    3.97
   2  19  -3   19.31    2.71
   1 -19  -3   -1.15    1.06
   1 -19  -3   -0.35    1.25
  -1 -19   3   -0.49    1.08
   1 -19  -3   -0.66    0.95
  -1 -19   3    2.36    1.36
   1  19  -3    3.17    1.25
   1  19  -3    1.63    1.70
   1  19  -3    1.29    1.27
  -1  19   3   -1.95    1.27
  -1  19   3   -0.34    1.39
   0 -19   3   -0.11    0.98
   0 -19  -3    1.45    1.38
   0 -19  -3   -0.60    1.25
   0 -19  -3    0.12    1.04
   0 -19   3    1.14    1.35
   0  19  -3    1.48    1.56
   0  19   3   -0.36    0.54
   0  19  -3    2.29    1.12
   0  19  -3    0.16    1.34
   0  19   3   -0.80    1.29
   0  19   3    1.56    1.69
  -1 -19  -3    1.36    1.18
  -1 -19  -3    2.26    1.64
  -1 -19  -3    3.35    1.52
   1 -19   3    1.78    1.01
   1 -19   3    2.18    1.61
  -1  19  -3    2.86    1.15
   1  19   3    1.58    0.87
  -1  19  -3    1.04    1.59
   1  19   3    3.10    1.80
   1  19   3    3.43    2.05
   2 -19   3    0.26    1.28
  -2 -19  -3    0.09    1.23
  -2 -19  -3   -0.49    1.51
  -2 -19  -3   -0.14    1.19
   2 -19   3   -1.75    0.58
   2  19   3   -2.10    0.71
   2  19   3   -1.56    1.31
   2  19   3   -0.66    1.35
  -2  19  -3    1.16    0.97
  -2  19  -3    0.36    1.77
  -3 -19  -3   76.66    4.80
  -3 -19  -3   75.75    5.72
   3 -19   3   75.51    5.53
  -3 -19  -3   70.62    4.59
  -3  19  -3   69.50    6.07
   3  19   3   69.07    4.15
   3  19   3   63.13    4.92
   3  19   3   71.35    6.16
  -3  19  -3   72.27    3.79
  -4 -19  -3   80.55    4.96
   4 -19   3   75.34    5.90
  -4 -19  -3   79.81    5.03
  -4 -19  -3   72.68    6.05
   4  19   3   71.92    5.47
  -4  19  -3   78.65    6.95
   4  19   3   74.49    6.51
   4  19   3   69.46    4.68
  -5 -19  -3    9.41    2.44
  -5 -19  -3   12.66    3.53
  -5 -19  -3   12.50    2.61
   5  19   3   15.60    3.23
   5  19   3    8.52    3.04
   5  19   3    9.72    2.95
  -6 -19  -3    2.25    2.24
  -6 -19  -3    0.98    1.86
  -6 -19  -3    0.99    1.55
   6  19   3   -1.43    1.69
  -6  19  -3    2.40    3.09
   6  19   3    0.79    1.97
   6  19   3   -1.04    1.86
  -7 -19  -3   -2.67    1.98
  -7 -19  -3    3.46    2.00
  -7 -19  -3    0.37    2.75
  -7  19  -3    4.49    3.41
   7  19   3   -3.19    1.95
   7  19   3    2.46    2.68
  -7  19  -3   -1.47    2.12
   7  19   3    2.21    2.36
   8 -19   3   -1.14    2.36
  -8 -19  -3    1.30    2.64
  -8 -19  -3    4.37    3.30
  -8  19  -3   -3.76    2.72
   8  19   3    0.11    2.69
   8  19   3    2.48    2.82
   8  19   3   -2.45    2.58
  -8  19  -3    3.72    3.40
   9 -19   3    2.80    4.45
  -9 -19  -3   11.07    4.57
  -9  19  -3   -2.69    3.09
   9  19   3    2.67    3.38
   9  19   3   -1.88    3.64
  10 -19   3    3.86    2.97
 -10 -19  -3    1.90    3.48
 -10 -19  -3    3.68    3.13
  10  19   3   -2.90    2.53
 -10  19  -3   -1.25    3.30
  10  19   3   -5.39    3.27
  -9 -20   3   10.99    4.72
  -9 -20   3   -2.52    4.25
   9 -20  -3    9.92    4.11
   9  20  -3   -1.32    4.71
   9  20  -3    4.13    3.53
  -9  20   3    2.54    3.47
   8 -20  -3   17.77    4.94
  -8 -20   3   29.12    4.64
  -8 -20   3   21.55    4.12
   8  20  -3   16.38    3.96
   8  20  -3   19.66    4.51
   7 -20  -3    0.71    2.58
  -7 -20   3    3.19    2.31
   7  20  -3    1.24    2.37
   7  20  -3    0.52    2.35
  -6 -20   3   12.67    2.81
   6 -20  -3   17.67    4.12
  -6 -20   3   12.02    4.47
  -6  20   3   18.06    4.90
   6  20  -3   10.55    3.03
   6  20  -3   11.83    3.12
  -5 -20   3   18.17    3.52
   5 -20  -3   12.38    3.19
  -5 -20   3   11.63    2.22
   5  20  -3   10.90    3.29
   5  20  -3   11.20    3.00
  -5  20   3   13.83    4.07
   5  20  -3   11.79    2.30
  -4 -20   3   45.17    2.96
   4 -20  -3   46.73    3.36
  -4 -20   3   55.72    4.67
   4  20  -3   59.87    5.93
  -4  20   3   45.43    6.29
   4  20  -3   55.02    4.51
   4  20  -3   43.37    3.76
  -3 -20   3    4.44    2.04
   3 -20  -3    5.87    2.20
   3 -20  -3    6.49    1.78
   3  20  -3    4.20    2.26
   3  20  -3    4.80    2.07
   3  20  -3    5.70    1.99
  -3  20   3    4.74    2.76
   2 -20  -3    2.88    1.60
   2 -20  -3    0.55    1.63
  -2 -20   3    3.33    1.75
  -2  20   3    1.51    2.14
   2  20  -3    3.85    1.69
   2  20  -3    3.19    1.54
   2  20  -3    0.73    1.63
  -1 -20   3   55.12    4.45
   1 -20  -3   71.54    5.28
  -1 -20   3   63.13    4.39
   1 -20  -3   66.93    5.47
   1  20  -3   69.78    6.00
  -1  20   3   74.21    5.90
  -1  20   3   74.37    5.83
   1  20  -3   66.29    4.11
   0 -20   3   33.45    2.96
   0 -20  -3   32.53    3.61
   0 -20  -3   32.60    4.20
   0 -20   3   26.12    3.61
   0 -20  -3   35.15    2.86
   0  20  -3   26.91    2.57
   0  20   3   26.72    4.15
   0  20  -3   30.05    4.60
   0  20   3   36.77    4.99
   0  20   3   28.36    1.60
   0  20  -3   27.76    3.89
  -1 -20  -3    2.15    1.67
  -1 -20  -3    2.68    1.34
   1 -20   3    2.16    1.59
  -1 -20  -3    1.38    1.33
   1 -20   3    0.67    1.07
  -1  20  -3    0.23    0.90
   1  20   3    1.84    1.75
   1  20   3    0.72    1.51
   1  20   3    1.13    0.88
  -1  20  -3    0.65    1.64
  -2 -20  -3   -1.14    1.07
  -2 -20  -3   -0.56    1.14
  -2 -20  -3    0.50    1.71
   2 -20   3    1.47    1.71
   2  20   3    3.16    2.13
  -2  20  -3    2.46    1.13
   2  20   3    1.25    0.99
  -2  20  -3    0.53    1.64
   2  20   3    2.21    1.99
  -3 -20  -3   28.55    3.73
  -3 -20  -3   33.24    5.73
   3 -20   3   30.99    4.44
  -3 -20  -3   27.27    4.45
  -3  20  -3   27.41    4.97
   3  20   3   30.69    2.79
  -3  20  -3   27.18    2.40
   3  20   3   22.98    3.83
   3  20   3   20.80    4.18
  -4 -20  -3  130.86    6.75
   4 -20   3  140.90    8.23
  -4 -20  -3  138.48    7.02
  -4 -20  -3  132.36    8.30
   4  20   3  142.57    6.80
  -4  20  -3  126.94    9.06
  -5 -20  -3   54.95    4.40
  -5 -20  -3   52.86    4.47
  -5 -20  -3   50.06    6.63
  -5  20  -3   32.06    3.49
   5  20   3   47.28    4.82
   5  20   3   42.22    5.81
   5  20   3   51.59    4.54
  -6 -20  -3    1.84    1.48
  -6 -20  -3   -1.55    2.00
  -6 -20  -3    3.94    2.42
  -6  20  -3   -0.67    2.53
   6  20   3    0.03    1.98
   6  20   3   -1.16    2.18
  -7 -20  -3    3.56    2.83
  -7 -20  -3    1.80    3.15
   7  20   3   -1.30    2.16
  -7  20  -3   -4.51    2.40
   7  20   3   -0.22    2.12
  -7  20  -3    4.09    3.81
   7  20   3    0.89    2.25
  -8 -20  -3    2.63    3.22
  -8 -20  -3    5.10    3.21
   8 -20   3    3.95    2.94
  -8  20  -3   10.67    5.32
   8  20   3    3.99    3.07
   8  20   3    9.08    3.52
  -9 -20  -3   -8.57    2.63
  -9 -20  -3   -2.01    2.86
   9 -20   3    0.69    4.27
   9  20   3   -4.87    2.73
   9  20   3   -1.66    2.94
  -9  20  -3   -3.20    3.44
  -9 -21   3   -0.01    3.30
  -9 -21   3   -2.60    3.50
   9 -21  -3    3.10    3.60
   9  21  -3    0.44    2.88
  -9  21   3    0.52    4.03
   8 -21  -3    6.36    3.65
  -8 -21   3   17.42    3.61
   8  21  -3    8.19    3.61
   8  21  -3   10.96    4.00
  -7 -21   3    3.33    2.27
  -7 -21   3   -1.09    1.92
   7 -21  -3    0.22    2.19
   7  21  -3   -3.44    2.10
   7  21  -3    1.92    2.60
  -6 -21   3    6.90    2.75
  -6 -21   3    9.32    2.39
   6 -21  -3   10.42    3.48
   6  21  -3   13.01    3.75
   6  21  -3    9.31    3.31
  -6  21   3    9.86    3.95
   5 -21  -3   97.41    7.29
  -5 -21   3  113.30    6.94
   5  21  -3  104.65    7.93
   5  21  -3  108.96    6.73
  -5  21   3  105.04    9.02
   5  21  -3   91.41    5.50
  -4 -21   3   27.70    4.12
   4  21  -3   25.92    3.93
  -4  21   3   23.68    5.23
   4  21  -3   26.36    7.18
   4  21  -3   17.99    3.04
   3 -21  -3    3.64    1.60
   3 -21  -3    3.02    2.28
  -3 -21   3    6.31    2.13
   3  21  -3    1.86    1.64
   3  21  -3    4.01    2.49
   3  21  -3    2.11    1.68
  -3  21   3    1.70    2.19
  -2 -21   3    3.15    1.97
   2 -21  -3    8.03    2.05
  -2 -21   3    5.91    2.19
   2 -21  -3    6.16    2.58
   2  21  -3    2.16    1.94
   2  21  -3    6.27    2.17
   2  21  -3    8.00    2.21
  -2  21   3    6.66    3.00
   1 -21  -3    6.26    2.33
  -1 -21   3    3.05    1.59
   1 -21  -3    4.78    1.95
  -1 -21   3    1.75    1.69
  -1  21   3    3.91    2.46
   1  21  -3    5.46    2.64
   1  21  -3    4.53    1.57
   1  21  -3    5.10    2.03
  -1  21   3    4.80    2.28
   0 -21  -3   48.06    4.47
   0 -21   3   54.90    4.55
   0 -21  -3   50.43    4.54
   0 -21   3   44.83    3.48
   0 -21  -3   47.88    3.38
   0  21   3   43.72    5.17
   0  21  -3   54.16    4.69
   0  21  -3   47.93    3.72
   0  21  -3   49.52    5.49
   0  21   3   37.48    5.24
  -1 -21  -3    3.52    1.83
   1 -21   3    5.96    1.64
  -1 -21  -3    7.90    1.81
  -1 -21  -3    7.43    2.37
   1 -21   3    6.17    2.25
   1  21   3    9.19    1.45
  -1  21  -3    8.40    1.70
  -1  21  -3    6.83    2.58
   1  21   3   10.04    2.82
   1  21   3    2.89    2.14
   2 -21   3   32.45    4.45
  -2 -21  -3   27.97    3.39
  -2 -21  -3   26.49    4.27
  -2 -21  -3   24.07    3.65
   2  21   3   27.03    4.63
   2  21   3   27.96    2.41
   2  21   3   27.45    4.38
  -2  21  -3   36.49    5.57
  -2  21  -3   27.74    2.44
   3 -21   3   71.07    5.77
  -3 -21  -3   73.94    6.09
  -3 -21  -3   74.58    5.25
  -3 -21  -3   69.78    4.80
   3  21   3   79.27    4.46
  -3  21  -3   67.09    3.70
   3  21   3   72.03    5.79
  -3  21  -3   70.96    6.60
   3  21   3   78.87    6.85
  -4 -21  -3   37.56    5.37
  -4 -21  -3   42.71    3.93
   4 -21   3   48.33    5.11
  -4 -21  -3   35.04    3.82
  -4  21  -3   39.58    6.24
   4  21   3   34.50    4.80
   4  21   3   37.57    5.73
   4  21   3   35.82    3.56
  -5 -21  -3   92.25    6.07
  -5 -21  -3   92.18    5.91
  -5 -21  -3   97.91    8.69
   5  21   3  103.76    6.26
   5  21   3   98.88    6.76
   5  21   3   98.24    8.19
  -6 -21  -3   -2.88    1.63
  -6 -21  -3   -1.61    1.65
  -6 -21  -3    0.39    2.81
   6  21   3   -0.30    1.93
  -6  21  -3    1.23    2.95
   6  21   3   -2.88    2.06
  -7 -21  -3    2.21    2.00
   7 -21   3    0.17    2.63
  -7 -21  -3   -4.17    2.17
  -7 -21  -3   -4.92    1.82
  -7  21  -3    0.22    2.81
   7  21   3   -1.68    2.25
   7  21   3   -1.05    2.33
   7  21   3    2.39    2.97
  -8 -21  -3    1.06    3.30
  -8 -21  -3    1.48    2.96
   8 -21   3    0.71    2.60
   8  21   3    4.44    3.88
   8  21   3    4.30    3.10
  -8  21  -3    3.91    3.50
   8  21   3    0.16    2.87
  -9 -21  -3    0.47    3.17
   9 -21   3    1.77    2.94
  -9 -21  -3    2.92    3.66
  -9  21  -3    2.77    3.93
   9  21   3    5.60    2.90
   9  21   3    0.47    3.05
  -9 -22   3    3.96    3.68
   9 -22  -3    1.19    3.62
  -9  22   3    2.49    3.62
   9  22  -3    3.77    3.02
   8 -22  -3    2.97    5.01
  -8 -22   3    1.57    2.60
  -8 -22   3   -0.90    4.02
   8  22  -3   -6.40    2.85
   7 -22  -3    2.93    2.89
  -7 -22   3   -0.76    2.17
   7  22  -3    1.33    2.64
   6 -22  -3   -2.84    1.95
  -6 -22   3    1.87    2.04
   6  22  -3    2.61    2.63
   6  22  -3    0.94    1.95
  -6  22   3    4.36    3.57
  -5 -22   3   17.99    3.67
   5 -22  -3   15.81    3.96
  -5  22   3   20.47    5.20
   5  22  -3   19.48    3.18
   5  22  -3   15.33    3.91
  -4 -22   3    2.06    2.10
   4  22  -3    0.65    2.41
  -4  22   3    1.17    2.25
   4  22  -3   -0.53    1.51
   4  22  -3   -0.13    1.50
   3 -22  -3   10.48    2.29
  -3 -22   3    4.80    2.39
  -3 -22   3   14.61    3.18
   3 -22  -3   11.64    3.41
  -3  22   3   13.31    4.05
   3  22  -3    9.86    2.53
   3  22  -3    7.87    2.38
  -2 -22   3    8.66    2.71
   2 -22  -3    7.44    2.83
   2 -22  -3    6.00    2.16
  -2 -22   3    7.95    2.50
  -2  22   3    5.12    2.83
   2  22  -3   10.30    2.66
   2  22  -3    8.04    2.20
   2  22  -3    9.93    3.17
  -1 -22   3  231.99    9.53
   1 -22  -3  235.14   10.08
  -1 -22   3  240.42   10.34
   1 -22  -3  224.28   10.74
   1  22  -3  231.22   10.43
   1  22  -3  253.23   12.51
  -1  22   3  242.93   11.76
   1  22  -3  231.01    8.68
  -1  22   3  260.19   12.30
   0 -22   3  218.99    9.73
   0 -22  -3  191.70    7.44
   0 -22  -3  201.50    9.47
   0 -22   3  198.37    8.18
   0 -22  -3  198.09    9.56
   0  22   3  211.71   11.03
   0  22  -3  204.72    9.97
   0  22   3  189.04   10.08
   0  22  -3  200.20    7.51
  -1 -22  -3   -0.30    1.07
  -1 -22  -3    0.82    1.78
   1 -22   3    0.62    1.71
   1 -22   3    0.62    1.17
  -1 -22  -3   -0.04    1.42
  -1  22  -3   -0.39    1.02
   1  22   3    1.33    2.22
   1  22   3   -0.66    0.88
  -1  22  -3    0.47    1.83
   1  22   3    2.08    1.95
  -2 -22  -3   -0.62    1.79
   2 -22   3    0.19    1.88
  -2 -22  -3   -1.19    1.28
  -2 -22  -3    1.28    1.87
  -2  22  -3    0.13    1.99
  -2  22  -3    0.83    0.95
   2  22   3    1.11    1.90
   2  22   3   -1.68    0.89
   2  22   3    1.23    1.83
  -3 -22  -3   28.84    3.68
  -3 -22  -3   25.81    3.90
  -3 -22  -3   21.16    4.35
   3 -22   3   22.29    4.04
  -3  22  -3   23.23    2.50
   3  22   3   17.12    4.25
  -3  22  -3   24.06    5.23
   3  22   3   21.76    2.79
   3  22   3   25.11    4.21
  -4 -22  -3   59.39    4.91
  -4 -22  -3   53.95    4.50
   4 -22   3   68.49    6.24
  -4 -22  -3   66.47    6.18
   4  22   3   66.29    7.00
   4  22   3   54.99    5.34
  -4  22  -3   72.97    7.28
   4  22   3   55.90    4.29
  -5 -22  -3    7.32    2.34
  -5 -22  -3    3.44    2.54
  -5 -22  -3    1.77    2.01
   5  22   3    3.06    2.43
   5  22   3    5.03    2.29
   5  22   3    0.92    2.79
  -6 -22  -3   15.28    4.68
  -6 -22  -3   16.26    3.02
   6  22   3   13.96    4.40
   6  22   3    6.93    2.65
  -6  22  -3   25.49    5.99
   6  22   3   16.12    3.66
   7 -22   3   -4.37    2.17
  -7 -22  -3   -0.02    2.13
  -7 -22  -3    0.22    3.28
  -7  22  -3   -2.94    2.84
   7  22   3    1.97    2.60
   7  22   3   -0.96    2.57
   7  22   3    4.79    3.09
  -8 -22  -3    4.17    3.29
   8  22   3    1.68    3.11
   8  22   3    5.00    3.09
  -8  22  -3    8.23    8.36
  -9 -22  -3    1.38    3.23
   9 -22   3    3.50    3.32
  -9 -22  -3    4.89    3.31
   9  22   3    3.02    3.52
  -9  22  -3    8.81    4.53
   9 -23  -3   -3.50    2.95
  -9 -23   3   -6.37    2.59
  -9  23   3    1.16    3.10
   9  23  -3   -1.83    2.48
   8 -23  -3    2.47    3.48
  -8 -23   3    3.95    3.45
  -8 -23   3    5.13    3.06
   8  23  -3    7.85    3.34
  -8  23   3    0.94    3.10
   8  23  -3    5.91    3.58
  -7 -23   3    0.07    2.85
   7 -23  -3   -4.45    2.29
  -7 -23   3    0.84    2.48
   7  23  -3    4.72    4.62
   7  23  -3    0.79    2.70
  -6 -23   3    1.34    2.03
   6 -23  -3   -1.22    2.07
  -6 -23   3   -1.46    2.02
   6  23  -3    0.53    1.99
   6  23  -3    1.20    2.80
  -6  23   3    2.06    3.15
  -5 -23   3    1.22    2.02
  -5 -23   3    3.72    2.78
   5 -23  -3   -0.37    1.99
   5  23  -3    3.09    2.78
   5  23  -3   -0.40    2.02
   5  23  -3   -0.79    2.09
  -5  23   3   -1.77    2.27
  -4 -23   3   -0.74    1.92
   4  23  -3    1.84    2.22
  -4  23   3   -0.36    2.38
   4  23  -3    0.25    1.69
   4  23  -3   -0.13    1.75
  -3 -23   3    3.48    2.03
   3 -23  -3   -0.69    1.42
   3 -23  -3    3.29    2.35
  -3 -23   3   -0.03    2.18
  -3  23   3    2.66    2.74
   3  23  -3   -2.00    1.31
   3  23  -3   -0.46    1.94
   3  23  -3    2.17    1.83
   2 -23  -3   33.14    3.61
  -2 -23   3   40.17    4.23
   2 -23  -3   32.19    5.11
  -2 -23   3   39.66    4.21
   2  23  -3   44.73    4.43
   2  23  -3   40.99    5.91
  -2  23   3   34.22    5.50
   2  23  -3   40.09    3.63
   1 -23  -3   45.36    4.86
   1 -23  -3   45.57    4.33
  -1 -23   3   44.47    4.03
  -1 -23   3   45.57    4.59
  -1  23   3   42.79    5.93
   1  23  -3   47.71    5.78
  -1  23   3   43.23    6.21
   1  23  -3   46.83    3.69
   0 -23  -3    6.27    2.26
   0 -23  -3    3.00    2.15
   0 -23   3    4.45    1.96
   0 -23   3    3.11    1.63
   0  23   3    6.00    2.76
   0  23  -3    2.41    2.33
   0  23  -3    4.71    1.52
   0  23   3    1.98    2.69
  -1 -23  -3   22.44    2.43
  -1 -23  -3   18.86    3.88
  -1 -23  -3   23.39    4.19
   1 -23   3   18.75    2.45
   1 -23   3   26.55    4.53
   1  23   3   23.12    1.90
  -1  23  -3   21.95    4.13
  -1  23  -3   25.33    2.38
   1  23   3   23.69    4.60
   2 -23   3   24.87    4.24
  -2 -23  -3   32.32    4.95
  -2 -23  -3   28.50    4.45
  -2 -23  -3   23.00    3.01
   2  23   3   32.03    5.55
  -2  23  -3   36.57    5.92
   2  23   3   35.26    5.25
   2  23   3   27.11    2.46
  -3 -23  -3    2.48    1.61
   3 -23   3    0.46    1.92
  -3 -23  -3    0.46    2.23
  -3 -23  -3   -0.22    1.28
  -3  23  -3    0.08    2.71
   3  23   3   -1.17    1.98
   3  23   3    4.33    2.85
   3  23   3    3.17    1.26
  -4 -23  -3   46.06    7.16
  -4 -23  -3   47.64    4.24
  -4 -23  -3   47.51    4.62
  -4  23  -3   32.65    6.29
   4  23   3   45.09    3.95
   4  23   3   41.11    5.61
   4  23   3   33.96    5.69
  -5 -23  -3    7.61    3.65
  -5 -23  -3    2.30    2.37
   5  23   3    1.41    1.93
   5  23   3   -1.44    2.59
  -5  23  -3   -2.39    3.23
   5  23   3    3.17    3.05
  -6 -23  -3   -3.02    2.20
  -6 -23  -3   -2.43    1.75
  -6 -23  -3   -1.62    2.43
   6  23   3    0.91    2.49
   6  23   3    4.40    3.17
  -6  23  -3   -6.36    2.79
   6  23   3   -0.71    1.95
  -7 -23  -3   -2.29    2.36
  -7 -23  -3    0.61    3.24
  -7 -23  -3   -1.17    2.50
   7 -23   3   -0.42    2.65
   7  23   3    0.22    2.07
   7  23   3   -5.60    2.82
   7  23   3   -1.44    3.19
  -7  23  -3    4.07    4.36
  -8 -23  -3   10.57    3.39
  -8 -23  -3   11.02    4.11
   8 -23   3    5.44    3.76
  -8  23  -3    9.56    4.85
   8  23   3    7.85    3.63
   8  23   3    9.46    3.57
   9 -23   3    7.77    3.62
  -9 -23  -3   17.84    5.10
   9  23   3    3.87    3.61
   9  23   3   13.46    3.94
  -9  23  -3   15.64    5.61
  -8 -24   3    2.63    2.87
  -8 -24   3   -8.90    4.82
   8  24  -3    1.37    3.40
   8  24  -3    1.92    4.01
   7 -24  -3    6.79    3.60
  -7 -24   3    3.66    2.71
  -7 -24   3    4.78    3.47
   7  24  -3    6.40    3.44
   7  24  -3   13.79    4.11
   6 -24  -3    0.94    2.33
  -6 -24   3   -4.46    2.55
  -6 -24   3    3.87    2.69
  -6  24   3   -2.82    2.81
   6  24  -3    0.78    2.17
   6  24  -3    3.01    3.12
  -5 -24   3    0.79    2.17
  -5 -24   3    0.58    2.57
   5 -24  -3    0.15    2.65
   5  24  -3    4.78    2.53
   5  24  -3   -1.50    2.87
  -5  24   3    3.59    3.52
   5  24  -3    4.34    2.98
  -4 -24   3   11.59    3.33
  -4 -24   3   12.92    3.56
   4  24  -3   13.24    3.00
   4  24  -3    8.59    3.63
  -4  24   3   12.97    4.68
   4  24  -3   11.73    3.14
  -3 -24   3    1.26    2.09
   3  24  -3   -1.91    1.92
   3  24  -3   -1.40    1.60
   3  24  -3   -2.05    1.88
  -3  24   3   -1.59    2.65
   2 -24  -3    8.23    2.24
  -2 -24   3    1.32    1.77
   2 -24  -3    1.63    1.98
  -2 -24   3    2.93    1.93
   2  24  -3    5.91    2.46
   2  24  -3    2.42    2.62
  -2  24   3   -2.17    1.93
   2  24  -3    3.25    1.89
   1 -24  -3   31.26    4.85
   1 -24  -3   36.49    4.02
  -1 -24   3   29.46    4.64
  -1 -24   3   27.82    3.78
  -1  24   3   28.58    5.06
   1  24  -3   35.02    5.94
   1  24  -3   27.95    3.41
   1  24  -3   30.35    4.67
  -1  24   3   33.73    5.53
   0 -24  -3   92.78    6.50
   0 -24  -3   93.57    6.88
   0 -24   3   92.39    5.43
   0 -24   3  101.11    6.94
   0  24   3  102.15    7.51
   0  24   3  113.70    8.60
   0  24  -3  115.81    7.77
   0  24  -3  108.10    5.15
  -1 -24  -3   34.85    4.91
   1 -24   3   37.11    5.34
   1 -24   3   40.99    3.16
  -1 -24  -3   33.25    4.88
  -1  24  -3   33.08    2.81
   1  24   3   26.37    4.88
  -1  24  -3   32.91    5.36
   1  24   3   32.20    5.31
  -2 -24  -3   -1.42    1.99
  -2 -24  -3    0.05    1.84
  -2 -24  -3   -2.62    1.36
   2 -24   3   -0.40    1.94
   2  24   3   -0.62    2.21
   2  24   3    3.31    2.53
   2  24   3   -4.55    1.32
  -2  24  -3   -2.03    1.79
  -2  24  -3    1.60    1.96
  -3 -24  -3   -0.31    2.35
  -3 -24  -3   -0.54    1.64
   3 -24   3   -2.61    3.54
  -3 -24  -3    0.06    1.51
   3  24   3   -0.18    1.22
   3  24   3   -2.79    1.86
  -4 -24  -3   -1.27    2.46
   4 -24   3    2.90    2.89
  -4 -24  -3    0.21    1.83
  -4  24  -3    1.86    2.97
   4  24   3    0.58    2.43
   4  24   3    6.03    2.05
  -5 -24  -3    3.59    2.84
  -5 -24  -3   -0.11    2.09
  -5 -24  -3   -0.61    2.08
   5  24   3   -0.49    2.49
  -5  24  -3   -0.26    3.11
   5  24   3    3.89    2.19
   5  24   3   -0.25    2.76
  -6 -24  -3    2.72    2.24
  -6 -24  -3    8.44    3.51
  -6 -24  -3    9.25    2.95
   6  24   3   18.81    5.00
  -6  24  -3    5.59    3.93
   6  24   3    3.26    2.37
  -7 -24  -3   -1.42    2.94
   7 -24   3   -1.02    2.46
  -7 -24  -3   -1.30    3.07
  -7 -24  -3    8.75    3.77
   7  24   3   -5.21    2.84
  -7  24  -3   -4.57    3.24
   7  24   3   -2.22    2.75
   7  24   3   -2.61    2.96
  -8 -24  -3    6.98    6.02
   8 -24   3    2.09    3.62
   8  24   3    6.95    3.67
  -8  24  -3    4.28    5.88
   8  24   3    2.57    3.58
  -8 -25   3    1.91    3.53
  -8 -25   3    1.54    2.50
   8 -25  -3   -1.26    3.23
   8  25  -3    7.38    3.34
  -8  25   3    1.82    3.79
   7  25  -3    4.32    3.32
  -6 -25   3   -0.46    2.36
  -6 -25   3   -1.24    2.70
   6 -25  -3    0.59    2.47
   6  25  -3   -0.67    2.81
   6  25  -3   -0.13    2.19
  -6  25   3    0.22    3.32
   5 -25  -3   12.14    3.90
  -5 -25   3    7.83    3.31
  -5 -25   3    8.78    3.05
   5  25  -3   10.11    3.73
   5  25  -3    6.75    2.74
  -5  25   3   11.08    4.81
  -4 -25   3   47.59    5.14
  -4 -25   3   56.78    5.93
   4  25  -3   49.91    4.81
   4  25  -3   56.76    4.98
  -4  25   3   42.43    6.98
   4  25  -3   48.40    6.90
  -3 -25   3   17.60    3.79
  -3 -25   3   15.61    3.58
   3  25  -3   18.99    3.30
   3  25  -3   16.13    4.52
   3  25  -3   14.33    3.14
  -3  25   3   18.43    4.72
   2 -25  -3    1.68    1.62
   2 -25  -3   -0.92    2.37
  -2 -25   3   -2.25    1.62
  -2 -25   3   -1.73    1.66
  -2  25   3    0.15    2.41
   2  25  -3   -2.59    1.46
   2  25  -3    0.79    2.61
   2  25  -3   -1.04    1.78
   1 -25  -3    7.17    2.23
  -1 -25   3    1.70    1.89
   1 -25  -3    1.62    2.66
  -1  25   3    1.67    2.65
   1  25  -3    7.08    3.30
  -1  25   3    7.07    3.41
   1  25  -3    4.53    1.78
   1  25  -3    4.48    2.66
   0 -25  -3   70.09    5.72
   0 -25   3   76.31    4.89
   0 -25  -3   73.42    6.28
   0 -25   3   74.97    6.23
   0  25  -3   55.23    7.76
   0  25  -3   78.87    4.27
   0  25   3   70.61    6.56
   0  25   3   66.21    6.92
  -1 -25  -3   31.47    5.02
  -1 -25  -3   36.70    5.26
   1  25   3   29.14    5.41
  -1  25  -3   35.60    2.79
   1  25   3   31.99    5.28
  -1  25  -3   46.99    6.73
   2 -25   3   -2.25    1.84
  -2 -25  -3    3.33    2.71
  -2 -25  -3    0.36    2.06
   2  25   3    2.40    2.74
  -2  25  -3   -1.52    2.18
  -2  25  -3    1.00    1.24
   2  25   3    0.86    2.41
  -3 -25  -3    2.81    2.39
   3 -25   3    0.98    2.65
  -3 -25  -3    3.63    2.71
   3  25   3    4.49    1.65
   3  25   3    5.71    3.36
  -3  25  -3    1.77    2.96
  -4 -25  -3    1.14    2.83
  -4 -25  -3    6.44    2.53
   4 -25   3    0.86    2.59
   4  25   3    4.21    2.52
  -4  25  -3    2.08    3.00
   4  25   3   -4.30    1.49
   4  25   3    1.43    2.70
  -5 -25  -3    2.12    2.44
  -5 -25  -3   -0.05    2.47
   5  25   3   -0.10    2.66
   5  25   3    2.93    2.78
  -5  25  -3   -2.69    2.47
   5  25   3   -0.57    1.69
  -6 -25  -3   -2.18    2.95
  -6 -25  -3    1.33    2.35
   6  25   3    5.58    3.11
  -6  25  -3    3.11    4.42
   6  25   3   -2.17    2.01
  -7 -25  -3  -12.39    5.04
   7 -25   3    3.28    4.16
   7  25   3    2.07    2.91
   8 -25   3   -4.74    2.36
  -8 -25  -3   -0.32    3.56
   8  25   3   -0.79    2.30
   8  25   3    4.95    4.14
  -8  25  -3   -7.23    3.01
   8 -26  -3    0.63    2.65
  -8 -26   3   -1.26    3.00
  -8  26   3   -1.07    3.08
   8  26  -3   -3.73    2.18
   8  26  -3   -7.94    5.23
  -7 -26   3    5.98    3.88
   7 -26  -3    5.15    3.64
  -7 -26   3    7.23    3.78
   7  26  -3    5.95    3.21
   7  26  -3    1.55    3.05
  -6 -26   3   13.19    4.88
  -6 -26   3   17.37    3.97
   6 -26  -3   17.54    4.71
   6  26  -3    9.25    3.22
   6  26  -3   12.19    4.41
  -6  26   3   18.37    5.82
  -5 -26   3   37.47    6.14
  -5 -26   3   39.07    5.81
   5 -26  -3   23.32    5.04
   5  26  -3   37.22    5.03
   5  26  -3   37.07    6.19
  -5  26   3   28.56    6.52
  -4 -26   3    6.48    2.76
  -4 -26   3   12.10    3.86
   4  26  -3    5.66    2.48
   4  26  -3    4.46    3.00
   4  26  -3   10.25    3.66
  -4  26   3    8.84    4.87
  -3 -26   3    1.44    2.13
  -3 -26   3    1.31    2.46
   3  26  -3   -3.25    1.65
   3  26  -3    7.44    3.63
   3  26  -3   -0.76    2.11
  -3  26   3    2.43    3.02
   2 -26  -3    8.28    2.42
  -2 -26   3    5.26    2.67
   2 -26  -3    5.30    3.19
  -2 -26   3    1.91    2.41
  -2  26   3    2.77    3.19
   2  26  -3    4.23    2.03
   2  26  -3    7.08    2.54
   2  26  -3    4.34    3.58
   1 -26  -3    6.29    2.28
   1 -26  -3    0.94    2.27
  -1 -26   3    1.91    2.16
  -1 -26   3    0.38    1.81
  -1  26   3    0.93    2.83
   1  26  -3    2.48    1.40
   1  26  -3    3.25    2.28
   0 -26   3    2.83    2.46
   0 -26  -3   -1.39    1.81
   0 -26  -3    2.22    2.25
   0 -26   3    5.63    1.69
   0  26   3    3.45    2.65
   0  26  -3    2.18    1.30
   0  26   3    2.08    2.51
   0  26  -3    1.06    2.09
  -1 -26  -3    0.70    2.13
  -1 -26  -3    2.75    2.37
   1 -26   3    1.28    2.43
   1  26   3    0.20    2.19
   1  26   3   -0.89    2.74
  -1  26  -3   -0.91    1.19
   2 -26   3   20.79    4.64
  -2 -26  -3   14.67    3.64
   2  26   3   19.64    4.26
  -2  26  -3   10.82    4.09
   2  26   3   14.25    4.07
   3 -26   3    0.46    2.45
  -3 -26  -3   -2.59    1.94
  -3 -26  -3   -1.21    2.25
   3  26   3   -0.83    1.44
   3  26   3    0.70    2.60
  -3  26  -3   -2.23    2.28
   3  26   3    0.38    2.44
  -4 -26  -3   -0.07    2.69
  -4 -26  -3   -3.29    1.80
   4 -26   3   -2.08    2.39
   4  26   3    5.80    3.01
  -4  26  -3    0.20    2.93
   4  26   3   -1.16    2.75
   4  26   3   -3.39    1.54
  -4  26  -3   -1.78    2.81
  -5 -26  -3    0.37    2.33
  -5 -26  -3    5.25    3.65
   5  26   3    9.53    4.10
   5  26   3    3.24    2.71
   5  26   3    5.58    2.45
  -5  26  -3    2.75    3.87
  -6 -26  -3    5.90    2.95
  -6 -26  -3    1.81    3.17
  -6  26  -3    3.56    4.26
[truncated: 2,016,439 more chars]
