# Supplementary material for: Crystal structure of 1-(2,6-diiso­propyl­phen­yl)-1H-imidazole
Source: Acta Crystallogr E Crystallogr Commun. 2023 Oct 26;79(Pt 11):1079–82. doi: 10.1107/S2056989023009179 (PMC10626946; doi:10.1107/S2056989023009179)
Supplement: Supplementary file 2 [file e-79-01079-Isup2.hkl]

data_I                                                                          
_shelx_title ' BCA01033C_0m_a.res in P2(1)/c'                                   
_shelx_refln_list_code          4                                               
_shelx_F_calc_maximum      116.40                                               
_exptl_crystal_F_000       496.00                                               
_reflns_d_resolution_high  0.7800                                               
                                                                                
loop_                                                                           
 _space_group_symop_operation_xyz                                               
 'x, y, z'                                                                      
 '-x, y+1/2, -z+1/2'                                                            
 '-x, -y, -z'                                                                   
 'x, -y-1/2, z-1/2'                                                             
                                                                                
_cell_length_a     5.6642                                                       
_cell_length_b    16.5190                                                       
_cell_length_c    14.4145                                                       
_cell_angle_alpha  90.000                                                       
_cell_angle_beta   90.728                                                       
_cell_angle_gamma  90.000                                                       
                                                                                
_shelx_F_squared_multiplier     1.000                                           
                                                                                
loop_                                                                           
 _refln_index_h                                                                 
 _refln_index_k                                                                 
 _refln_index_l                                                                 
 _refln_F_squared_calc                                                          
 _refln_F_squared_meas                                                          
 _refln_F_squared_sigma                                                         
 _refln_observed_status                                                         
   2   0   0        359.75        312.00         8.12 o                         
   3   0   0       1499.64       1544.39        36.55 o                         
   4   0   0        419.38        428.19         9.03 o                         
   5   0   0        144.05        142.76         9.20 o                         
   6   0   0         91.46        104.65        10.45 o                         
   7   0   0          5.40          6.37         1.22 o                         
   1   1   0       2542.18       2338.17        39.17 o                         
   2   1   0        287.90        300.02         5.75 o                         
   3   1   0         75.49         68.53         1.80 o                         
   4   1   0         24.84         23.92         1.21 o                         
   5   1   0         15.29         19.80         1.39 o                         
   6   1   0         25.51         28.49         1.66 o                         
   7   1   0          0.46          1.56         0.81 o                         
   1   2   0        376.79        357.54         3.65 o                         
   2   2   0        123.77        143.34         2.67 o                         
   3   2   0        358.58        369.76         7.32 o                         
   4   2   0        284.99        280.46         5.15 o                         
   5   2   0          3.55          3.61         1.13 o                         
   6   2   0        106.14        131.31         3.66 o                         
   7   2   0         17.59         17.19         1.39 o                         
   1   3   0       5329.10       5011.18        72.89 o                         
   2   3   0        748.27        736.41        10.54 o                         
   3   3   0         37.02         55.29         1.61 o                         
   4   3   0        242.17        254.62         4.21 o                         
   5   3   0          0.00          0.48         0.57 o                         
   6   3   0          0.25         -0.33         0.53 o                         
   7   3   0         21.75         19.90         1.48 o                         
   0   4   0       3893.43       3665.74        76.74 o                         
   1   4   0        262.51        246.90         2.37 o                         
   2   4   0        616.92        597.71         6.79 o                         
   3   4   0         18.50         23.53         0.93 o                         
   4   4   0         22.16         29.29         1.32 o                         
   5   4   0          0.14         -0.02         0.47 o                         
   6   4   0          0.52          2.41         0.72 o                         
   7   4   0         10.02          6.39         0.96 o                         
   1   5   0        136.89        125.35         1.38 o                         
   2   5   0        109.32        113.80         1.72 o                         
   3   5   0        535.83        512.99         8.54 o                         
   4   5   0         36.89         44.27         2.11 o                         
   5   5   0        200.53        196.43         3.75 o                         
   6   5   0         33.02         33.66         1.59 o                         
   7   5   0         93.48         92.15         3.35 o                         
   0   6   0       3829.25       3821.62       181.10 o                         
   1   6   0          0.00          0.68         0.17 o                         
   2   6   0          3.66          3.72         0.29 o                         
   3   6   0       1519.86       1546.12        18.80 o                         
   4   6   0        254.11        257.46         6.98 o                         
   5   6   0          0.44          0.66         0.73 o                         
   6   6   0         27.14         41.76         2.26 o                         
   1   7   0        221.48        242.10         2.17 o                         
   2   7   0         17.60         20.51         0.56 o                         
   3   7   0         50.35         55.75         1.21 o                         
   4   7   0        225.03        233.36         6.39 o                         
   5   7   0        286.61        275.31         8.37 o                         
   6   7   0        102.93         96.64         2.53 o                         
   0   8   0       5328.57       5738.47       147.05 o                         
   1   8   0        135.08        136.82         1.47 o                         
   2   8   0         47.42         52.50         0.98 o                         
   3   8   0         46.53         49.68         1.11 o                         
   4   8   0         56.43         45.74         1.35 o                         
   5   8   0         16.49         13.06         1.19 o                         
   6   8   0         45.44         41.53         1.40 o                         
   1   9   0        104.26        124.98         1.50 o                         
   2   9   0        124.80        124.07         1.72 o                         
   3   9   0         15.14         30.08         0.93 o                         
   4   9   0        581.49        589.86         6.93 o                         
   5   9   0        384.05        380.21         5.66 o                         
   6   9   0         14.13         18.36         1.42 o                         
   0  10   0         27.92         39.21         1.14 o                         
   1  10   0          3.51          6.37         0.45 o                         
   2  10   0         57.80         58.71         1.01 o                         
   3  10   0        111.00        118.01         2.09 o                         
   4  10   0          0.45          1.03         0.55 o                         
   5  10   0         24.05         24.18         1.85 o                         
   6  10   0         10.33         11.16         1.17 o                         
   1  11   0         15.95         25.84         0.67 o                         
   2  11   0         19.19         19.10         0.70 o                         
   3  11   0         21.57         18.41         0.90 o                         
   4  11   0        137.39        129.89         2.80 o                         
   5  11   0        174.38        174.27         4.23 o                         
   6  11   0         14.79         13.09         1.24 o                         
   0  12   0          4.83         18.48         0.78 o                         
   1  12   0         83.52         78.61         1.26 o                         
   2  12   0        115.86        114.87         1.70 o                         
   3  12   0         19.66         21.35         0.82 o                         
   4  12   0         15.94         19.38         1.23 o                         
   5  12   0          7.62          9.07         1.11 o                         
   1  13   0         20.59         23.36         0.74 o                         
   2  13   0        200.70        190.03         2.44 o                         
   3  13   0        468.93        459.96         4.74 o                         
   4  13   0        146.13        149.13         2.83 o                         
   5  13   0         13.62         14.51         2.44 o                         
   0  14   0        197.59        178.90         3.00 o                         
   1  14   0        176.81        191.08         2.26 o                         
   2  14   0        159.53        178.30         2.39 o                         
   3  14   0          0.92          0.86         0.41 o                         
   4  14   0        181.80        176.82         3.18 o                         
   5  14   0          3.52          3.98         0.78 o                         
   1  15   0         83.92         65.43         1.33 o                         
   2  15   0          1.52          1.74         0.46 o                         
   3  15   0          8.75         12.36         0.87 o                         
   4  15   0        251.27        275.35         4.53 o                         
   5  15   0        128.90        149.22         3.70 o                         
   0  16   0         34.82         33.81         1.19 o                         
   1  16   0        227.09        211.92         2.55 o                         
   2  16   0        165.57        146.79         2.23 o                         
   3  16   0         96.34        101.26         2.02 o                         
   4  16   0          0.07          0.51         0.69 o                         
   1  17   0         38.76         33.27         0.97 o                         
   2  17   0          2.74          3.53         0.49 o                         
   3  17   0          0.46          0.99         0.53 o                         
   4  17   0         78.29         81.94         2.22 o                         
   0  18   0          3.00         10.93         1.28 o                         
   1  18   0          0.83          1.12         0.39 o                         
   2  18   0         41.99         43.78         1.18 o                         
   3  18   0         45.32         44.13         1.46 o                         
   1  19   0         35.97         36.14         1.33 o                         
   2  19   0         49.12         56.58         1.34 o                         
   3  19   0          0.84          1.25         0.53 o                         
   0  20   0          3.06         13.06         1.84 o                         
   1  20   0          8.46          9.10         0.68 o                         
   2  20   0         37.59         35.55         1.27 o                         
  -7   1   1          1.08          1.27         0.78 o                         
  -6   1   1          6.89          7.11         0.94 o                         
  -5   1   1         20.79         20.64         1.60 o                         
  -4   1   1          3.33          5.62         1.38 o                         
  -3   1   1        193.31        178.07         4.15 o                         
  -2   1   1        267.69        256.05         5.05 o                         
  -1   1   1        169.17        181.02         2.21 o                         
   1   1   1        708.37        648.00         7.61 o                         
   2   1   1        439.78        449.36         8.09 o                         
   3   1   1         20.10         17.77         1.05 o                         
   4   1   1         29.59         29.29         1.17 o                         
   5   1   1        174.73        179.58         3.88 o                         
   6   1   1         36.47         39.09         1.80 o                         
   7   1   1          9.62         11.58         1.18 o                         
  -7   2   1          8.78          9.13         1.11 o                         
  -6   2   1         82.21         86.11         2.41 o                         
  -5   2   1        131.33        138.21         3.11 o                         
  -4   2   1          6.07          9.01         0.81 o                         
  -3   2   1          9.62         11.32         0.99 o                         
  -2   2   1         77.25         77.46         1.57 o                         
  -1   2   1        125.32        117.56         1.56 o                         
   0   2   1        259.01        254.81         2.62 o                         
   1   2   1       1669.41       1602.72        37.47 o                         
   2   2   1          0.72          0.53         0.34 o                         
   3   2   1          0.34          0.87         0.40 o                         
   4   2   1        255.06        252.95         4.67 o                         
   5   2   1          0.57          0.59         0.57 o                         
   6   2   1         24.90         23.69         1.41 o                         
   7   2   1          0.24         -0.27         0.56 o                         
  -7   3   1         54.89         46.06         2.31 o                         
  -6   3   1         43.75         41.04         1.73 o                         
  -5   3   1        311.15        294.53         5.12 o                         
  -4   3   1        152.93        141.02         2.83 o                         
  -3   3   1        415.64        439.85         5.55 o                         
  -2   3   1          8.30         10.66         0.87 o                         
  -1   3   1        622.63        571.10         5.29 o                         
   0   3   1         71.03         69.54         0.71 o                         
   1   3   1       1183.68       1182.75        10.47 o                         
   2   3   1       1249.16       1234.85        14.82 o                         
   3   3   1         54.05         51.61         1.70 o                         
   4   3   1          0.54          0.18         0.63 o                         
   5   3   1        242.66        239.94         4.00 o                         
   6   3   1         80.42         84.45         2.50 o                         
   7   3   1          0.31         -0.39         0.60 o                         
  -7   4   1         11.91         12.73         1.29 o                         
  -6   4   1         76.70         72.99         2.66 o                         
  -5   4   1         61.59         62.57         1.98 o                         
  -4   4   1        152.71        172.00         3.72 o                         
  -3   4   1         14.90         14.12         0.77 o                         
  -2   4   1        595.04        599.83         6.83 o                         
  -1   4   1        356.82        347.98         3.03 o                         
   0   4   1       2494.83       2478.71        57.11 o                         
   1   4   1        645.73        581.94         5.06 o                         
   2   4   1        421.16        447.51         4.87 o                         
   3   4   1         13.58         17.71         0.82 o                         
   4   4   1         26.02         27.81         1.24 o                         
   5   4   1        144.87        141.38         3.01 o                         
   6   4   1          8.89          7.92         0.88 o                         
   7   4   1          3.73          3.37         1.05 o                         
  -7   5   1         62.22         67.81         2.24 o                         
  -6   5   1         79.72         88.48         2.56 o                         
  -5   5   1         96.45         93.74         2.42 o                         
  -4   5   1        243.01        231.79         3.95 o                         
  -3   5   1         91.65        100.22         1.88 o                         
  -2   5   1         31.82         29.39         1.16 o                         
  -1   5   1        552.86        509.88         4.10 o                         
   0   5   1       2466.36       2409.87        52.55 o                         
   1   5   1         56.68         60.11         0.91 o                         
   2   5   1       1215.92       1218.44        14.11 o                         
   3   5   1        349.49        358.33         5.24 o                         
   4   5   1         11.80         11.35         0.83 o                         
   5   5   1         25.68         24.54         1.15 o                         
   6   5   1          5.27          7.24         0.77 o                         
   7   5   1          0.35          0.73         0.67 o                         
  -6   6   1        112.12        106.82         3.39 o                         
  -5   6   1        254.98        247.40         4.42 o                         
  -4   6   1          4.71          6.69         0.74 o                         
  -3   6   1         30.19         34.98         1.03 o                         
  -2   6   1         18.14         23.53         0.72 o                         
  -1   6   1        149.73        162.60         1.49 o                         
   0   6   1          0.86          0.87         0.14 o                         
   1   6   1        190.56        188.76         2.15 o                         
   2   6   1          7.34          8.68         0.46 o                         
   3   6   1        168.94        159.94         2.57 o                         
   4   6   1        465.65        451.25        13.21 o                         
   5   6   1         11.28         10.60         0.96 o                         
   6   6   1        227.47        226.24         5.19 o                         
  -6   7   1         28.87         32.31         1.81 o                         
  -5   7   1        269.84        254.94         4.50 o                         
  -4   7   1         70.11         84.75         2.35 o                         
  -3   7   1        601.98        592.06         7.14 o                         
  -2   7   1        206.55        231.66         2.75 o                         
  -1   7   1       1241.65       1298.42         9.42 o                         
   0   7   1        830.87        835.82         6.21 o                         
   1   7   1        324.50        321.97         3.04 o                         
   2   7   1          1.50          1.76         0.24 o                         
   3   7   1         77.89         82.21         1.88 o                         
   4   7   1         80.74         79.86         1.73 o                         
   5   7   1          6.46          4.68         0.64 o                         
   6   7   1         10.33         10.77         0.95 o                         
  -6   8   1          1.56          0.99         0.64 o                         
  -5   8   1        640.59        662.70        10.51 o                         
  -4   8   1         57.71         59.44         1.73 o                         
  -3   8   1         25.46         28.41         0.89 o                         
  -2   8   1         45.43         57.29         1.74 o                         
  -1   8   1        120.76        121.68         1.35 o                         
   0   8   1        124.38        120.93         1.39 o                         
   1   8   1        170.49        192.51         2.12 o                         
   2   8   1        735.32        728.29         6.67 o                         
   3   8   1         26.69         24.64         0.99 o                         
   4   8   1        139.80        147.48         2.94 o                         
   5   8   1          2.39          2.17         0.70 o                         
   6   8   1        431.41        453.90         6.88 o                         
  -6   9   1         79.77         78.41         2.23 o                         
  -5   9   1        672.15        638.96         8.28 o                         
  -4   9   1        261.48        247.57         3.94 o                         
  -3   9   1         96.79         93.74         1.63 o                         
  -2   9   1        251.19        261.00         2.61 o                         
  -1   9   1         65.62         83.35         1.10 o                         
   0   9   1        331.68        370.33         3.16 o                         
   1   9   1         48.38         54.13         1.02 o                         
   2   9   1          1.70          3.77         0.35 o                         
   3   9   1          0.62          0.65         0.38 o                         
   4   9   1         27.33         25.44         1.80 o                         
   5   9   1          3.76          6.89         0.95 o                         
   6   9   1          1.33          2.71         0.78 o                         
  -6  10   1         12.31         13.27         0.98 o                         
  -5  10   1        123.23        115.58         2.84 o                         
  -4  10   1         74.86         79.58         1.63 o                         
  -3  10   1        211.14        207.67         2.65 o                         
  -2  10   1        139.53        130.96         1.75 o                         
  -1  10   1          0.81          2.02         0.24 o                         
   0  10   1          0.35          0.60         0.18 o                         
   1  10   1         16.30         17.83         0.53 o                         
   2  10   1        193.51        206.10         2.51 o                         
   3  10   1         47.10         46.59         1.05 o                         
   4  10   1         77.85         77.39         2.10 o                         
   5  10   1        163.31        164.60         4.20 o                         
   6  10   1        119.03        110.83         3.20 o                         
  -6  11   1          9.70         10.55         1.11 o                         
  -5  11   1        305.34        305.56         5.07 o                         
  -4  11   1        172.01        181.26         3.02 o                         
  -3  11   1        472.94        454.07         4.57 o                         
  -2  11   1         81.87         78.92         1.31 o                         
  -1  11   1        297.30        288.42         2.75 o                         
   0  11   1         22.70         23.08         0.57 o                         
   1  11   1        274.68        281.12         2.87 o                         
   2  11   1         35.30         32.89         0.89 o                         
   3  11   1        104.60        106.29         1.72 o                         
   4  11   1          1.41          2.97         0.67 o                         
   5  11   1        150.61        165.34         3.77 o                         
   6  11   1         58.97         72.30         2.54 o                         
  -5  12   1          0.00         -0.52         0.52 o                         
  -4  12   1         18.38         16.08         1.16 o                         
  -3  12   1         17.70         16.49         0.90 o                         
  -2  12   1        495.66        477.75         4.67 o                         
  -1  12   1          0.05          0.25         0.22 o                         
   0  12   1         24.87         26.72         0.62 o                         
   1  12   1         15.91         17.64         0.62 o                         
   2  12   1         72.19         69.98         1.22 o                         
   3  12   1         68.61         68.76         1.46 o                         
   4  12   1         99.62         93.59         2.41 o                         
   5  12   1         85.53         94.58         2.76 o                         
  -5  13   1          0.55         -0.10         0.68 o                         
  -4  13   1          2.88          4.35         0.65 o                         
  -3  13   1        306.71        305.20         3.82 o                         
  -2  13   1        364.90        352.07         4.20 o                         
  -1  13   1        461.96        441.30         3.98 o                         
   0  13   1         64.89         64.69         1.03 o                         
   1  13   1         36.97         34.63         0.83 o                         
   2  13   1        617.96        594.63         5.65 o                         
   3  13   1        739.55        703.34         6.58 o                         
   4  13   1         71.80         69.95         2.11 o                         
   5  13   1          7.80          8.25         1.04 o                         
  -5  14   1         44.80         45.16         1.83 o                         
  -4  14   1         56.18         54.55         1.58 o                         
  -3  14   1         75.36         68.21         2.07 o                         
  -2  14   1         10.31          5.87         0.55 o                         
  -1  14   1          2.76          2.30         0.35 o                         
   0  14   1          9.12          5.52         0.42 o                         
   1  14   1         29.96         21.36         0.81 o                         
   2  14   1        467.00        415.12         4.33 o                         
   3  14   1        191.39        180.19         2.30 o                         
   4  14   1        142.90        145.30         2.73 o                         
   5  14   1          0.01          0.45         0.64 o                         
  -5  15   1         60.71         68.54         2.20 o                         
  -4  15   1          4.88          6.32         0.75 o                         
  -3  15   1         11.01         12.63         0.89 o                         
  -2  15   1        172.05        153.82         2.89 o                         
  -1  15   1        142.51        111.36         1.69 o                         
   0  15   1         10.62          8.87         0.63 o                         
   1  15   1         30.80         36.55         0.94 o                         
   2  15   1        160.14        151.41         2.11 o                         
   3  15   1        478.60        453.20         5.08 o                         
   4  15   1        444.29        455.66         5.83 o                         
   5  15   1          8.29          8.46         0.94 o                         
  -4  16   1          5.51          3.63         0.66 o                         
  -3  16   1          9.62          9.24         0.88 o                         
  -2  16   1         15.64         20.62         0.94 o                         
  -1  16   1          7.30          7.14         0.55 o                         
   0  16   1         12.43          9.89         0.63 o                         
   1  16   1          1.02          0.24         0.32 o                         
   2  16   1          1.69          3.15         0.49 o                         
   3  16   1         24.20         27.13         1.00 o                         
   4  16   1          4.92          2.73         0.73 o                         
  -4  17   1         38.96         42.56         1.53 o                         
  -3  17   1          5.25          5.98         0.73 o                         
  -2  17   1         61.20         59.33         1.44 o                         
  -1  17   1         90.64         83.20         1.43 o                         
   0  17   1          6.03          4.49         0.53 o                         
   1  17   1         70.78         76.32         1.50 o                         
   2  17   1         72.36         66.29         1.59 o                         
   3  17   1          2.39          1.15         0.47 o                         
   4  17   1          0.00          0.11         0.60 o                         
  -3  18   1          8.42          8.33         0.86 o                         
  -2  18   1          1.50          1.83         0.48 o                         
  -1  18   1        104.35         98.22         1.71 o                         
   0  18   1        218.59        225.24         2.94 o                         
   1  18   1         69.44         69.50         1.41 o                         
   2  18   1          7.84          5.99         0.60 o                         
   3  18   1         17.21         18.09         1.06 o                         
  -3  19   1         11.72         13.54         1.03 o                         
  -2  19   1         17.99         20.98         1.14 o                         
  -1  19   1         37.93         45.53         1.50 o                         
   0  19   1          9.42         10.32         0.75 o                         
   1  19   1         16.69         20.47         0.90 o                         
   2  19   1          8.66          7.48         0.67 o                         
   3  19   1         27.99         36.24         1.56 o                         
  -2  20   1         10.66         18.70         1.12 o                         
  -1  20   1          2.70          6.76         0.79 o                         
   0  20   1          2.21          4.88         0.62 o                         
   1  20   1          6.87         10.89         0.78 o                         
   2  20   1         47.20         54.83         1.38 o                         
   0  21   1          0.19         -0.09         0.46 o                         
  -7   0   2          0.26          0.61         0.82 o                         
  -6   0   2         12.22          9.21         1.79 o                         
  -5   0   2        403.00        434.15        13.46 o                         
  -4   0   2        112.04        111.18         4.93 o                         
  -3   0   2         87.15         87.74         3.83 o                         
  -2   0   2          4.47         11.57         1.42 o                         
  -1   0   2        732.04        745.85        13.39 o                         
   0   0   2       1321.04       1257.87        29.20 o                         
   2   0   2       1182.68       1345.78        32.70 o                         
   3   0   2        254.02        287.82         9.55 o                         
   4   0   2         78.98         86.53         2.88 o                         
   5   0   2        213.46        213.55         6.20 o                         
   6   0   2        206.91        183.07         5.77 o                         
   7   0   2         17.67         14.00         1.83 o                         
  -7   1   2          3.99          4.60         0.82 o                         
  -6   1   2         11.97         10.81         1.07 o                         
  -5   1   2          0.00          0.45         0.84 o                         
  -4   1   2        346.91        398.08         9.81 o                         
  -3   1   2         35.87         40.11         2.10 o                         
  -2   1   2       1189.88       1144.48        12.32 o                         
  -1   1   2       3273.09       3004.92        89.62 o                         
   0   1   2       3910.95       3688.15        57.35 o                         
   1   1   2      13547.83      12264.38       306.14 o                         
   2   1   2       1774.61       1745.79        40.17 o                         
   3   1   2          3.15          5.08         0.62 o                         
   4   1   2         67.76         72.33         1.83 o                         
   5   1   2        958.45        953.97        12.78 o                         
   6   1   2        117.44        115.30         2.99 o                         
   7   1   2         16.59         13.24         1.30 o                         
  -7   2   2          6.72         10.07         1.17 o                         
  -6   2   2          3.22          8.36         1.32 o                         
  -5   2   2        315.10        322.05         6.33 o                         
  -4   2   2        334.94        348.16         5.40 o                         
  -3   2   2        112.44        120.51         2.41 o                         
  -2   2   2        119.24        134.17         3.54 o                         
  -1   2   2        860.65        898.04         7.11 o                         
   0   2   2         35.72         39.31         0.50 o                         
   1   2   2       2000.56       1889.57        42.81 o                         
   2   2   2       4149.06       4021.71        90.68 o                         
   3   2   2       1165.48       1242.34        31.37 o                         
   4   2   2        195.14        166.92         3.68 o                         
   5   2   2        376.70        333.33         5.51 o                         
   6   2   2         53.60         45.90         1.89 o                         
   7   2   2         37.16         39.02         1.72 o                         
  -7   3   2        198.14        200.64         4.61 o                         
  -6   3   2        103.38        104.47         2.89 o                         
  -5   3   2          0.76          0.85         0.58 o                         
  -4   3   2         41.49         46.38         1.75 o                         
  -3   3   2        264.31        274.54         3.79 o                         
  -2   3   2        104.11         93.48         1.64 o                         
  -1   3   2       1186.24       1153.87         9.63 o                         
   0   3   2       2304.79       2241.51        51.82 o                         
   1   3   2       3069.69       2979.72       105.91 o                         
   2   3   2        172.11        165.13         2.68 o                         
   3   3   2         11.11          8.95         1.79 o                         
   4   3   2        345.67        340.92         6.11 o                         
   5   3   2          0.00          0.37         0.44 o                         
   6   3   2          4.40          4.07         0.68 o                         
   7   3   2         17.95         24.56         1.46 o                         
  -7   4   2         47.00         50.69         2.63 o                         
  -6   4   2        208.36        202.86         5.54 o                         
  -5   4   2         10.79         12.51         1.19 o                         
  -4   4   2        224.58        250.23         4.20 o                         
  -3   4   2       1249.00       1303.14        13.06 o                         
  -2   4   2        634.41        704.22         9.03 o                         
  -1   4   2       3886.00       3735.42        59.91 o                         
   1   4   2         46.78         58.41         1.46 o                         
   2   4   2         80.47         79.11         1.27 o                         
   3   4   2        332.12        342.66         5.59 o                         
   4   4   2         87.92         75.53         2.00 o                         
   5   4   2          5.97          4.54         0.63 o                         
   6   4   2         24.55         28.13         2.02 o                         
   7   4   2          0.01          0.15         0.78 o                         
  -7   5   2         59.47         63.80         2.60 o                         
  -6   5   2         37.49         38.70         1.75 o                         
  -5   5   2         20.01         24.06         1.32 o                         
  -4   5   2         20.29         16.04         0.91 o                         
  -3   5   2         83.11         91.75         2.31 o                         
  -2   5   2         10.49         10.37         0.68 o                         
  -1   5   2        307.99        306.56         3.03 o                         
   0   5   2          5.79          4.68         0.28 o                         
   1   5   2        516.92        528.72         5.43 o                         
   2   5   2        192.10        194.47         2.39 o                         
   3   5   2          8.67          9.13         0.78 o                         
   4   5   2        340.90        332.81         6.31 o                         
   5   5   2          6.35          5.64         0.70 o                         
   6   5   2         38.51         28.18         2.13 o                         
   7   5   2         27.59         39.38         2.67 o                         
  -6   6   2          1.36          1.46         0.66 o                         
  -5   6   2         89.51         87.56         2.34 o                         
  -4   6   2          0.03         -0.08         0.34 o                         
  -3   6   2        729.57        758.40         8.83 o                         
  -2   6   2       1548.12       1550.99        16.55 o                         
  -1   6   2         40.32         44.87         1.52 o                         
   0   6   2        399.44        384.70         3.33 o                         
   1   6   2       1758.08       1805.39        17.34 o                         
   2   6   2        625.95        664.39         6.55 o                         
   3   6   2        263.81        271.67         3.66 o                         
   4   6   2         54.33         47.13         1.74 o                         
   5   6   2         25.31         22.95         1.82 o                         
   6   6   2          1.72          0.80         0.58 o                         
  -6   7   2         20.43         22.98         1.56 o                         
  -5   7   2         74.22         68.39         2.11 o                         
  -4   7   2        159.25        144.41         3.11 o                         
  -3   7   2          7.95          9.05         0.64 o                         
  -2   7   2         42.62         53.23         1.00 o                         
  -1   7   2       1458.83       1471.37        11.12 o                         
   0   7   2       1093.19       1105.82         8.13 o                         
   1   7   2       2140.67       2238.21        21.44 o                         
   2   7   2        695.64        695.87         6.93 o                         
   3   7   2        185.34        205.96         3.09 o                         
   4   7   2        112.53        101.36         4.07 o                         
   5   7   2         16.18         12.51         1.44 o                         
   6   7   2         20.58         23.94         1.45 o                         
  -6   8   2         29.46         26.79         1.47 o                         
  -5   8   2         13.34         14.69         1.06 o                         
  -4   8   2         90.91         93.56         2.52 o                         
  -3   8   2          8.57         16.69         0.81 o                         
  -2   8   2          2.95          5.01         0.45 o                         
  -1   8   2          9.33         14.25         0.57 o                         
   0   8   2         41.37         58.44         0.90 o                         
   1   8   2         22.51         19.75         0.58 o                         
   2   8   2        356.94        347.20         4.29 o                         
   3   8   2         67.67         63.12         1.50 o                         
   4   8   2         83.48         83.26         2.80 o                         
   5   8   2        255.99        241.97         4.84 o                         
   6   8   2         80.43         79.09         2.25 o                         
  -6   9   2         26.24         23.17         1.80 o                         
  -5   9   2         43.65         47.23         1.61 o                         
  -4   9   2        444.28        437.20         5.87 o                         
  -3   9   2       1343.76       1280.33        13.09 o                         
  -2   9   2          8.40         12.85         0.57 o                         
  -1   9   2          5.94          6.06         0.55 o                         
   0   9   2        137.06        160.28         2.00 o                         
   1   9   2        809.60        828.57         6.72 o                         
   2   9   2         44.96         45.77         0.96 o                         
   3   9   2         16.46         22.94         1.56 o                         
   4   9   2          2.20          5.23         0.89 o                         
   5   9   2         12.74         10.46         1.17 o                         
   6   9   2        129.78        139.86         3.39 o                         
  -6  10   2         28.27         22.32         2.35 o                         
  -5  10   2          8.27          8.73         0.79 o                         
  -4  10   2        646.00        614.19         7.14 o                         
  -3  10   2        110.62        111.24         2.04 o                         
  -2  10   2         27.42         26.23         1.04 o                         
  -1  10   2         69.19         65.40         0.99 o                         
   0  10   2         20.24         23.83         0.66 o                         
   1  10   2        102.66        105.44         1.36 o                         
   2  10   2        171.13        159.32         2.62 o                         
   3  10   2        308.00        281.48         3.65 o                         
   4  10   2         39.49         39.80         1.57 o                         
   5  10   2         55.84         52.76         2.04 o                         
   6  10   2         28.65         27.33         1.82 o                         
  -6  11   2         17.91         17.42         1.41 o                         
  -5  11   2         21.58         20.71         0.97 o                         
  -4  11   2          1.75          1.80         0.48 o                         
  -3  11   2          4.24          4.54         0.49 o                         
  -2  11   2          0.38          0.06         0.29 o                         
  -1  11   2         29.51         26.30         0.67 o                         
   0  11   2         23.03         20.27         0.64 o                         
   1  11   2        546.12        527.22         4.32 o                         
   2  11   2          3.97          1.73         0.30 o                         
   3  11   2         16.11         17.34         1.00 o                         
   4  11   2        106.37        106.40         2.78 o                         
   5  11   2         92.32         88.70         2.69 o                         
   6  11   2         44.10         48.55         2.16 o                         
  -5  12   2         45.55         41.29         1.57 o                         
  -4  12   2         43.31         44.98         1.29 o                         
  -3  12   2        485.70        471.54         5.50 o                         
  -2  12   2        848.92        803.74         7.33 o                         
  -1  12   2        244.15        249.78         2.54 o                         
   0  12   2          9.01         10.30         0.54 o                         
   1  12   2          0.09          2.60         0.36 o                         
   2  12   2         27.55         29.50         0.85 o                         
   3  12   2         15.64         14.53         0.89 o                         
   4  12   2         10.89         18.04         1.15 o                         
   5  12   2         18.27         21.64         1.76 o                         
  -5  13   2         22.88         19.44         1.52 o                         
  -4  13   2         46.74         49.54         1.57 o                         
  -3  13   2          6.23          6.72         0.66 o                         
  -2  13   2        343.88        340.63         4.00 o                         
  -1  13   2        169.53        159.38         1.88 o                         
   0  13   2        104.39        105.00         1.57 o                         
   1  13   2          0.01          0.80         0.29 o                         
   2  13   2         13.02         19.58         0.85 o                         
   3  13   2         88.38         79.95         1.79 o                         
   4  13   2        220.00        206.29         3.64 o                         
   5  13   2        154.97        152.73         3.91 o                         
  -5  14   2          0.00         -0.52         0.52 o                         
  -4  14   2          2.11          3.17         0.61 o                         
  -3  14   2         60.66         62.01         1.52 o                         
  -2  14   2         10.38         13.34         0.76 o                         
  -1  14   2         52.99         49.81         1.09 o                         
   0  14   2         13.62         13.83         0.71 o                         
   1  14   2         39.04         29.53         0.82 o                         
   2  14   2        151.14        131.99         1.88 o                         
   3  14   2         27.08         28.08         1.05 o                         
   4  14   2         39.81         44.43         1.66 o                         
   5  14   2         46.42         53.81         2.31 o                         
  -5  15   2         26.55         28.91         1.71 o                         
  -4  15   2          2.75          2.40         0.60 o                         
  -3  15   2         19.14         17.19         1.02 o                         
  -2  15   2         49.03         58.20         1.47 o                         
  -1  15   2         13.57          6.36         0.44 o                         
   0  15   2          0.71          3.14         0.39 o                         
   1  15   2         24.11         18.54         0.78 o                         
   2  15   2         29.74         26.06         1.01 o                         
   3  15   2         17.42         21.44         0.98 o                         
   4  15   2          1.37          2.12         0.69 o                         
   5  15   2        267.79        267.38         4.99 o                         
  -4  16   2          0.53          1.44         0.57 o                         
  -3  16   2          4.20          4.80         0.68 o                         
  -2  16   2         89.44         86.61         2.13 o                         
  -1  16   2         22.00         20.45         0.85 o                         
   0  16   2         48.90         41.40         1.05 o                         
   1  16   2         94.72         89.78         1.54 o                         
   2  16   2          0.15          0.15         0.36 o                         
   3  16   2          6.52          4.09         0.62 o                         
   4  16   2        118.64        127.02         2.54 o                         
  -4  17   2          4.36          2.86         0.78 o                         
  -3  17   2         24.05         29.00         1.26 o                         
  -2  17   2          4.08          4.23         0.63 o                         
  -1  17   2        184.96        167.32         2.22 o                         
   0  17   2         13.24         12.81         0.77 o                         
   1  17   2          1.01          1.61         0.39 o                         
   2  17   2        115.24        107.18         2.11 o                         
   3  17   2          2.31          1.96         0.54 o                         
   4  17   2         30.98         28.08         1.48 o                         
  -3  18   2         12.63         13.04         0.99 o                         
  -2  18   2        144.70        147.75         2.54 o                         
  -1  18   2         29.82         28.66         1.35 o                         
   0  18   2         16.46         21.90         0.99 o                         
   1  18   2          0.70          0.38         0.40 o                         
   2  18   2          6.55          7.46         0.65 o                         
   3  18   2          0.26         -0.07         0.50 o                         
  -3  19   2         13.47         12.61         1.01 o                         
  -2  19   2         43.29         42.86         1.51 o                         
  -1  19   2         75.34         82.69         1.61 o                         
   0  19   2         36.82         34.48         1.22 o                         
   1  19   2         24.88         27.25         1.04 o                         
   2  19   2         16.17         16.72         0.91 o                         
   3  19   2        119.38        126.48         2.38 o                         
  -2  20   2          5.95          7.01         0.96 o                         
  -1  20   2          9.67          9.15         0.73 o                         
   0  20   2         65.68         72.44         1.49 o                         
   1  20   2         48.69         48.53         1.31 o                         
   2  20   2         10.64          9.14         0.82 o                         
   0  21   2         51.08         56.48         1.36 o                         
  -7   1   3         47.89         48.40         1.78 o                         
  -6   1   3         63.35         69.42         2.07 o                         
  -5   1   3          2.36          1.95         0.70 o                         
  -4   1   3         15.87         17.29         1.19 o                         
  -3   1   3         42.77         42.20         1.32 o                         
  -2   1   3        249.75        290.15         3.43 o                         
  -1   1   3       7119.92       6571.95        88.68 o                         
   0   1   3       2877.68       2837.49        39.42 o                         
   1   1   3       1660.43       1675.26        14.63 o                         
   2   1   3        928.41        939.56        13.50 o                         
   3   1   3        226.88        225.50         4.17 o                         
   4   1   3         97.43         92.75         3.14 o                         
   5   1   3          7.38          7.88         0.87 o                         
   6   1   3         14.11         13.52         1.72 o                         
   7   1   3         17.90         19.15         1.56 o                         
  -7   2   3          0.61          1.02         0.65 o                         
  -6   2   3         62.42         66.73         2.31 o                         
  -5   2   3         34.21         35.76         1.54 o                         
  -4   2   3         17.56         20.00         1.22 o                         
  -3   2   3         26.62         48.08         1.26 o                         
  -2   2   3        619.48        647.93         7.40 o                         
  -1   2   3        820.85        772.95         5.38 o                         
   0   2   3        631.88        590.60         4.84 o                         
   1   2   3        531.85        509.09         3.79 o                         
   2   2   3       1722.89       1711.43        20.31 o                         
   3   2   3         75.80         75.28         2.97 o                         
   4   2   3         63.01         66.59         1.97 o                         
   5   2   3         33.72         32.41         1.33 o                         
   6   2   3          2.84          2.96         0.70 o                         
   7   2   3         31.73         31.40         1.42 o                         
  -7   3   3          2.02          0.42         0.78 o                         
  -6   3   3         13.88         15.74         1.39 o                         
  -5   3   3         98.38         88.04         2.41 o                         
  -4   3   3         12.22          9.88         0.87 o                         
  -3   3   3          0.80          6.90         0.69 o                         
  -2   3   3          0.00          0.94         0.28 o                         
  -1   3   3        273.98        279.17         2.89 o                         
   0   3   3        656.44        634.73         4.29 o                         
   1   3   3       2623.38       2525.16        33.18 o                         
   2   3   3        252.47        258.05         3.08 o                         
   3   3   3        285.05        307.75         5.91 o                         
   4   3   3         65.07         58.65         3.62 o                         
   5   3   3        183.99        176.61         5.23 o                         
   6   3   3          0.03          0.87         0.45 o                         
   7   3   3          3.67          4.10         1.01 o                         
  -7   4   3        182.90        198.59         4.43 o                         
  -6   4   3         14.59         13.99         1.30 o                         
  -5   4   3        221.04        216.08         4.12 o                         
  -4   4   3          5.63          6.39         0.65 o                         
  -3   4   3        207.95        213.64         2.97 o                         
  -2   4   3        796.33        864.17         9.57 o                         
  -1   4   3        208.28        210.41         2.02 o                         
   0   4   3        278.28        295.92         2.42 o                         
   1   4   3        325.78        320.10         2.92 o                         
   2   4   3         14.26         25.16         1.48 o                         
   3   4   3        406.21        447.16         6.48 o                         
   4   4   3          0.11          0.10         0.82 o                         
   5   4   3         31.68         38.76         2.07 o                         
   6   4   3         16.00         17.51         1.46 o                         
   7   4   3          0.36          1.73         0.66 o                         
  -6   5   3         38.74         35.46         1.73 o                         
  -5   5   3         13.44         14.56         1.23 o                         
  -4   5   3        568.49        550.17         6.46 o                         
  -3   5   3        674.29        657.79         8.54 o                         
  -2   5   3         22.54         19.27         0.77 o                         
  -1   5   3        306.12        328.43         3.26 o                         
   0   5   3       1987.15       1911.07        17.02 o                         
   1   5   3          3.33          3.18         0.55 o                         
   2   5   3          8.90          8.33         0.48 o                         
   3   5   3        140.16        136.43         2.40 o                         
   4   5   3          2.49          3.11         0.54 o                         
   5   5   3          4.12          4.74         0.78 o                         
   6   5   3          4.83          7.29         0.89 o                         
  -6   6   3        135.84        136.08         3.29 o                         
  -5   6   3        229.52        216.71         4.19 o                         
  -4   6   3          5.59          4.20         0.51 o                         
  -3   6   3        252.32        261.47         3.40 o                         
  -2   6   3        219.63        225.65         2.75 o                         
  -1   6   3       1144.11       1144.66         8.78 o                         
   0   6   3         32.95         35.16         0.64 o                         
   1   6   3        100.78        108.13         2.48 o                         
   2   6   3        138.52        164.61         2.39 o                         
   3   6   3          0.91          6.25         0.59 o                         
   4   6   3        422.13        375.19         6.00 o                         
   5   6   3        302.11        296.48         5.12 o                         
   6   6   3        100.86        106.62         2.68 o                         
  -6   7   3         22.10         24.23         1.59 o                         
  -5   7   3          3.38          3.83         1.21 o                         
  -4   7   3        119.30        120.21         2.17 o                         
  -3   7   3        184.05        173.62         2.71 o                         
  -2   7   3          6.22          8.37         0.73 o                         
  -1   7   3        114.28        108.30         1.47 o                         
   0   7   3       1002.35        988.19         7.77 o                         
   1   7   3        258.05        257.40         2.82 o                         
   2   7   3        592.27        624.41         6.38 o                         
   3   7   3        129.71        130.52         2.07 o                         
   4   7   3         22.03         21.39         1.27 o                         
   5   7   3        371.50        390.34         6.68 o                         
   6   7   3         42.58         40.77         1.87 o                         
  -6   8   3         10.08         14.31         1.18 o                         
  -5   8   3          9.27          9.68         1.05 o                         
  -4   8   3          6.65          6.73         0.60 o                         
  -3   8   3         73.17         76.07         1.86 o                         
  -2   8   3         66.65         65.81         1.12 o                         
  -1   8   3          0.21          2.07         0.38 o                         
   0   8   3        252.15        278.06         2.80 o                         
   1   8   3        268.07        262.58         2.69 o                         
   2   8   3        166.09        168.45         2.53 o                         
   3   8   3         82.72         84.73         1.63 o                         
   4   8   3         12.77         14.17         1.15 o                         
   5   8   3         69.87         70.84         2.25 o                         
   6   8   3        217.84        236.97         4.62 o                         
  -6   9   3         26.72         29.86         1.61 o                         
  -5   9   3        103.10        106.48         2.85 o                         
  -4   9   3        779.82        742.33         9.44 o                         
  -3   9   3         91.41         86.58         1.79 o                         
  -2   9   3         81.80         87.72         1.71 o                         
  -1   9   3        169.65        151.23         1.96 o                         
   0   9   3       1594.39       1550.66        11.40 o                         
   1   9   3        678.43        730.96         7.36 o                         
   2   9   3        873.72        911.91         8.96 o                         
   3   9   3         42.14         46.04         1.21 o                         
   4   9   3          1.35          2.90         0.96 o                         
   5   9   3        242.05        232.09         4.98 o                         
   6   9   3          3.44          7.09         1.00 o                         
  -6  10   3          0.02         -0.52         0.52 o                         
  -5  10   3          7.60          6.32         0.62 o                         
  -4  10   3        309.48        296.18         4.38 o                         
  -3  10   3         94.68         95.56         1.82 o                         
  -2  10   3       1061.69        996.16         7.81 o                         
  -1  10   3         70.65         74.92         1.46 o                         
   0  10   3          7.47          7.52         0.42 o                         
   1  10   3        354.11        348.89         3.35 o                         
   2  10   3          1.35          7.25         0.64 o                         
   3  10   3         56.79         52.99         1.34 o                         
   4  10   3          2.57          2.41         0.64 o                         
   5  10   3          1.85          1.89         0.69 o                         
   6  10   3         65.67         74.69         2.45 o                         
  -6  11   3         15.53         17.03         1.72 o                         
  -5  11   3          0.43          1.56         0.93 o                         
  -4  11   3         16.35         16.62         1.23 o                         
  -3  11   3          0.05          0.06         0.40 o                         
  -2  11   3        140.70        143.92         1.84 o                         
  -1  11   3        298.94        303.08         3.37 o                         
   0  11   3        223.44        216.96         2.40 o                         
   1  11   3        120.79        136.11         1.66 o                         
   2  11   3         56.95         68.31         1.41 o                         
   3  11   3         98.94        104.93         2.00 o                         
   4  11   3        247.80        266.86         4.16 o                         
   5  11   3         67.10         69.36         2.37 o                         
   6  11   3          0.27          0.54         0.69 o                         
  -5  12   3        198.18        207.96         3.75 o                         
  -4  12   3         74.51         78.67         2.33 o                         
  -3  12   3         21.44         25.03         0.96 o                         
  -2  12   3        320.01        332.57         3.53 o                         
  -1  12   3        543.94        532.66         4.96 o                         
   0  12   3         85.18         89.87         1.40 o                         
   1  12   3         41.55         40.90         0.98 o                         
   2  12   3        392.74        365.29         4.17 o                         
   3  12   3         71.57         74.48         1.71 o                         
   4  12   3         40.89         39.81         1.53 o                         
   5  12   3          0.72          0.89         0.67 o                         
  -5  13   3         78.85         82.17         2.55 o                         
  -4  13   3         16.72         17.54         1.00 o                         
  -3  13   3         61.04         61.54         1.57 o                         
  -2  13   3        224.67        209.77         3.07 o                         
  -1  13   3         87.46         79.56         1.45 o                         
   0  13   3          2.22          5.26         0.45 o                         
   1  13   3          1.48          0.75         0.30 o                         
   2  13   3         16.55         14.07         0.80 o                         
   3  13   3         31.57         29.75         1.16 o                         
   4  13   3        112.22        106.64         2.50 o                         
   5  13   3        148.75        154.76         3.80 o                         
  -5  14   3         58.80         62.48         2.08 o                         
  -4  14   3         34.33         31.91         1.32 o                         
  -3  14   3          7.40          7.25         0.75 o                         
  -2  14   3         71.83         63.91         1.44 o                         
  -1  14   3        597.81        564.08         5.80 o                         
   0  14   3        208.70        190.96         2.42 o                         
   1  14   3         39.51         45.81         1.27 o                         
   2  14   3          0.53          0.32         0.30 o                         
   3  14   3         78.86         70.32         1.57 o                         
   4  14   3        198.97        195.43         3.62 o                         
   5  14   3          0.25          1.72         0.75 o                         
  -5  15   3         47.49         55.90         2.15 o                         
  -4  15   3         51.17         58.32         1.71 o                         
  -3  15   3         46.58         46.06         1.38 o                         
  -2  15   3          0.93         -0.15         0.44 o                         
  -1  15   3         73.01         80.03         1.68 o                         
   0  15   3        194.92        189.74         2.35 o                         
   1  15   3        206.71        192.28         2.44 o                         
   2  15   3          9.36         12.20         0.62 o                         
   3  15   3         28.58         30.17         1.14 o                         
   4  15   3        207.08        215.30         3.55 o                         
  -4  16   3        134.47        144.99         2.79 o                         
  -3  16   3          2.65          2.85         0.58 o                         
  -2  16   3         24.82         26.82         1.03 o                         
  -1  16   3         11.36          8.06         0.71 o                         
   0  16   3          8.03          7.22         0.54 o                         
   1  16   3          1.11          2.39         0.44 o                         
   2  16   3         10.47         11.60         0.70 o                         
   3  16   3          1.88          0.59         0.50 o                         
   4  16   3        143.09        156.80         2.72 o                         
  -4  17   3         31.76         40.39         1.64 o                         
  -3  17   3         33.00         28.10         1.25 o                         
  -2  17   3         12.60         12.18         0.77 o                         
  -1  17   3          3.93          2.31         0.53 o                         
   0  17   3        182.05        177.50         2.32 o                         
   1  17   3         50.05         51.96         1.24 o                         
   2  17   3         31.91         33.50         1.30 o                         
   3  17   3         91.95         90.63         1.94 o                         
   4  17   3         42.76         41.98         1.72 o                         
  -3  18   3         16.47         17.84         1.12 o                         
  -2  18   3          9.36         10.11         0.95 o                         
  -1  18   3         26.72         28.81         1.17 o                         
   0  18   3         53.71         53.99         1.22 o                         
   1  18   3         28.66         27.23         1.02 o                         
   2  18   3          4.27          3.66         0.50 o                         
   3  18   3          1.30          1.19         0.55 o                         
  -2  19   3         22.06         24.71         1.62 o                         
  -1  19   3          0.01          0.29         0.57 o                         
   0  19   3          1.73          0.52         0.39 o                         
   1  19   3          1.84          2.68         0.50 o                         
   2  19   3          0.08         -0.39         0.39 o                         
  -2  20   3          2.41          2.83         0.78 o                         
  -1  20   3         68.33         82.17         2.23 o                         
   0  20   3         31.80         37.10         1.23 o                         
   1  20   3          0.29          1.55         0.48 o                         
   2  20   3          0.92          1.13         0.55 o                         
  -7   0   4         14.39         12.18         1.49 o                         
  -6   0   4         39.71         39.20         2.38 o                         
  -5   0   4        268.82        268.49         9.34 o                         
  -4   0   4       1257.60       1257.60        26.52 o                         
  -3   0   4       1825.88       1920.51        26.57 o                         
  -2   0   4        795.74        803.38        10.99 o                         
  -1   0   4       1850.08       1786.16        33.20 o                         
   0   0   4       2004.06       1978.58        32.45 o                         
   1   0   4       5916.07       5801.34       156.15 o                         
   2   0   4        311.80        323.37         4.69 o                         
   3   0   4       4443.28       4608.59       122.86 o                         
   4   0   4        271.94        289.85        10.49 o                         
   5   0   4          0.26          1.21         0.72 o                         
   6   0   4         68.94         79.52         6.12 o                         
   7   0   4         95.07         97.57         3.39 o                         
  -7   1   4         21.59         21.32         1.95 o                         
  -6   1   4         47.87         42.58         1.60 o                         
  -5   1   4        257.45        236.84         4.23 o                         
  -4   1   4          7.54          7.42         1.20 o                         
  -3   1   4         60.80         53.94         1.31 o                         
  -2   1   4         11.70         24.18         1.09 o                         
  -1   1   4          5.96          5.37         0.40 o                         
   0   1   4       1693.72       1776.18        14.67 o                         
   1   1   4        346.00        363.64         2.88 o                         
   2   1   4       2703.50       2699.15        31.46 o                         
   3   1   4        485.45        502.40         8.62 o                         
   4   1   4        435.04        408.74         9.72 o                         
   5   1   4          5.75          4.53         0.79 o                         
   6   1   4        233.85        214.48         4.30 o                         
   7   1   4         37.94         27.50         1.66 o                         
  -7   2   4        243.92        260.25         5.20 o                         
  -6   2   4        188.74        192.77         3.61 o                         
  -5   2   4         90.59         81.74         4.08 o                         
  -4   2   4         79.44         81.12         2.36 o                         
  -3   2   4       1155.64       1273.54        14.12 o                         
  -2   2   4        394.35        425.59         4.07 o                         
  -1   2   4       1048.07       1011.73         7.06 o                         
   0   2   4        401.16        374.86         3.12 o                         
   1   2   4         40.64         50.60         1.02 o                         
   2   2   4        453.60        488.17         4.46 o                         
   3   2   4        704.74        720.93        11.12 o                         
   4   2   4        107.51         81.08         2.69 o                         
   5   2   4        527.62        483.20         6.58 o                         
   6   2   4          0.16          0.08         0.41 o                         
   7   2   4        111.01        130.12         3.53 o                         
  -7   3   4         23.25         25.83         1.54 o                         
  -6   3   4        483.72        467.80         7.61 o                         
  -5   3   4        897.01        875.47        11.89 o                         
  -4   3   4         18.81         22.09         1.16 o                         
  -3   3   4         86.96         87.06         1.82 o                         
  -2   3   4        360.07        381.73         4.59 o                         
  -1   3   4        412.48        412.34         3.17 o                         
   0   3   4         30.67         39.18         0.58 o                         
   1   3   4        487.61        476.75         3.68 o                         
   2   3   4        323.78        339.43         5.48 o                         
   3   3   4        221.46        233.25         3.44 o                         
   4   3   4        173.88        184.26         3.55 o                         
   5   3   4         48.29         55.04         2.72 o                         
   6   3   4         42.68         38.39         2.13 o                         
  -6   4   4          0.03          1.43         0.82 o                         
  -5   4   4          7.93         10.17         1.01 o                         
  -4   4   4         22.09         23.61         1.25 o                         
  -3   4   4        171.66        182.03         2.99 o                         
  -2   4   4        156.35        173.56         2.31 o                         
  -1   4   4          3.83          6.96         0.38 o                         
   0   4   4       1024.03        989.25         9.03 o                         
   1   4   4        283.69        289.83         2.33 o                         
   2   4   4       3093.36       3154.31        46.61 o                         
   3   4   4         42.30         38.49         0.93 o                         
   4   4   4         27.18         32.76         1.29 o                         
   5   4   4        364.02        349.84         5.99 o                         
   6   4   4          7.57          6.66         1.10 o                         
  -6   5   4        198.09        190.99         4.08 o                         
  -5   5   4         82.75         75.71         2.20 o                         
  -4   5   4          0.52          1.57         0.41 o                         
  -3   5   4          0.02          0.25         0.25 o                         
  -2   5   4       1139.34       1178.47        13.67 o                         
  -1   5   4        503.77        542.07         4.05 o                         
   0   5   4         67.63         66.51         0.82 o                         
   1   5   4        216.37        226.39         2.07 o                         
   2   5   4          3.22          6.28         1.82 o                         
   3   5   4         55.97         51.95         0.98 o                         
   4   5   4         25.78         31.90         1.23 o                         
   5   5   4        218.31        218.95         4.30 o                         
   6   5   4         10.64         10.58         1.03 o                         
  -6   6   4          0.44          1.16         0.67 o                         
  -5   6   4          0.37          0.55         0.54 o                         
  -4   6   4         76.92         77.15         1.70 o                         
  -3   6   4         39.85         45.35         0.99 o                         
  -2   6   4         49.72         56.55         1.12 o                         
  -1   6   4       1433.76       1516.39        11.58 o                         
   0   6   4        674.81        671.46         5.23 o                         
   1   6   4        133.83        142.24         2.32 o                         
   2   6   4        487.10        492.99         4.49 o                         
   3   6   4        519.07        553.08         5.91 o                         
   4   6   4         19.66         16.41         0.76 o                         
   5   6   4        273.74        258.68         4.74 o                         
   6   6   4          0.79          0.01         0.55 o                         
  -6   7   4         33.36         32.84         1.61 o                         
  -5   7   4         21.13         18.89         1.11 o                         
  -4   7   4          3.64          3.20         0.46 o                         
  -3   7   4          7.70          7.38         0.55 o                         
  -2   7   4          2.78          4.02         0.39 o                         
  -1   7   4        374.87        390.58         3.50 o                         
   0   7   4         90.89        110.48         1.39 o                         
   1   7   4       1428.79       1476.95        14.52 o                         
   2   7   4        302.55        310.70         3.33 o                         
   3   7   4          2.60          4.03         0.51 o                         
   4   7   4         21.64         15.03         0.60 o                         
   5   7   4         24.82         26.07         1.37 o                         
   6   7   4         11.16         11.98         0.96 o                         
  -6   8   4          0.46         -0.56         0.56 o                         
  -5   8   4          9.81         13.98         0.99 o                         
  -4   8   4        244.27        240.44         3.76 o                         
  -3   8   4        665.94        672.04         7.00 o                         
  -2   8   4        594.15        629.85         6.09 o                         
  -1   8   4        396.64        424.47         3.66 o                         
   0   8   4        434.34        395.12         3.67 o                         
   1   8   4        519.11        554.64         5.40 o                         
   2   8   4        713.36        728.39         6.91 o                         
   3   8   4        125.73        156.97         2.89 o                         
   4   8   4          5.59          9.31         0.88 o                         
   5   8   4         25.08         25.90         1.44 o                         
   6   8   4          6.21          4.87         0.87 o                         
  -6   9   4          7.19         10.80         0.92 o                         
  -5   9   4         22.00         22.29         1.39 o                         
  -4   9   4         67.18         61.12         1.51 o                         
  -3   9   4          0.86          1.92         0.43 o                         
  -2   9   4        515.13        470.07         4.61 o                         
  -1   9   4          0.19          0.54         0.20 o                         
   0   9   4         49.32         45.83         0.82 o                         
   1   9   4         23.28         24.75         0.65 o                         
   2   9   4        218.03        215.25         2.73 o                         
   3   9   4        203.98        190.91         2.86 o                         
   4   9   4          9.31          7.15         0.88 o                         
   5   9   4         23.11         22.35         1.57 o                         
   6   9   4          5.59          2.51         0.76 o                         
  -6  10   4          0.51          1.10         0.78 o                         
  -5  10   4         73.36         68.01         2.00 o                         
  -4  10   4        149.84        139.90         2.45 o                         
  -3  10   4        244.63        242.00         3.32 o                         
  -2  10   4        257.72        253.63         2.84 o                         
  -1  10   4         53.60         61.68         0.91 o                         
   0  10   4       1112.64       1081.91         8.33 o                         
   1  10   4          0.17          1.17         0.30 o                         
   2  10   4        394.83        406.87         4.45 o                         
   3  10   4         11.94         10.43         0.77 o                         
   4  10   4         36.58         46.18         1.51 o                         
   5  10   4         19.89         25.20         1.85 o                         
   6  10   4          1.03          3.23         0.80 o                         
  -6  11   4          2.01          2.85         0.82 o                         
  -5  11   4          3.77          2.25         0.53 o                         
  -4  11   4        363.98        364.26         4.88 o                         
  -3  11   4        723.83        691.16         7.44 o                         
  -2  11   4         11.47         12.21         0.61 o                         
  -1  11   4          4.54          6.74         0.55 o                         
   0  11   4         63.36         77.55         1.24 o                         
   1  11   4         12.37         14.19         0.63 o                         
   2  11   4         15.91         17.34         0.87 o                         
   3  11   4          0.17          2.28         0.89 o                         
   4  11   4          7.13          9.33         0.87 o                         
   5  11   4         19.08         19.91         1.41 o                         
  -5  12   4        142.26        135.06         2.49 o                         
  -4  12   4         45.53         43.11         1.22 o                         
  -3  12   4          3.26          4.68         0.53 o                         
  -2  12   4        143.76        133.76         1.82 o                         
  -1  12   4        694.20        667.02         6.37 o                         
   0  12   4        127.29        124.57         1.72 o                         
   1  12   4        207.36        207.86         2.30 o                         
   2  12   4        219.85        216.72         2.97 o                         
   3  12   4         88.59         83.89         1.75 o                         
   4  12   4         72.70         68.58         1.85 o                         
   5  12   4          3.98          2.81         0.75 o                         
  -5  13   4          8.97          7.91         0.78 o                         
  -4  13   4         56.37         60.23         1.54 o                         
  -3  13   4          5.14          6.11         0.63 o                         
  -2  13   4        238.40        229.18         2.89 o                         
  -1  13   4          4.96          5.85         0.58 o                         
   0  13   4         37.20         32.26         0.85 o                         
   1  13   4         26.61         25.71         0.78 o                         
   2  13   4         23.31         16.87         0.75 o                         
   3  13   4         21.53         19.67         1.09 o                         
   4  13   4          1.37          0.63         0.53 o                         
   5  13   4          3.50          4.53         0.90 o                         
  -5  14   4          4.77          5.20         0.77 o                         
  -4  14   4         19.79         22.20         1.28 o                         
  -3  14   4        198.37        190.76         3.29 o                         
  -2  14   4         18.56         21.26         0.88 o                         
  -1  14   4        360.49        369.80         4.32 o                         
   0  14   4          1.24          1.62         0.35 o                         
   1  14   4          0.06          0.85         0.38 o                         
   2  14   4         23.07         23.21         0.77 o                         
   3  14   4         33.14         31.75         1.15 o                         
   4  14   4          9.50         10.50         0.90 o                         
   5  14   4         67.17         75.63         2.33 o                         
  -4  15   4          0.61          0.04         0.52 o                         
  -3  15   4         44.79         51.64         1.50 o                         
  -2  15   4          6.20          6.43         0.55 o                         
  -1  15   4         24.42         28.57         1.13 o                         
   0  15   4        226.82        204.03         2.92 o                         
   1  15   4        280.36        264.70         3.08 o                         
   2  15   4          1.82          0.62         0.44 o                         
   3  15   4         37.64         36.37         1.26 o                         
   4  15   4          8.22          5.50         0.75 o                         
  -4  16   4          0.66          0.05         0.51 o                         
  -3  16   4         44.91         48.36         1.63 o                         
  -2  16   4         47.62         50.98         1.56 o                         
  -1  16   4          0.41         -0.03         0.42 o                         
   0  16   4          0.77          1.99         0.36 o                         
   1  16   4        121.84        117.91         1.86 o                         
   2  16   4         62.62         65.38         1.46 o                         
   3  16   4         23.81         28.63         1.03 o                         
   4  16   4        142.25        152.85         2.69 o                         
  -4  17   4          0.18          0.37         0.89 o                         
  -3  17   4         56.23         62.60         2.04 o                         
  -2  17   4          0.14          0.56         0.53 o                         
  -1  17   4         35.63         33.22         1.50 o                         
   0  17   4        332.54        309.39         3.38 o                         
   1  17   4         31.34         20.84         0.93 o                         
   2  17   4         30.38         30.42         1.22 o                         
   3  17   4        124.61        125.39         1.98 o                         
   4  17   4          7.69          6.55         0.75 o                         
  -3  18   4         18.37         17.02         1.11 o                         
  -2  18   4         30.95         26.85         1.50 o                         
  -1  18   4          0.71          1.65         0.56 o                         
   0  18   4          1.83          0.02         0.33 o                         
   1  18   4         29.31         32.61         1.14 o                         
   2  18   4          0.10          0.30         0.52 o                         
   3  18   4          0.00          0.03         0.51 o                         
  -2  19   4         10.80          8.53         0.97 o                         
  -1  19   4         41.94         43.72         1.47 o                         
   0  19   4        101.03        106.63         2.32 o                         
   1  19   4          5.81         11.15         0.76 o                         
   2  19   4         38.78         41.22         1.49 o                         
  -1  20   4          4.94          6.36         0.80 o                         
   0  20   4        142.59        139.46         2.76 o                         
   1  20   4        189.31        211.00         3.74 o                         
  -7   1   5         40.21         40.78         1.56 o                         
  -6   1   5         46.90         46.07         1.74 o                         
  -5   1   5         73.00         73.34         1.98 o                         
  -4   1   5         88.15         84.42         1.85 o                         
  -3   1   5         35.66         38.05         1.09 o                         
  -2   1   5         29.13         33.57         0.71 o                         
  -1   1   5        166.55        168.20         1.56 o                         
   0   1   5        720.38        713.32         5.65 o                         
   1   1   5        314.24        294.08         2.63 o                         
   2   1   5        143.66        165.26         2.06 o                         
   3   1   5        657.42        655.55         7.37 o                         
   4   1   5        277.36        254.60         4.04 o                         
   5   1   5        137.58        141.13         2.54 o                         
   6   1   5         21.08         21.94         1.39 o                         
  -6   2   5         62.37         61.16         1.94 o                         
  -5   2   5         81.49         83.15         2.18 o                         
  -4   2   5         58.55         66.75         1.91 o                         
  -3   2   5          2.15          1.12         0.68 o                         
  -2   2   5         50.20         52.96         0.98 o                         
  -1   2   5        446.70        452.31         3.48 o                         
   0   2   5          4.93          2.99         0.25 o                         
   1   2   5        282.55        270.55         2.33 o                         
   2   2   5         67.48         62.56         1.04 o                         
   3   2   5        738.32        701.23         7.20 o                         
   4   2   5        877.87        807.80        13.73 o                         
   5   2   5          8.40          7.62         0.76 o                         
   6   2   5         60.75         59.13         1.62 o                         
  -6   3   5        108.74        106.16         2.46 o                         
  -5   3   5         33.36         35.70         1.76 o                         
  -4   3   5         70.08         61.89         1.68 o                         
  -3   3   5          0.76          0.89         0.43 o                         
  -2   3   5       2175.06       2397.62        18.86 o                         
  -1   3   5       3751.17       3823.27        62.15 o                         
   0   3   5       1062.76       1098.21         8.02 o                         
   1   3   5        831.39        859.59         6.38 o                         
   2   3   5        647.72        728.98         6.65 o                         
   3   3   5        672.63        675.70         6.38 o                         
   4   3   5         48.02         42.08         2.15 o                         
   5   3   5         14.66         12.37         1.19 o                         
   6   3   5          8.20          8.97         1.29 o                         
  -6   4   5        214.44        226.17         4.54 o                         
  -5   4   5         57.82         58.51         1.93 o                         
  -4   4   5          0.20          0.47         0.40 o                         
  -3   4   5          4.85         12.71         0.95 o                         
  -2   4   5         28.07         18.63         0.60 o                         
  -1   4   5        257.29        300.99         2.63 o                         
   0   4   5        367.72        401.25         3.44 o                         
   1   4   5         51.14         50.53         0.71 o                         
   2   4   5          3.70          5.49         0.38 o                         
   3   4   5        203.14        202.34         2.44 o                         
   4   4   5        107.29        106.52         2.07 o                         
   5   4   5          7.75          7.10         1.33 o                         
   6   4   5         34.36         30.29         1.46 o                         
  -6   5   5          9.06         11.90         1.17 o                         
  -5   5   5         38.69         38.92         1.92 o                         
  -4   5   5         32.12         29.92         1.01 o                         
  -3   5   5         51.51         61.24         1.46 o                         
  -2   5   5         66.13         81.58         1.37 o                         
  -1   5   5         39.13         33.10         0.67 o                         
   0   5   5       1470.20       1567.80        11.30 o                         
   1   5   5        266.49        297.93         2.62 o                         
   2   5   5         90.23         99.73         1.18 o                         
   3   5   5         48.40         56.54         1.00 o                         
   4   5   5         42.44         37.27         1.06 o                         
   5   5   5         47.63         48.82         1.63 o                         
   6   5   5         42.76         36.95         2.05 o                         
  -6   6   5         71.60         76.55         2.39 o                         
  -5   6   5         55.00         46.43         1.84 o                         
  -4   6   5          3.02          1.79         0.40 o                         
  -3   6   5          0.92          2.55         0.47 o                         
  -2   6   5        591.76        561.22         4.76 o                         
  -1   6   5        171.63        155.16         1.79 o                         
   0   6   5        208.75        212.97         2.18 o                         
   1   6   5        205.20        191.83         2.39 o                         
   2   6   5          0.61          1.96         0.75 o                         
   3   6   5        412.31        423.14         4.50 o                         
   4   6   5         85.23         88.27         1.69 o                         
   5   6   5         37.73         31.50         1.39 o                         
   6   6   5          4.01          4.11         0.65 o                         
  -6   7   5         37.82         34.78         1.93 o                         
  -5   7   5         34.22         34.56         1.21 o                         
  -4   7   5        144.30        141.59         2.71 o                         
  -3   7   5        287.27        275.62         3.43 o                         
  -2   7   5         30.04         27.06         0.70 o                         
  -1   7   5          3.00          7.66         0.60 o                         
   0   7   5       1173.41       1213.46         9.06 o                         
   1   7   5        702.52        729.25         6.09 o                         
   2   7   5        427.22        421.29         3.85 o                         
   3   7   5        506.51        505.40         5.25 o                         
   4   7   5        146.55        144.34         2.64 o                         
   5   7   5         28.48         27.18         1.77 o                         
   6   7   5         79.89         76.07         3.14 o                         
  -6   8   5         11.72         13.77         1.05 o                         
  -5   8   5         72.84         74.16         2.64 o                         
  -4   8   5          0.09          0.49         0.52 o                         
  -3   8   5         59.83         49.31         1.33 o                         
  -2   8   5         85.80         94.85         1.48 o                         
  -1   8   5         97.10        104.81         1.49 o                         
   0   8   5         40.27         44.78         0.86 o                         
   1   8   5         47.69         52.71         0.89 o                         
   2   8   5          5.85          7.06         0.42 o                         
   3   8   5        101.98         96.61         1.71 o                         
   4   8   5          1.20         -0.31         0.31 o                         
   5   8   5          0.13         -0.10         0.72 o                         
   6   8   5          8.56          9.80         1.10 o                         
  -6   9   5         16.05         16.58         2.12 o                         
  -5   9   5          1.54          2.04         0.61 o                         
  -4   9   5         41.38         37.46         1.16 o                         
  -3   9   5         10.88         12.10         0.88 o                         
  -2   9   5        364.17        360.10         3.78 o                         
  -1   9   5        157.55        174.78         1.97 o                         
   0   9   5        591.49        559.98         4.96 o                         
   1   9   5         12.53         12.89         0.78 o                         
   2   9   5          0.00          2.66         0.40 o                         
   3   9   5        339.36        333.76         4.17 o                         
   4   9   5         10.82          8.61         0.76 o                         
   5   9   5          6.54          3.66         0.71 o                         
   6   9   5         95.66         97.13         2.67 o                         
  -6  10   5          0.01         -0.49         0.68 o                         
  -5  10   5          3.79          1.70         0.61 o                         
  -4  10   5        150.71        141.18         2.53 o                         
  -3  10   5        266.98        255.24         3.06 o                         
  -2  10   5         20.73         21.16         0.82 o                         
  -1  10   5          4.61          4.24         0.30 o                         
   0  10   5         18.48         23.75         0.98 o                         
   1  10   5        151.39        162.97         2.34 o                         
   2  10   5         19.09         27.48         0.83 o                         
   3  10   5          9.91          8.56         0.76 o                         
   4  10   5         67.48         56.69         1.53 o                         
   5  10   5          3.27          3.34         0.77 o                         
   6  10   5          7.81          8.09         1.06 o                         
  -5  11   5          0.49          0.22         0.49 o                         
  -4  11   5          7.95          7.75         0.70 o                         
  -3  11   5        143.20        145.35         2.33 o                         
  -2  11   5        368.40        355.86         3.64 o                         
  -1  11   5        265.22        239.85         2.72 o                         
   0  11   5        951.65        944.08         7.95 o                         
   1  11   5        294.40        275.33         3.23 o                         
   2  11   5        139.59        135.09         1.97 o                         
   3  11   5        259.51        252.30         3.07 o                         
   4  11   5          2.22          3.04         0.55 o                         
   5  11   5          0.03         -0.31         0.54 o                         
  -5  12   5          8.53         11.54         0.89 o                         
  -4  12   5         13.73         14.71         0.92 o                         
  -3  12   5         30.77         31.92         1.18 o                         
  -2  12   5          8.07         11.11         0.65 o                         
  -1  12   5        128.19        119.09         1.78 o                         
   0  12   5         40.34         36.22         1.12 o                         
   1  12   5         53.62         55.96         1.14 o                         
   2  12   5        405.84        367.88         3.97 o                         
   3  12   5         95.09         89.16         1.72 o                         
   4  12   5          0.33          0.03         0.45 o                         
   5  12   5          0.05          0.28         0.56 o                         
  -5  13   5         41.02         42.50         1.65 o                         
  -4  13   5         43.28         44.02         1.42 o                         
  -3  13   5        434.39        427.95         5.54 o                         
  -2  13   5         78.73         74.83         1.38 o                         
  -1  13   5        184.13        163.52         2.38 o                         
   0  13   5       1985.90       1890.45        16.70 o                         
   1  13   5        182.68        182.06         2.18 o                         
   2  13   5          0.02          0.28         0.32 o                         
   3  13   5         96.83        111.23         1.89 o                         
   4  13   5          3.85          3.56         0.66 o                         
   5  13   5          8.16         10.81         1.15 o                         
  -5  14   5          0.68         -0.17         0.50 o                         
  -4  14   5         85.87         85.67         1.79 o                         
  -3  14   5         26.05         23.72         1.03 o                         
  -2  14   5         48.95         50.49         1.63 o                         
  -1  14   5         11.28         10.19         0.73 o                         
   0  14   5         39.43         38.07         1.25 o                         
   1  14   5          0.88          1.78         0.35 o                         
   2  14   5          9.66          9.51         0.77 o                         
   3  14   5         19.17         18.90         0.95 o                         
   4  14   5          1.65          3.69         0.68 o                         
   5  14   5        294.62        303.20         5.15 o                         
  -4  15   5         20.26         21.87         1.30 o                         
  -3  15   5         62.34         63.53         1.94 o                         
  -2  15   5          1.97          2.38         0.52 o                         
  -1  15   5         18.44         17.80         0.93 o                         
   0  15   5        312.42        295.45         4.09 o                         
   1  15   5         18.06         15.72         0.74 o                         
   2  15   5          9.80         10.64         0.79 o                         
   3  15   5        163.98        167.23         2.46 o                         
   4  15   5          4.24          2.66         0.60 o                         
  -4  16   5         14.97         13.52         0.99 o                         
  -3  16   5        141.24        147.22         2.70 o                         
  -2  16   5          1.56          1.63         0.53 o                         
  -1  16   5          6.20          7.07         0.64 o                         
   0  16   5          5.03          5.32         0.72 o                         
   1  16   5          2.09          2.24         0.47 o                         
   2  16   5         63.28         56.21         1.39 o                         
   3  16   5          0.22          0.12         0.52 o                         
   4  16   5         51.00         56.57         1.58 o                         
  -3  17   5        209.16        218.80         4.20 o                         
  -2  17   5         14.96         13.33         0.99 o                         
  -1  17   5          4.37          2.89         0.56 o                         
   0  17   5        109.75        109.83         2.11 o                         
   1  17   5         37.87         34.13         1.21 o                         
   2  17   5         61.20         61.90         1.58 o                         
   3  17   5         32.89         38.33         1.35 o                         
  -3  18   5        230.51        262.96         4.63 o                         
  -2  18   5         11.55         20.20         1.29 o                         
  -1  18   5         42.14         39.53         1.47 o                         
   0  18   5          1.49          2.92         0.61 o                         
   1  18   5          5.27          4.18         0.71 o                         
   2  18   5        162.20        157.24         2.65 o                         
   3  18   5         36.25         38.27         1.88 o                         
  -2  19   5          2.44          3.86         0.83 o                         
  -1  19   5          0.37          0.07         0.51 o                         
   0  19   5         16.77         21.46         1.20 o                         
   1  19   5          5.82          6.17         0.80 o                         
   2  19   5          0.78          1.34         0.60 o                         
  -1  20   5          0.44          0.43         0.60 o                         
   0  20   5         15.88         18.12         1.30 o                         
   1  20   5          5.44         11.43         0.91 o                         
  -6   0   6        212.58        206.06         9.67 o                         
  -5   0   6         50.77         43.90         1.83 o                         
  -4   0   6        802.34        748.30        17.07 o                         
  -3   0   6         34.41         32.42         1.43 o                         
  -2   0   6        101.54        126.89         4.61 o                         
  -1   0   6        134.92        139.49         2.30 o                         
   0   0   6        120.90        121.18         2.02 o                         
   1   0   6        579.71        588.28         6.86 o                         
   2   0   6       2684.97       2836.99        33.15 o                         
   3   0   6        210.35        277.93         6.95 o                         
   4   0   6        107.91        128.59         3.59 o                         
   5   0   6         82.21         78.16         2.38 o                         
   6   0   6         16.91         17.80         1.94 o                         
  -6   1   6          0.02         -0.55         0.55 o                         
  -5   1   6        103.19         85.13         1.92 o                         
  -4   1   6         26.35         33.85         3.14 o                         
  -3   1   6         28.89         28.82         0.93 o                         
  -2   1   6         86.39         88.16         2.51 o                         
  -1   1   6        187.97        192.79         1.92 o                         
   0   1   6        109.06        109.69         1.33 o                         
   1   1   6         62.36         62.50         0.93 o                         
   2   1   6       1218.43       1261.25         9.71 o                         
   3   1   6          9.11          9.85         0.71 o                         
   4   1   6        846.70        856.19        10.80 o                         
   5   1   6          0.74          1.88         0.65 o                         
   6   1   6          6.71          5.29         0.96 o                         
  -6   2   6          8.34          9.06         0.98 o                         
  -5   2   6        493.63        460.51        13.12 o                         
  -4   2   6        344.16        327.16         4.79 o                         
  -3   2   6         17.92         16.30         0.97 o                         
  -2   2   6       1456.12       1517.66        13.16 o                         
  -1   2   6        839.21        904.33         6.58 o                         
   0   2   6        415.31        441.33         4.10 o                         
   1   2   6         70.69         85.07         1.19 o                         
   2   2   6        157.10        176.31         2.13 o                         
   3   2   6       1095.19       1039.25        10.19 o                         
   4   2   6        686.93        644.72         7.93 o                         
   5   2   6        306.80        307.13         5.95 o                         
   6   2   6          0.05         -0.20         0.51 o                         
  -6   3   6         94.02         96.41         2.69 o                         
  -5   3   6        380.84        356.97         7.87 o                         
  -4   3   6        636.51        594.37         6.29 o                         
  -3   3   6         24.62         29.35         1.42 o                         
  -2   3   6          1.58          3.11         0.89 o                         
  -1   3   6        312.27        304.97         2.74 o                         
   0   3   6          5.91         18.99         0.68 o                         
   1   3   6        593.88        581.52         4.58 o                         
   2   3   6        669.26        700.43         6.03 o                         
   3   3   6        355.45        437.74         4.98 o                         
   4   3   6        702.29        706.19         8.29 o                         
   5   3   6         56.50         51.92         1.94 o                         
   6   3   6          5.07          7.06         0.89 o                         
  -6   4   6         15.93         14.65         1.16 o                         
  -5   4   6       1290.92       1285.83        24.45 o                         
  -4   4   6        701.24        670.33         7.81 o                         
  -3   4   6          0.12          1.70         0.33 o                         
  -2   4   6        352.08        341.75         3.63 o                         
  -1   4   6        108.78        112.93         1.26 o                         
   0   4   6         19.30         21.46         0.57 o                         
   1   4   6         26.21         22.67         0.50 o                         
   2   4   6         96.49        108.61         1.79 o                         
   3   4   6          4.24          4.30         0.42 o                         
   4   4   6         21.42         30.75         1.20 o                         
   5   4   6         59.58         65.34         2.28 o                         
   6   4   6          1.57          3.20         0.84 o                         
  -6   5   6         92.24         86.38         2.34 o                         
  -5   5   6        177.31        187.84         3.05 o                         
  -4   5   6         49.07         48.14         1.26 o                         
  -3   5   6          6.63          4.05         0.56 o                         
  -2   5   6          5.94          9.64         0.56 o                         
  -1   5   6       1246.56       1376.66        10.20 o                         
   0   5   6        391.14        439.69         3.66 o                         
   1   5   6        125.50        138.97         1.73 o                         
   2   5   6        149.56        142.22         1.75 o                         
   3   5   6         27.50         17.54         0.62 o                         
   4   5   6        398.21        369.10         4.70 o                         
   5   5   6          5.25          6.74         0.83 o                         
   6   5   6         41.53         41.12         2.46 o                         
  -6   6   6          4.00          6.93         0.87 o                         
  -5   6   6         43.89         44.75         1.35 o                         
  -4   6   6         12.53         15.90         1.17 o                         
  -3   6   6         15.76         25.81         0.89 o                         
  -2   6   6          1.51          1.92         0.32 o                         
  -1   6   6          0.02          0.23         0.16 o                         
   0   6   6        555.49        535.92         4.63 o                         
   1   6   6         26.62         23.62         0.56 o                         
   2   6   6        138.69        157.78         1.85 o                         
   3   6   6         21.35         28.35         0.79 o                         
   4   6   6        194.71        195.44         2.78 o                         
   5   6   6         15.61         16.25         0.71 o                         
   6   6   6         43.61         67.05         2.64 o                         
  -6   7   6          1.18          0.60         0.58 o                         
  -5   7   6         67.86         64.40         1.55 o                         
  -4   7   6         83.43         88.11         2.10 o                         
  -3   7   6         14.16         12.36         0.80 o                         
  -2   7   6        344.94        348.98         3.91 o                         
  -1   7   6          4.46          3.21         0.31 o                         
   0   7   6         43.94         40.23         0.74 o                         
   1   7   6         16.97         20.26         0.58 o                         
   2   7   6         19.28         23.05         0.70 o                         
   3   7   6          0.44          2.71         0.38 o                         
   4   7   6        161.19        169.01         2.62 o                         
   5   7   6         18.98         21.50         1.76 o                         
   6   7   6        178.08        190.96         4.12 o                         
  -6   8   6          2.18          0.69         0.82 o                         
  -5   8   6        117.41        121.00         2.32 o                         
  -4   8   6        183.97        192.40         3.37 o                         
  -3   8   6         14.42         12.77         0.99 o                         
  -2   8   6          3.42          5.02         0.42 o                         
  -1   8   6         53.32         50.07         0.87 o                         
   0   8   6          2.05          1.07         0.24 o                         
   1   8   6         45.47         44.43         0.87 o                         
   2   8   6        348.85        362.17         3.49 o                         
   3   8   6        242.56        237.10         3.02 o                         
   4   8   6         62.56         49.16         1.31 o                         
   5   8   6         58.17         61.23         1.66 o                         
   6   8   6          5.63          7.08         0.74 o                         
  -6   9   6          3.59          2.26         1.05 o                         
  -5   9   6          3.52          3.08         0.75 o                         
  -4   9   6         75.01         68.79         1.85 o                         
  -3   9   6         35.64         43.71         1.53 o                         
  -2   9   6        496.85        477.85         5.20 o                         
  -1   9   6          0.19          0.83         0.24 o                         
   0   9   6          8.03         10.29         0.53 o                         
   1   9   6         57.99         61.42         1.14 o                         
   2   9   6        252.98        248.01         2.66 o                         
   3   9   6          0.10          7.53         0.66 o                         
   4   9   6         32.21         35.36         1.16 o                         
   5   9   6        136.88        152.87         2.88 o                         
   6   9   6         17.15         15.72         1.10 o                         
  -5  10   6         11.80         11.74         1.10 o                         
  -4  10   6         25.07         23.01         0.94 o                         
  -3  10   6       1038.81        969.15         9.84 o                         
  -2  10   6          8.95         10.32         0.62 o                         
  -1  10   6        588.38        592.73         4.86 o                         
   0  10   6        116.75        117.97         1.57 o                         
   1  10   6        652.40        630.64         6.00 o                         
   2  10   6        198.87        198.41         2.24 o                         
   3  10   6        225.31        220.09         2.84 o                         
   4  10   6        152.65        157.00         2.54 o                         
   5  10   6         74.07         80.98         2.02 o                         
  -5  11   6         23.83         21.16         1.15 o                         
  -4  11   6          0.10          0.69         0.38 o                         
  -3  11   6        203.43        193.78         2.89 o                         
  -2  11   6        394.36        362.81         3.82 o                         
  -1  11   6        104.84        104.23         1.54 o                         
   0  11   6        863.62        826.40         6.71 o                         
   1  11   6        881.63        866.09         7.10 o                         
   2  11   6         13.13         17.40         0.73 o                         
   3  11   6          2.56          5.60         0.57 o                         
   4  11   6         17.77         17.51         0.94 o                         
   5  11   6         17.60         16.82         1.25 o                         
  -5  12   6          3.76          2.27         0.63 o                         
  -4  12   6          8.36         10.27         0.93 o                         
  -3  12   6         33.59         39.88         1.93 o                         
  -2  12   6        191.97        180.65         2.23 o                         
  -1  12   6          6.74          9.40         0.55 o                         
   0  12   6        510.37        512.33         4.96 o                         
   1  12   6        372.92        366.17         3.91 o                         
   2  12   6        120.97        129.58         1.75 o                         
   3  12   6         26.57         34.12         1.10 o                         
   4  12   6          8.87          3.88         0.63 o                         
   5  12   6          7.22          8.20         0.94 o                         
  -5  13   6         49.94         47.86         1.46 o                         
  -4  13   6          1.89          1.45         0.54 o                         
  -3  13   6          4.12          3.63         0.58 o                         
  -2  13   6          5.51          6.16         0.52 o                         
  -1  13   6        475.27        461.99         4.65 o                         
   0  13   6        263.64        259.29         3.29 o                         
   1  13   6         28.78         30.78         1.02 o                         
   2  13   6         43.55         43.10         1.09 o                         
   3  13   6         52.75         50.92         1.14 o                         
   4  13   6          6.62          7.35         0.72 o                         
   5  13   6         12.06         12.25         1.09 o                         
  -4  14   6          0.62          1.14         0.52 o                         
  -3  14   6         12.02         10.90         0.84 o                         
  -2  14   6        127.58        125.48         2.38 o                         
  -1  14   6          0.85          0.84         0.38 o                         
   0  14   6        410.82        399.96         4.48 o                         
   1  14   6         11.15         12.95         0.66 o                         
   2  14   6         26.66         30.05         1.19 o                         
   3  14   6          3.28          2.52         0.42 o                         
   4  14   6         84.65         93.30         1.97 o                         
  -4  15   6         27.92         28.16         1.68 o                         
  -3  15   6         89.41         95.53         2.22 o                         
  -2  15   6         32.31         32.74         1.33 o                         
  -1  15   6          7.46          6.43         0.68 o                         
   0  15   6         42.98         44.47         1.32 o                         
   1  15   6         73.59         67.26         1.32 o                         
   2  15   6        152.71        149.48         2.48 o                         
   3  15   6         29.81         26.20         0.91 o                         
   4  15   6          2.65          2.35         0.75 o                         
  -4  16   6          4.96          4.00         0.85 o                         
  -3  16   6          0.05          0.62         0.47 o                         
  -2  16   6          3.34          2.33         0.63 o                         
  -1  16   6         10.44         11.09         0.77 o                         
   0  16   6        115.01        119.83         2.20 o                         
   1  16   6        133.92        128.47         2.47 o                         
   2  16   6         11.81         12.96         0.84 o                         
   3  16   6          9.58          9.74         0.72 o                         
   4  16   6          0.36         -0.07         0.69 o                         
  -3  17   6         61.50         70.45         2.06 o                         
  -2  17   6        113.25        124.68         2.43 o                         
  -1  17   6         28.62         30.28         1.55 o                         
   0  17   6         60.67         63.16         1.66 o                         
   1  17   6         13.51         12.04         0.71 o                         
   2  17   6          1.80          1.29         0.60 o                         
   3  17   6         49.98         53.67         1.33 o                         
  -3  18   6          1.34          1.70         0.69 o                         
  -2  18   6         28.08         32.79         1.66 o                         
  -1  18   6         33.30         35.70         1.35 o                         
   0  18   6         64.19         65.44         1.65 o                         
   1  18   6          0.56          1.99         0.46 o                         
   2  18   6          0.84          1.21         0.59 o                         
  -2  19   6          1.06          1.76         0.70 o                         
  -1  19   6         54.41         61.19         1.64 o                         
   0  19   6         66.26         70.60         1.68 o                         
   1  19   6         22.90         21.93         0.93 o                         
   2  19   6         13.55         21.22         1.11 o                         
   0  20   6         33.10         34.62         1.43 o                         
  -6   1   7         20.52         22.57         1.85 o                         
  -5   1   7         51.68         46.46         1.98 o                         
  -4   1   7        285.45        277.95         4.55 o                         
  -3   1   7        232.69        239.46         3.22 o                         
  -2   1   7        563.12        536.39         4.76 o                         
  -1   1   7         72.83         68.89         1.10 o                         
   0   1   7        111.92        115.22         1.47 o                         
   1   1   7          1.78          2.69         0.28 o                         
   2   1   7         13.54         21.21         0.57 o                         
   3   1   7        237.34        224.93         3.12 o                         
   4   1   7        712.84        683.35         8.15 o                         
   5   1   7         11.26         15.86         1.59 o                         
   6   1   7          0.49          1.02         0.55 o                         
  -6   2   7         10.73          9.80         1.08 o                         
  -5   2   7        230.12        214.57         5.78 o                         
  -4   2   7         20.93         22.74         0.90 o                         
  -3   2   7        126.87        110.92         1.96 o                         
  -2   2   7          7.41         11.09         0.58 o                         
  -1   2   7        438.26        518.60         4.27 o                         
   0   2   7         42.28         38.34         0.88 o                         
   1   2   7        699.59        713.73         6.23 o                         
   2   2   7         13.62         15.86         0.53 o                         
   3   2   7        739.18        713.74         8.16 o                         
   4   2   7         51.52         59.67         1.83 o                         
   5   2   7        280.36        272.68         5.65 o                         
   6   2   7          0.44          0.05         0.60 o                         
  -6   3   7          0.14         -0.53         0.68 o                         
  -5   3   7        125.93        119.23         3.74 o                         
  -4   3   7        526.88        522.53         5.84 o                         
  -3   3   7        136.13        142.11         2.44 o                         
  -2   3   7          0.34          0.70         0.27 o                         
  -1   3   7        420.86        466.02         3.76 o                         
   0   3   7        328.89        383.24         3.51 o                         
   1   3   7        140.49        149.38         1.71 o                         
   2   3   7         87.47         89.87         1.28 o                         
   3   3   7         68.07         69.93         1.52 o                         
   4   3   7        432.89        417.65         5.59 o                         
   5   3   7         12.27         16.19         1.32 o                         
   6   3   7         37.66         40.80         1.66 o                         
  -6   4   7         19.90         17.39         1.20 o                         
  -5   4   7          9.07          6.64         0.78 o                         
  -4   4   7        166.74        172.88         2.93 o                         
  -3   4   7        195.12        198.81         2.74 o                         
  -2   4   7          0.06          0.91         0.23 o                         
  -1   4   7        592.24        714.24         5.42 o                         
   0   4   7        123.03        135.18         1.55 o                         
   1   4   7        401.38        419.85         3.57 o                         
   2   4   7          0.25         -0.03         0.17 o                         
   3   4   7         35.56         36.28         0.98 o                         
   4   4   7        378.13        344.00         4.85 o                         
   5   4   7         12.58         15.63         1.59 o                         
   6   4   7         15.76         12.25         1.12 o                         
  -6   5   7         12.43          9.83         0.95 o                         
  -5   5   7         84.35         80.92         1.69 o                         
  -4   5   7          1.63          0.79         0.39 o                         
  -3   5   7         51.00         57.64         1.31 o                         
  -2   5   7        100.74         97.63         1.53 o                         
  -1   5   7         32.35         43.42         0.89 o                         
   0   5   7        302.19        311.90         2.86 o                         
   1   5   7        488.40        475.43         4.02 o                         
   2   5   7          6.68         10.15         0.64 o                         
   3   5   7        104.46         99.14         1.63 o                         
   4   5   7        112.74        106.44         2.23 o                         
   5   5   7          0.13          0.47         0.57 o                         
   6   5   7         26.99         31.85         1.74 o                         
  -6   6   7          1.51          1.99         0.77 o                         
  -5   6   7         89.64         73.91         1.59 o                         
  -4   6   7         91.20         86.44         1.80 o                         
  -3   6   7         49.79         51.38         1.37 o                         
  -2   6   7        518.18        518.53         4.91 o                         
  -1   6   7         61.50         64.99         1.02 o                         
   0   6   7        292.47        305.69         2.84 o                         
   1   6   7          8.51          8.28         0.52 o                         
   2   6   7        167.38        160.07         2.30 o                         
   3   6   7        254.60        215.42         3.09 o                         
   4   6   7         20.21         26.34         1.33 o                         
   5   6   7         25.78         26.65         1.24 o                         
   6   6   7          9.82          9.09         0.94 o                         
  -6   7   7          0.19         -0.46         0.46 o                         
  -5   7   7         39.33         40.49         1.43 o                         
  -4   7   7          4.12          6.63         0.67 o                         
  -3   7   7        174.60        157.43         2.33 o                         
  -2   7   7         42.22         39.08         0.85 o                         
  -1   7   7         58.30         63.38         1.30 o                         
   0   7   7        779.91        781.09         6.53 o                         
   1   7   7        646.11        672.08         5.76 o                         
   2   7   7         47.93         57.59         1.05 o                         
   3   7   7        113.78        116.68         1.87 o                         
   4   7   7          7.62          5.36         0.53 o                         
   5   7   7         22.68         21.05         1.71 o                         
   6   7   7         20.19         19.97         1.66 o                         
  -6   8   7          3.64          1.76         0.70 o                         
  -5   8   7         14.69         19.41         1.19 o                         
  -4   8   7          0.43          0.72         0.48 o                         
  -3   8   7          0.10          0.31         0.33 o                         
  -2   8   7          0.67          1.55         0.38 o                         
  -1   8   7         84.96        100.83         1.57 o                         
   0   8   7         21.32         22.31         0.63 o                         
   1   8   7         44.91         44.76         0.92 o                         
   2   8   7        273.23        255.90         2.73 o                         
   3   8   7         41.07         40.47         1.04 o                         
   4   8   7        156.28        150.41         2.39 o                         
   5   8   7         38.66         35.18         2.11 o                         
   6   8   7         11.82         10.04         1.31 o                         
  -6   9   7         31.34         31.72         1.57 o                         
  -5   9   7         72.26         65.31         1.87 o                         
  -4   9   7         55.46         47.66         1.37 o                         
  -3   9   7        467.69        452.32         5.01 o                         
  -2   9   7        325.43        311.29         3.82 o                         
  -1   9   7         85.89         90.19         1.34 o                         
   0   9   7          8.72         10.28         0.61 o                         
   1   9   7          3.32          0.97         0.28 o                         
   2   9   7         21.08         16.50         0.72 o                         
   3   9   7        197.87        210.76         2.75 o                         
   4   9   7        144.77        135.45         2.19 o                         
   5   9   7          0.38          1.26         0.53 o                         
  -5  10   7          1.38          1.61         0.63 o                         
  -4  10   7        194.15        177.78         2.86 o                         
  -3  10   7         41.07         35.31         1.33 o                         
  -2  10   7          7.61         11.94         0.65 o                         
  -1  10   7        634.59        614.54         5.51 o                         
   0  10   7         71.27         74.33         1.24 o                         
   1  10   7        809.81        772.34         8.78 o                         
   2  10   7         64.66         65.27         1.25 o                         
   3  10   7         21.81         20.87         0.92 o                         
   4  10   7         96.83        100.88         2.11 o                         
   5  10   7          3.03          0.23         0.51 o                         
  -5  11   7        102.88         96.71         2.72 o                         
  -4  11   7         46.52         40.51         1.25 o                         
  -3  11   7        113.09        124.32         2.70 o                         
  -2  11   7        296.51        311.81         3.47 o                         
  -1  11   7          5.06          8.72         0.56 o                         
   0  11   7          0.06          0.03         0.24 o                         
   1  11   7        120.02        115.23         1.73 o                         
   2  11   7        352.47        328.01         3.64 o                         
   3  11   7        234.34        214.61         3.02 o                         
   4  11   7         24.98         20.44         1.13 o                         
   5  11   7          2.50          3.12         0.67 o                         
  -5  12   7        155.87        177.35         2.89 o                         
  -4  12   7          0.74         -0.24         0.60 o                         
  -3  12   7         37.94         30.28         1.11 o                         
  -2  12   7         22.54         20.07         1.12 o                         
  -1  12   7        413.69        412.85         4.15 o                         
   0  12   7          6.77          9.49         0.67 o                         
   1  12   7        670.78        646.58         5.77 o                         
   2  12   7         39.17         41.19         1.21 o                         
   3  12   7         37.04         34.64         1.18 o                         
   4  12   7         49.50         48.86         1.38 o                         
   5  12   7         96.72        105.50         2.47 o                         
  -5  13   7          0.13         -0.01         0.65 o                         
  -4  13   7         21.57         24.35         1.48 o                         
  -3  13   7         52.06         55.07         1.80 o                         
  -2  13   7        168.47        164.12         2.16 o                         
  -1  13   7         51.03         45.70         1.16 o                         
   0  13   7         43.88         43.05         1.15 o                         
   1  13   7         94.35         95.47         1.67 o                         
   2  13   7          2.13          3.24         0.51 o                         
   3  13   7         11.77          9.39         0.65 o                         
   4  13   7         43.98         46.53         1.46 o                         
  -4  14   7         75.91         74.62         1.95 o                         
  -3  14   7         42.12         41.89         1.36 o                         
  -2  14   7         33.27         34.54         1.26 o                         
  -1  14   7        154.69        142.37         2.14 o                         
   0  14   7          0.55         25.25         2.34 o                         
   1  14   7        158.64        160.26         2.09 o                         
   2  14   7        114.58        106.70         1.83 o                         
   3  14   7         54.06         48.95         1.14 o                         
   4  14   7         13.46         12.95         0.93 o                         
  -4  15   7         92.15         92.99         2.71 o                         
  -3  15   7          7.74          8.16         0.77 o                         
  -2  15   7         15.27         16.01         1.02 o                         
  -1  15   7          0.52          0.18         0.38 o                         
   0  15   7        126.49        120.07         2.08 o                         
   1  15   7        117.09        108.27         1.69 o                         
   2  15   7         15.64         15.11         0.89 o                         
   3  15   7          0.05          0.13         0.35 o                         
   4  15   7          1.29          0.15         0.67 o                         
  -3  16   7          2.63          6.25         0.63 o                         
  -2  16   7         12.13         12.43         1.01 o                         
  -1  16   7         84.64         85.84         1.71 o                         
   0  16   7          1.58          1.05         0.56 o                         
   1  16   7         68.34         65.91         1.26 o                         
   2  16   7         17.59         17.21         0.92 o                         
   3  16   7         24.10         23.54         1.06 o                         
  -3  17   7        178.92        192.39         3.54 o                         
  -2  17   7        273.97        297.29         4.08 o                         
  -1  17   7        100.56         98.83         1.82 o                         
   0  17   7        307.04        299.75         3.96 o                         
   1  17   7         73.90         73.25         1.33 o                         
   2  17   7         29.50         32.20         1.13 o                         
   3  17   7         64.46         72.19         1.92 o                         
  -2  18   7          3.97          4.82         0.77 o                         
  -1  18   7         29.39         33.80         1.29 o                         
   0  18   7          2.55          4.56         0.76 o                         
   1  18   7        201.39        187.07         2.89 o                         
   2  18   7         28.47         28.31         1.08 o                         
  -1  19   7         50.81         56.90         1.74 o                         
   0  19   7         77.86         70.18         1.69 o                         
   1  19   7         26.87         33.87         1.25 o                         
  -6   0   8          8.64          8.55         1.87 o                         
  -5   0   8         42.47         49.39         5.97 o                         
  -4   0   8         55.16         61.92         2.56 o                         
  -3   0   8         58.65         60.27         1.75 o                         
  -2   0   8        301.07        293.84         3.89 o                         
  -1   0   8         23.25         24.86         2.02 o                         
   0   0   8         11.73         25.81         1.12 o                         
   1   0   8         69.92         85.88         1.97 o                         
   2   0   8        279.55        301.94         3.65 o                         
   3   0   8        108.04         94.04         3.18 o                         
   4   0   8         54.37         70.30         3.53 o                         
   5   0   8        378.56        377.89         7.92 o                         
   6   0   8          1.10          0.95         1.26 o                         
  -6   1   8         26.45         31.72         2.17 o                         
  -5   1   8        154.36        145.55         5.05 o                         
  -4   1   8        198.44        199.89         3.48 o                         
  -3   1   8         26.00         26.53         0.98 o                         
  -2   1   8        772.15        721.55         5.32 o                         
  -1   1   8        440.11        455.12         4.20 o                         
   0   1   8        433.04        428.54         4.43 o                         
   1   1   8         23.37         24.10         0.65 o                         
   2   1   8        178.05        177.62         2.05 o                         
   3   1   8        122.85        145.82         2.43 o                         
   4   1   8         26.68         29.69         1.34 o                         
   5   1   8         64.75         58.29         2.54 o                         
   6   1   8         18.73         19.02         1.15 o                         
  -6   2   8         13.29         10.98         1.38 o                         
  -5   2   8         12.17         15.89         1.49 o                         
  -4   2   8        345.11        348.77         5.42 o                         
  -3   2   8        335.83        356.58         4.40 o                         
  -2   2   8        362.64        378.43         3.54 o                         
  -1   2   8        175.46        191.80         2.06 o                         
   0   2   8         43.59         48.21         1.03 o                         
   1   2   8        439.13        454.77         4.13 o                         
   2   2   8        498.22        519.07         4.57 o                         
   3   2   8         66.97         60.56         1.49 o                         
   4   2   8        567.44        549.59         8.28 o                         
   5   2   8        555.18        546.25         7.29 o                         
   6   2   8          0.03          0.23         0.56 o                         
  -6   3   8          0.87          0.39         0.74 o                         
  -5   3   8          8.46          8.22         1.17 o                         
  -4   3   8        316.63        309.69         4.50 o                         
  -3   3   8        252.70        244.04         3.42 o                         
  -2   3   8        813.23        787.47         7.06 o                         
  -1   3   8        206.13        242.24         2.32 o                         
   0   3   8          0.36          0.33         0.22 o                         
   1   3   8         85.22         82.45         1.26 o                         
   2   3   8          0.06          1.83         0.58 o                         
   3   3   8        481.02        464.90         5.39 o                         
   4   3   8        309.34        307.85         5.20 o                         
   5   3   8         68.72         73.73         2.12 o                         
   6   3   8          1.90         -0.23         0.69 o                         
  -6   4   8         73.31         64.05         4.66 o                         
  -5   4   8          2.46          7.52         0.72 o                         
  -4   4   8       1035.99        982.59        10.96 o                         
  -3   4   8          1.13          3.34         0.52 o                         
  -2   4   8        150.64        143.15         1.89 o                         
  -1   4   8          0.16          1.41         0.28 o                         
   0   4   8        323.66        341.95         3.15 o                         
   1   4   8        501.87        526.94         4.66 o                         
   2   4   8        296.07        312.67         3.23 o                         
   3   4   8          2.57          7.26         0.55 o                         
   4   4   8         39.18         46.14         1.57 o                         
   5   4   8        837.17        810.97        10.18 o                         
   6   4   8        180.50        175.39         3.63 o                         
  -6   5   8         14.59          9.96         1.08 o                         
  -5   5   8          0.55          0.02         0.46 o                         
  -4   5   8        124.48        105.68         2.32 o                         
  -3   5   8          1.48          2.70         0.48 o                         
  -2   5   8          0.14          0.51         0.23 o                         
  -1   5   8        105.06        129.28         1.53 o                         
   0   5   8         64.13         86.75         1.24 o                         
   1   5   8         79.48         92.15         1.23 o                         
   2   5   8          6.77          5.91         0.49 o                         
   3   5   8          0.08          0.05         0.28 o                         
   4   5   8         10.40         10.95         0.84 o                         
   5   5   8         50.71         48.25         1.82 o                         
   6   5   8         19.90         17.85         1.56 o                         
  -6   6   8         38.94         30.91         1.27 o                         
  -5   6   8         28.46         20.71         0.95 o                         
  -4   6   8         15.39         17.66         0.78 o                         
  -3   6   8          6.07          7.92         0.70 o                         
  -2   6   8        231.63        246.67         2.98 o                         
  -1   6   8         38.95         39.79         0.77 o                         
   0   6   8        400.69        432.92         4.08 o                         
   1   6   8          2.54          2.97         0.33 o                         
   2   6   8         22.90         21.29         0.64 o                         
   3   6   8        166.88        156.50         2.15 o                         
   4   6   8        164.39        157.81         3.19 o                         
   5   6   8        199.63        195.87         5.06 o                         
   6   6   8         42.75         50.72         2.22 o                         
  -6   7   8         25.26         27.05         1.49 o                         
  -5   7   8        106.77        115.53         2.43 o                         
  -4   7   8        118.08        105.47         2.26 o                         
  -3   7   8        217.53        184.67         2.63 o                         
  -2   7   8        115.01        110.38         1.74 o                         
  -1   7   8         12.53         20.04         0.60 o                         
   0   7   8        320.43        324.67         3.29 o                         
   1   7   8        128.87        144.53         1.77 o                         
   2   7   8          1.73          2.86         0.40 o                         
   3   7   8          0.22          0.49         0.38 o                         
   4   7   8         20.39         31.40         1.52 o                         
   5   7   8         15.12         16.00         1.45 o                         
   6   7   8          0.02          0.31         0.81 o                         
  -5   8   8        173.02        176.29         3.05 o                         
  -4   8   8        347.97        357.34         4.63 o                         
  -3   8   8         80.30         77.90         1.55 o                         
  -2   8   8          4.21          3.05         0.51 o                         
  -1   8   8          2.78          1.78         0.35 o                         
   0   8   8          6.84          9.02         0.52 o                         
   1   8   8          0.00          0.27         0.28 o                         
   2   8   8          3.56          2.80         0.38 o                         
   3   8   8         86.21         88.52         1.60 o                         
   4   8   8         71.39         67.81         1.75 o                         
   5   8   8        195.95        204.64         4.23 o                         
  -5   9   8         29.12         33.87         1.39 o                         
  -4   9   8         41.82         38.51         1.26 o                         
  -3   9   8          5.30          5.03         0.70 o                         
  -2   9   8         30.96         23.32         1.15 o                         
  -1   9   8        300.99        303.74         3.28 o                         
   0   9   8          1.17          1.89         0.36 o                         
   1   9   8         20.54         21.37         0.83 o                         
   2   9   8        452.93        414.29         4.23 o                         
   3   9   8         94.71         81.01         1.57 o                         
   4   9   8          4.66          5.54         0.55 o                         
   5   9   8         14.27         14.49         1.38 o                         
  -5  10   8         11.28         14.70         1.04 o                         
  -4  10   8        130.27        124.71         2.65 o                         
  -3  10   8         14.33         11.96         1.08 o                         
  -2  10   8        436.47        416.59         5.22 o                         
  -1  10   8        146.14        136.01         1.95 o                         
   0  10   8          0.08         -0.21         0.30 o                         
   1  10   8        220.32        208.77         2.76 o                         
   2  10   8         12.78         12.99         0.68 o                         
   3  10   8        197.45        201.39         2.89 o                         
   4  10   8         44.67         46.84         1.34 o                         
   5  10   8         20.88         21.10         1.63 o                         
  -5  11   8         25.46         32.09         2.05 o                         
  -4  11   8         20.27         18.76         1.38 o                         
  -3  11   8          0.02         -0.25         0.53 o                         
  -2  11   8        141.74        137.94         2.30 o                         
  -1  11   8         44.59         46.34         1.49 o                         
   0  11   8        511.08        492.30         5.18 o                         
   1  11   8        568.93        565.30         5.71 o                         
   2  11   8        455.28        450.09         4.43 o                         
   3  11   8         32.42         33.42         1.15 o                         
   4  11   8          3.76          3.53         0.55 o                         
   5  11   8         50.46         43.90         1.66 o                         
  -5  12   8        115.16        132.25         3.18 o                         
  -4  12   8         64.56         64.52         2.12 o                         
  -3  12   8          7.23          6.83         0.89 o                         
  -2  12   8        229.26        205.77         3.17 o                         
  -1  12   8        652.33        616.46         5.73 o                         
   0  12   8        394.78        383.96         3.91 o                         
   1  12   8          0.63          1.85         0.51 o                         
   2  12   8        209.89        195.27         2.81 o                         
   3  12   8        113.23        121.82         2.38 o                         
   4  12   8          0.08          1.16         0.46 o                         
   5  12   8         10.32         10.48         1.00 o                         
  -4  13   8          9.97          9.48         1.02 o                         
  -3  13   8         61.99         62.70         1.90 o                         
  -2  13   8          8.91          8.17         0.57 o                         
  -1  13   8         73.88         73.56         1.40 o                         
   0  13   8         53.47         57.52         1.30 o                         
   1  13   8         37.20         40.01         1.25 o                         
   2  13   8          9.75          8.59         0.72 o                         
   3  13   8         50.71         54.30         1.55 o                         
   4  13   8          2.33          1.74         0.54 o                         
  -4  14   8         38.61         38.84         1.81 o                         
  -3  14   8          0.27          0.76         0.50 o                         
  -2  14   8         44.03         41.33         1.39 o                         
  -1  14   8         53.20         52.24         1.32 o                         
   0  14   8          7.48         10.38         0.80 o                         
   1  14   8          9.91         12.04         0.79 o                         
   2  14   8          5.41          6.16         0.73 o                         
   3  14   8         17.36         16.41         0.87 o                         
   4  14   8          4.14          4.49         0.67 o                         
  -4  15   8         16.87         19.51         1.26 o                         
  -3  15   8         63.62         59.94         1.94 o                         
  -2  15   8        115.82        123.20         2.19 o                         
  -1  15   8          0.54          0.18         0.35 o                         
   0  15   8         59.98         61.62         1.55 o                         
   1  15   8         70.93         66.12         1.24 o                         
   2  15   8          6.23          8.75         0.77 o                         
   3  15   8         48.93         39.72         1.38 o                         
   4  15   8         31.49         28.21         1.31 o                         
  -3  16   8          0.00          0.83         0.58 o                         
  -2  16   8         23.24         22.75         1.26 o                         
  -1  16   8         40.73         37.82         1.24 o                         
   0  16   8         20.62         25.81         1.13 o                         
   1  16   8          2.34          2.64         0.40 o                         
   2  16   8         48.54         51.29         1.43 o                         
   3  16   8          2.11          3.89         0.69 o                         
  -3  17   8         16.70         26.06         1.65 o                         
  -2  17   8        134.13        143.70         2.81 o                         
  -1  17   8         93.46         99.74         2.30 o                         
   0  17   8         35.15         37.56         1.48 o                         
   1  17   8         12.26         10.23         0.59 o                         
   2  17   8          7.04          9.92         0.75 o                         
  -2  18   8          7.07         11.14         1.06 o                         
  -1  18   8         18.60         13.37         1.13 o                         
   0  18   8          5.25          3.62         0.65 o                         
   1  18   8         14.73         15.65         0.88 o                         
   2  18   8          4.85          4.21         0.62 o                         
   0  19   8        100.31        105.69         1.99 o                         
  -6   1   9          3.44          5.23         1.16 o                         
  -5   1   9          7.93          9.30         1.25 o                         
  -4   1   9         35.21         39.50         1.54 o                         
  -3   1   9        102.60         97.53         1.90 o                         
  -2   1   9        405.52        370.32         3.12 o                         
  -1   1   9         67.98         84.75         1.38 o                         
   0   1   9         77.67         73.67         1.24 o                         
   1   1   9        201.30        222.03         2.62 o                         
   2   1   9          1.57          1.31         0.25 o                         
   3   1   9         15.48         16.48         0.93 o                         
   4   1   9          6.00          7.30         0.86 o                         
   5   1   9         85.10         82.55         2.34 o                         
   6   1   9         44.26         40.92         1.49 o                         
  -6   2   9         23.73         28.90         2.23 o                         
  -5   2   9          1.21          0.98         0.70 o                         
  -4   2   9        210.87        211.29         3.66 o                         
  -3   2   9        306.48        294.80         3.90 o                         
  -2   2   9         27.20         30.43         0.80 o                         
  -1   2   9         80.55         68.16         1.15 o                         
   0   2   9        642.83        681.33         5.90 o                         
   1   2   9        286.21        292.42         3.03 o                         
   2   2   9         67.39         61.36         1.12 o                         
   3   2   9        152.68        142.07         2.48 o                         
   4   2   9        119.08        118.53         2.59 o                         
   5   2   9         93.88         88.44         2.44 o                         
   6   2   9         72.26         68.75         1.90 o                         
  -6   3   9         21.70         27.43         2.63 o                         
  -5   3   9         63.97         66.32         2.26 o                         
  -4   3   9         16.63         22.38         1.49 o                         
  -3   3   9        420.04        428.36         5.31 o                         
  -2   3   9        206.61        195.10         2.31 o                         
  -1   3   9         32.39         45.29         0.87 o                         
   0   3   9        331.54        355.52         3.51 o                         
   1   3   9        188.80        195.89         2.27 o                         
   2   3   9        762.03        760.58         6.20 o                         
   3   3   9        107.37        106.99         2.10 o                         
   4   3   9        121.46        115.33         2.38 o                         
   5   3   9          0.86          1.90         0.70 o                         
   6   3   9         18.93         18.86         1.49 o                         
  -6   4   9          0.03         -0.72         0.84 o                         
  -5   4   9          9.20          6.79         0.89 o                         
  -4   4   9          0.08         -0.31         0.45 o                         
  -3   4   9        143.37        134.55         2.26 o                         
  -2   4   9        171.23        166.16         1.97 o                         
  -1   4   9         19.51         18.92         0.61 o                         
   0   4   9        342.08        383.54         3.54 o                         
   1   4   9        712.70        755.70         6.09 o                         
   2   4   9         13.49         14.48         0.59 o                         
   3   4   9          7.55          9.23         0.59 o                         
   4   4   9         30.64         29.43         1.88 o                         
   5   4   9         86.03         80.78         2.68 o                         
   6   4   9         39.48         48.46         1.96 o                         
  -6   5   9          2.83          2.12         0.77 o                         
  -5   5   9        103.38         83.86         2.27 o                         
  -4   5   9        191.15        178.78         3.45 o                         
  -3   5   9        395.20        412.00         6.50 o                         
  -2   5   9        183.09        183.12         2.59 o                         
  -1   5   9         10.86         13.59         0.63 o                         
   0   5   9        122.86        145.84         1.79 o                         
   1   5   9        154.40        164.07         1.86 o                         
   2   5   9        246.67        259.57         2.91 o                         
   3   5   9        383.98        352.72         4.06 o                         
   4   5   9         32.22         31.24         1.48 o                         
   5   5   9        257.03        245.34         4.33 o                         
   6   5   9          1.97          2.06         0.80 o                         
  -6   6   9          6.22          5.83         0.87 o                         
  -5   6   9          5.27          7.89         0.81 o                         
  -4   6   9         76.56         65.25         1.92 o                         
  -3   6   9         97.05         79.77         1.77 o                         
  -2   6   9        125.38        127.52         1.95 o                         
  -1   6   9         73.65         76.33         1.16 o                         
   0   6   9         16.02         21.63         0.71 o                         
   1   6   9         42.70         30.65         0.81 o                         
   2   6   9         10.82         12.03         0.64 o                         
   3   6   9         34.47         30.88         0.91 o                         
   4   6   9          4.84          4.60         0.56 o                         
   5   6   9          4.23          4.85         0.98 o                         
  -5   7   9          2.54          3.40         0.75 o                         
  -4   7   9        101.01         85.61         2.10 o                         
  -3   7   9        142.36        134.24         2.39 o                         
  -2   7   9        208.93        205.03         2.70 o                         
  -1   7   9        123.41        113.72         1.60 o                         
   0   7   9        254.68        233.26         2.40 o                         
   1   7   9        277.83        276.45         3.02 o                         
   2   7   9         14.56         14.82         0.61 o                         
   3   7   9         57.28         47.71         1.44 o                         
   4   7   9         34.93         32.57         1.75 o                         
   5   7   9         34.14         28.61         1.83 o                         
  -5   8   9          0.91          0.63         0.53 o                         
  -4   8   9          0.01          0.16         0.80 o                         
  -3   8   9        209.69        211.92         3.18 o                         
  -2   8   9          0.19          0.75         0.41 o                         
  -1   8   9          8.65          9.93         0.71 o                         
   0   8   9         50.87         58.32         1.25 o                         
   1   8   9         33.77         31.03         0.89 o                         
   2   8   9        192.48        191.48         3.11 o                         
   3   8   9         55.41         55.11         1.45 o                         
   4   8   9        160.27        148.89         2.64 o                         
   5   8   9         10.78         13.28         1.33 o                         
  -5   9   9          1.04          1.57         0.56 o                         
  -4   9   9         49.53         49.27         1.42 o                         
  -3   9   9        199.95        181.90         4.35 o                         
  -2   9   9        152.89        116.03         2.28 o                         
  -1   9   9         14.84         11.81         0.67 o                         
   0   9   9          1.14          2.95         0.37 o                         
   1   9   9        236.17        235.06         2.75 o                         
   2   9   9        281.90        283.18         3.73 o                         
   3   9   9          2.72          8.41         0.79 o                         
   4   9   9          0.00         -0.04         0.47 o                         
   5   9   9         15.68         17.88         1.80 o                         
  -5  10   9         68.02         62.07         2.36 o                         
  -4  10   9          0.25         -0.44         0.44 o                         
  -3  10   9         19.64         16.85         1.32 o                         
  -2  10   9          2.47          6.69         0.74 o                         
  -1  10   9         67.61         52.05         1.19 o                         
   0  10   9        799.63        793.75         7.09 o                         
   1  10   9        121.69        124.92         1.94 o                         
   2  10   9          0.38          0.12         0.35 o                         
   3  10   9         12.59          9.78         0.83 o                         
   4  10   9         19.59         17.75         1.15 o                         
   5  10   9         17.94         16.04         1.66 o                         
  -5  11   9         13.35         16.01         1.50 o                         
  -4  11   9         12.67         16.02         1.32 o                         
  -3  11   9        166.95        157.69         3.34 o                         
  -2  11   9         94.01         94.70         2.98 o                         
  -1  11   9        101.85        110.95         1.89 o                         
   0  11   9        891.30        881.73         7.81 o                         
   1  11   9         23.15         25.37         1.11 o                         
   2  11   9        565.78        561.43         5.91 o                         
   3  11   9         55.60         47.25         1.40 o                         
   4  11   9         11.64         13.55         1.06 o                         
   5  11   9         92.06         97.72         2.72 o                         
  -4  12   9        144.94        153.37         3.46 o                         
  -3  12   9          1.41          3.18         0.77 o                         
  -2  12   9         10.32          8.23         0.91 o                         
  -1  12   9         93.07         90.54         1.70 o                         
   0  12   9         69.15         66.81         1.49 o                         
   1  12   9        142.88        135.20         2.43 o                         
   2  12   9         36.16         37.38         1.20 o                         
   3  12   9         23.35         26.82         1.09 o                         
   4  12   9          1.93          2.77         0.67 o                         
  -4  13   9          1.95         -0.59         0.59 o                         
  -3  13   9        175.90        173.95         3.37 o                         
  -2  13   9         23.95         27.29         1.42 o                         
  -1  13   9         17.49         16.05         0.82 o                         
   0  13   9        803.25        802.52         8.76 o                         
   1  13   9         33.30         33.33         1.38 o                         
   2  13   9         27.33         25.42         1.10 o                         
   3  13   9        224.55        235.72         3.24 o                         
   4  13   9          2.27          3.09         0.60 o                         
  -4  14   9         10.46         10.70         1.17 o                         
  -3  14   9          0.06         -0.37         0.73 o                         
  -2  14   9          6.66          5.25         0.85 o                         
  -1  14   9          0.05          0.56         0.61 o                         
   0  14   9         42.48         41.44         1.39 o                         
   1  14   9         81.22         79.10         1.97 o                         
   2  14   9         41.94         47.67         1.39 o                         
   3  14   9         18.60         16.87         1.01 o                         
   4  14   9         24.36         24.84         1.23 o                         
  -3  15   9          9.11         10.49         0.89 o                         
  -2  15   9          0.06         -0.39         0.57 o                         
  -1  15   9         23.26         23.63         1.45 o                         
   0  15   9        154.16        157.42         2.76 o                         
   1  15   9         54.75         51.79         1.36 o                         
   2  15   9          4.81          3.77         0.59 o                         
   3  15   9          1.01          1.32         0.62 o                         
  -3  16   9         37.84         37.68         2.32 o                         
  -2  16   9          0.36          0.51         0.68 o                         
  -1  16   9         10.77          8.37         1.41 o                         
   0  16   9          4.73          3.31         0.73 o                         
   1  16   9        105.80        103.16         2.04 o                         
   2  16   9         20.79         21.47         1.23 o                         
   3  16   9         23.14         26.52         1.39 o                         
  -2  17   9         39.65         44.74         1.94 o                         
  -1  17   9          2.31          3.30         0.73 o                         
   0  17   9        139.13        137.46         2.66 o                         
   1  17   9         24.44         23.34         1.05 o                         
   2  17   9         34.37         37.76         1.23 o                         
  -1  18   9         10.63         14.16         1.14 o                         
   0  18   9          8.42         14.35         1.52 o                         
   1  18   9          2.98          1.91         0.70 o                         
  -6   0  10         95.51         97.42         4.61 o                         
  -5   0  10          2.07         -0.18         1.11 o                         
  -4   0  10          0.15         -1.01         1.01 o                         
  -3   0  10       2836.92       2681.87        32.37 o                         
  -2   0  10        170.19        143.86         2.34 o                         
  -1   0  10        753.22        767.52         9.49 o                         
   0   0  10        505.57        523.78         6.87 o                         
   1   0  10        270.70        285.88         4.31 o                         
   2   0  10        150.36        158.06         2.41 o                         
   3   0  10        693.49        682.63         9.93 o                         
   4   0  10         18.20         21.10         1.97 o                         
   5   0  10        143.74        151.44         4.65 o                         
   6   0  10        117.31        109.34         6.74 o                         
  -6   1  10         19.90         23.84         2.20 o                         
  -5   1  10         10.70         12.52         1.29 o                         
  -4   1  10          6.13          6.06         0.97 o                         
  -3   1  10        201.39        195.23         2.99 o                         
  -2   1  10         88.89         84.89         1.27 o                         
  -1   1  10          7.10         13.42         0.71 o                         
   0   1  10          6.21         11.04         0.64 o                         
   1   1  10         14.51         18.01         0.76 o                         
   2   1  10          5.11          8.11         0.50 o                         
   3   1  10          0.64          2.14         0.54 o                         
   4   1  10          1.01          1.09         0.66 o                         
   5   1  10        237.88        224.97         4.15 o                         
   6   1  10         14.71         18.97         1.75 o                         
  -6   2  10          1.71          0.73         0.90 o                         
  -5   2  10          1.86          1.04         0.76 o                         
  -4   2  10          1.46          0.47         0.52 o                         
  -3   2  10         86.21         84.29         2.01 o                         
  -2   2  10        488.48        491.30         4.52 o                         
  -1   2  10        308.02        315.08         3.36 o                         
   0   2  10        513.39        529.00         4.90 o                         
   1   2  10         26.55         30.71         0.84 o                         
   2   2  10        126.15        134.97         1.70 o                         
   3   2  10        689.10        669.98         7.45 o                         
   4   2  10         25.81         26.28         1.37 o                         
   5   2  10          4.70          3.67         0.81 o                         
   6   2  10          5.93          3.22         1.00 o                         
  -6   3  10          9.72          7.46         1.26 o                         
  -5   3  10        146.60        154.28         3.57 o                         
  -4   3  10        171.25        167.80         3.35 o                         
  -3   3  10        610.86        552.89         6.58 o                         
  -2   3  10        277.27        274.03         2.85 o                         
  -1   3  10          1.80          1.99         0.32 o                         
   0   3  10        311.19        332.17         3.44 o                         
   1   3  10          0.19          0.79         0.29 o                         
   2   3  10          0.42          1.25         0.28 o                         
   3   3  10          3.23          4.18         0.63 o                         
   4   3  10          0.05         -0.45         0.45 o                         
   5   3  10        123.00        119.81         2.87 o                         
  -6   4  10         18.66         21.19         2.36 o                         
  -5   4  10         76.01         81.45         2.23 o                         
  -4   4  10         10.27          6.00         0.88 o                         
  -3   4  10         99.38         93.17         1.88 o                         
  -2   4  10         15.17         13.76         0.62 o                         
  -1   4  10         41.34         35.93         0.87 o                         
   0   4  10         83.07         78.75         1.30 o                         
   1   4  10         60.09         64.38         1.14 o                         
   2   4  10         69.65         75.10         1.21 o                         
   3   4  10         16.83         14.99         0.80 o                         
   4   4  10          1.42          0.95         0.61 o                         
   5   4  10          1.88          6.90         0.94 o                         
  -5   5  10        171.65        175.13         3.44 o                         
  -4   5  10          2.45          1.79         0.62 o                         
  -3   5  10        201.57        154.73         2.67 o                         
  -2   5  10          6.82         12.25         0.57 o                         
  -1   5  10        148.54        150.01         1.82 o                         
   0   5  10         57.96         56.25         1.08 o                         
   1   5  10         10.63          9.72         0.55 o                         
   2   5  10        460.96        425.33         4.10 o                         
   3   5  10        134.89        111.17         1.98 o                         
   4   5  10          9.00          9.05         0.85 o                         
   5   5  10         28.70         26.24         1.39 o                         
  -5   6  10          8.46         11.30         1.04 o                         
  -4   6  10          0.95          4.35         1.05 o                         
  -3   6  10        184.97        154.47         2.72 o                         
  -2   6  10          6.56          7.35         0.51 o                         
  -1   6  10         17.19         20.42         0.73 o                         
   0   6  10        466.44        450.35         4.15 o                         
   1   6  10        552.13        557.74         4.75 o                         
   2   6  10         28.66         29.86         0.87 o                         
   3   6  10         42.51         43.20         1.11 o                         
   4   6  10         26.33         26.02         1.14 o                         
   5   6  10          1.09          1.93         0.79 o                         
  -5   7  10         70.95         75.01         2.24 o                         
  -4   7  10          4.56          4.16         0.75 o                         
  -3   7  10         81.35         78.19         1.81 o                         
  -2   7  10         19.44         11.28         0.58 o                         
  -1   7  10         44.77         36.41         0.84 o                         
   0   7  10         22.05         19.39         0.68 o                         
   1   7  10          9.13          8.66         0.57 o                         
   2   7  10         20.16         21.16         0.77 o                         
   3   7  10         18.34         20.81         1.21 o                         
   4   7  10          1.15          0.57         0.66 o                         
   5   7  10         33.36         29.82         2.49 o                         
  -5   8  10         85.47         88.28         2.84 o                         
  -4   8  10         90.96         92.76         2.77 o                         
  -3   8  10        105.41         84.34         2.12 o                         
  -2   8  10          0.00         -0.26         0.26 o                         
  -1   8  10         38.05         29.87         0.83 o                         
   0   8  10        100.55         94.57         1.59 o                         
   1   8  10         27.22         24.90         0.88 o                         
   2   8  10         10.42         11.00         0.72 o                         
   3   8  10        121.92        111.36         2.29 o                         
   4   8  10         30.43         28.86         1.30 o                         
   5   8  10         71.99         84.24         2.71 o                         
  -5   9  10         11.74         15.35         1.38 o                         
  -4   9  10          6.77          7.64         0.77 o                         
  -3   9  10        177.68        153.67         3.37 o                         
  -2   9  10         36.83         33.02         1.31 o                         
  -1   9  10         26.87         20.38         0.88 o                         
   0   9  10         30.72         27.23         0.87 o                         
   1   9  10        197.49        188.71         2.46 o                         
   2   9  10        101.23        109.87         1.87 o                         
   3   9  10        109.90         99.43         2.08 o                         
   4   9  10         48.45         44.42         1.48 o                         
   5   9  10         49.92         52.79         2.37 o                         
  -5  10  10          0.50          0.18         0.65 o                         
  -4  10  10         48.05         50.64         2.29 o                         
  -3  10  10         53.75         56.40         1.99 o                         
  -2  10  10        182.70        157.38         3.18 o                         
  -1  10  10          0.10          0.58         0.33 o                         
   0  10  10        597.27        560.89         5.47 o                         
   1  10  10        272.35        247.93         3.16 o                         
   2  10  10        155.40        139.61         2.25 o                         
   3  10  10        101.33        100.65         2.13 o                         
   4  10  10         12.77         13.81         1.02 o                         
   5  10  10         29.68         34.09         2.17 o                         
  -4  11  10         47.92         49.92         2.20 o                         
  -3  11  10        129.64        118.12         3.22 o                         
  -2  11  10          3.28          5.44         0.79 o                         
  -1  11  10         35.89         30.27         1.13 o                         
   0  11  10         13.99         16.49         0.96 o                         
   1  11  10         14.32         16.15         0.78 o                         
   2  11  10          6.40          7.93         0.67 o                         
   3  11  10        329.86        334.64         4.42 o                         
   4  11  10        319.88        339.54         4.66 o                         
  -4  12  10        134.84        158.43         3.95 o                         
  -3  12  10         51.55         52.05         1.88 o                         
  -2  12  10          9.36         12.59         0.99 o                         
  -1  12  10         19.47         18.25         0.98 o                         
   0  12  10         82.54         77.28         1.67 o                         
   1  12  10        179.97        175.13         2.87 o                         
   2  12  10          2.84          2.57         0.47 o                         
   3  12  10         12.58         14.27         1.01 o                         
   4  12  10          9.11         10.25         1.16 o                         
  -4  13  10          6.69          6.72         1.58 o                         
  -3  13  10          2.40          1.55         0.99 o                         
  -2  13  10         50.84         52.84         1.66 o                         
  -1  13  10         13.51         13.73         0.88 o                         
   0  13  10        108.68        113.83         2.18 o                         
   1  13  10         51.79         54.71         1.51 o                         
   2  13  10         71.61         68.31         1.75 o                         
   3  13  10        117.41        116.25         2.66 o                         
   4  13  10          8.81          7.70         0.90 o                         
  -3  14  10         68.53         74.10         2.26 o                         
  -2  14  10          3.72          4.09         0.81 o                         
  -1  14  10         27.39         21.64         0.94 o                         
   0  14  10          7.27          6.10         0.73 o                         
   1  14  10        167.48        170.00         2.80 o                         
   2  14  10          1.34          1.28         0.54 o                         
   3  14  10         56.76         52.95         1.57 o                         
  -3  15  10         24.82         23.32         1.35 o                         
  -2  15  10          0.26          0.29         0.56 o                         
  -1  15  10         61.31         66.43         2.14 o                         
   0  15  10        108.42        109.78         2.22 o                         
   1  15  10          0.98          1.42         0.41 o                         
   2  15  10         14.01         13.21         1.04 o                         
   3  15  10         23.20         27.66         1.71 o                         
  -2  16  10         47.73         56.80         1.86 o                         
  -1  16  10        156.23        171.91         3.43 o                         
   0  16  10         11.03         11.48         1.06 o                         
   1  16  10          7.29          7.80         0.87 o                         
   2  16  10          2.96          2.68         0.66 o                         
  -1  17  10         26.78         37.19         1.80 o                         
   0  17  10         37.61         41.49         1.79 o                         
   1  17  10          2.88          2.19         0.68 o                         
  -5   1  11          1.01          0.77         0.82 o                         
  -4   1  11          7.23          7.30         0.89 o                         
  -3   1  11        155.96        151.78         2.48 o                         
  -2   1  11          2.26          1.75         0.21 o                         
  -1   1  11        226.09        206.49         2.60 o                         
   0   1  11         75.72         69.42         1.34 o                         
   1   1  11         39.82         39.11         1.17 o                         
   2   1  11        114.16        107.61         1.52 o                         
   3   1  11        149.03        144.57         2.47 o                         
   4   1  11          1.43          1.13         0.65 o                         
   5   1  11         72.37         74.84         2.33 o                         
  -5   2  11          0.62          1.48         0.76 o                         
  -4   2  11         21.03         20.76         1.21 o                         
  -3   2  11          4.54          6.40         0.66 o                         
  -2   2  11        559.24        515.80         4.02 o                         
  -1   2  11        204.19        198.54         2.36 o                         
   0   2  11         15.49         16.53         0.86 o                         
   1   2  11         33.97         26.15         0.85 o                         
   2   2  11         34.42         36.30         0.94 o                         
   3   2  11        101.39         94.73         1.96 o                         
   4   2  11         14.74         15.59         1.18 o                         
   5   2  11         24.19         26.33         1.60 o                         
  -5   3  11         24.83         26.79         1.83 o                         
  -4   3  11          0.37          0.92         0.58 o                         
  -3   3  11         43.30         49.26         1.51 o                         
  -2   3  11        127.16        116.22         1.68 o                         
  -1   3  11        365.17        339.00         3.42 o                         
   0   3  11        175.33        180.58         2.34 o                         
   1   3  11        275.88        288.17         3.18 o                         
   2   3  11         50.47         53.17         1.12 o                         
   3   3  11        236.59        244.53         3.70 o                         
   4   3  11         11.57         14.03         1.12 o                         
   5   3  11         53.34         48.83         1.91 o                         
  -5   4  11          0.72         -0.20         0.65 o                         
  -4   4  11         30.73         32.54         1.47 o                         
  -3   4  11        108.53        100.26         2.04 o                         
  -2   4  11         19.79         20.47         0.79 o                         
  -1   4  11         14.82         16.45         0.73 o                         
   0   4  11         24.47         27.81         1.00 o                         
   1   4  11         10.32          7.93         0.55 o                         
   2   4  11        639.69        662.60         5.65 o                         
   3   4  11        210.55        217.38         3.00 o                         
   4   4  11          8.70          6.54         0.82 o                         
   5   4  11         58.69         61.33         2.04 o                         
  -5   5  11         31.04         37.03         2.25 o                         
  -4   5  11          4.35          3.38         0.68 o                         
  -3   5  11          8.48          3.63         0.66 o                         
  -2   5  11        258.89        248.70         2.77 o                         
  -1   5  11          0.03          0.13         0.31 o                         
   0   5  11         83.53         92.93         1.62 o                         
   1   5  11         32.38         34.15         1.03 o                         
   2   5  11         14.25         14.49         0.75 o                         
   3   5  11         57.36         62.69         1.67 o                         
   4   5  11          0.06          1.22         0.59 o                         
   5   5  11         44.09         46.08         1.83 o                         
  -5   6  11          1.97          3.27         0.61 o                         
  -4   6  11          4.92          4.09         0.93 o                         
  -3   6  11          1.31          2.05         0.57 o                         
  -2   6  11         49.49         35.23         0.94 o                         
  -1   6  11         62.14         60.05         1.26 o                         
   0   6  11          6.03          5.62         0.50 o                         
   1   6  11         85.27         80.81         1.33 o                         
   2   6  11         52.02         56.60         1.19 o                         
   3   6  11        287.41        285.79         3.75 o                         
   4   6  11          3.56          4.20         0.64 o                         
   5   6  11         32.02         35.17         2.87 o                         
  -5   7  11          3.07          6.18         0.89 o                         
  -4   7  11          0.51          0.99         0.61 o                         
  -3   7  11         84.98         74.79         1.80 o                         
  -2   7  11        315.83        302.14         3.44 o                         
  -1   7  11         77.56         80.36         1.40 o                         
   0   7  11        114.92        104.17         1.61 o                         
   1   7  11          0.08         -0.20         0.30 o                         
   2   7  11        165.26        164.33         2.58 o                         
   3   7  11          0.02          0.39         0.47 o                         
   4   7  11          3.31          4.01         0.85 o                         
   5   7  11          2.38          2.99         0.93 o                         
  -5   8  11          6.98         14.24         1.21 o                         
  -4   8  11          0.01         -0.02         0.72 o                         
  -3   8  11         30.40         42.94         1.41 o                         
  -2   8  11         54.29         68.53         1.45 o                         
  -1   8  11         21.95         21.43         0.79 o                         
   0   8  11         21.14         16.14         0.81 o                         
   1   8  11         11.34         10.86         0.69 o                         
   2   8  11          2.95          2.28         0.42 o                         
   3   8  11        135.82        120.91         2.31 o                         
   4   8  11          0.05          0.69         0.51 o                         
   5   8  11          5.75          6.09         0.99 o                         
  -5   9  11        160.07        184.84         3.59 o                         
  -4   9  11         37.91         45.09         1.61 o                         
  -3   9  11          2.74          5.51         0.93 o                         
  -2   9  11        148.02        140.28         2.84 o                         
  -1   9  11         81.19         72.63         1.58 o                         
   0   9  11        116.84        113.31         1.78 o                         
   1   9  11         13.13         11.21         0.75 o                         
   2   9  11         60.79         66.81         1.49 o                         
   3   9  11          2.45          3.71         0.59 o                         
   4   9  11        106.69        108.44         2.33 o                         
  -4  10  11         63.75         66.38         2.51 o                         
  -3  10  11          0.60          0.27         0.70 o                         
  -2  10  11         18.02         16.66         1.16 o                         
  -1  10  11         40.50         36.85         1.22 o                         
   0  10  11         28.79         21.65         1.14 o                         
   1  10  11         19.56         21.11         1.06 o                         
   2  10  11        182.38        178.08         2.88 o                         
   3  10  11        152.11        148.37         2.68 o                         
   4  10  11        103.04        106.25         2.36 o                         
  -4  11  11         13.81         15.44         1.58 o                         
  -3  11  11         14.53         18.18         1.47 o                         
  -2  11  11        184.82        175.05         3.21 o                         
  -1  11  11         52.54         49.57         1.42 o                         
   0  11  11         20.09         23.53         1.60 o                         
   1  11  11        499.36        495.27         5.27 o                         
   2  11  11          1.99          2.90         0.53 o                         
   3  11  11        272.07        295.60         4.40 o                         
   4  11  11         17.61         18.12         1.23 o                         
  -4  12  11         25.27         31.30         2.18 o                         
  -3  12  11         10.29         12.85         1.25 o                         
  -2  12  11         24.20         24.16         1.33 o                         
  -1  12  11          0.00          0.33         0.46 o                         
   0  12  11        183.48        185.21         2.74 o                         
   1  12  11        242.14        245.61         3.44 o                         
   2  12  11        256.99        263.18         3.41 o                         
   3  12  11          9.45         11.11         0.94 o                         
   4  12  11        151.01        163.74         3.07 o                         
  -3  13  11         51.99         57.35         2.05 o                         
  -2  13  11         11.40         17.32         1.25 o                         
  -1  13  11         37.50         36.80         1.25 o                         
   0  13  11         25.73         25.05         1.39 o                         
   1  13  11        199.12        195.04         3.10 o                         
   2  13  11         26.50         26.59         1.39 o                         
   3  13  11          0.11          0.28         0.66 o                         
  -3  14  11         36.91         50.67         1.98 o                         
  -2  14  11          0.08         -0.30         0.69 o                         
  -1  14  11         58.61         60.48         1.72 o                         
   0  14  11         51.47         52.71         1.55 o                         
   1  14  11         63.04         69.83         1.80 o                         
   2  14  11          0.40          1.57         0.56 o                         
   3  14  11         24.85         22.12         1.29 o                         
  -2  15  11          1.02          2.35         0.75 o                         
  -1  15  11         17.08         18.74         1.30 o                         
   0  15  11         10.09         15.22         1.07 o                         
   1  15  11         15.53         15.50         0.92 o                         
   2  15  11         11.05         12.95         0.99 o                         
  -2  16  11         59.91         66.64         2.69 o                         
  -1  16  11          3.27          2.36         0.79 o                         
   0  16  11          0.29          2.47         0.67 o                         
   1  16  11         14.81         18.06         1.20 o                         
   0  17  11         20.14         20.22         1.29 o                         
  -5   0  12          3.78          6.71         1.70 o                         
  -4   0  12         21.82         21.08         2.07 o                         
  -3   0  12        480.12        462.64         7.99 o                         
  -2   0  12       2026.41       1971.60        18.36 o                         
  -1   0  12        242.60        249.33         4.31 o                         
   0   0  12         35.17         51.14         1.72 o                         
   1   0  12         12.34         13.23         1.08 o                         
   2   0  12          0.01          2.81         0.74 o                         
   3   0  12         13.85         30.60         2.09 o                         
   4   0  12        284.82        278.00         6.63 o                         
   5   0  12         45.47         57.31         3.03 o                         
  -5   1  12        204.03        246.45         4.92 o                         
  -4   1  12         33.20         28.98         1.64 o                         
  -3   1  12          1.87          1.16         0.52 o                         
  -2   1  12        216.74        216.29         2.61 o                         
  -1   1  12        900.56        881.79         7.80 o                         
   0   1  12        666.59        657.72         6.09 o                         
   1   1  12         25.16         29.89         0.95 o                         
   2   1  12        302.60        288.24         3.02 o                         
   3   1  12         37.01         33.44         1.44 o                         
   4   1  12         71.59         70.15         2.17 o                         
   5   1  12          8.59          8.58         1.49 o                         
  -5   2  12         15.82         27.44         2.23 o                         
  -4   2  12         44.46         52.60         1.76 o                         
  -3   2  12        135.29        131.38         2.84 o                         
  -2   2  12        506.71        475.42         4.19 o                         
  -1   2  12         62.19         56.27         1.20 o                         
   0   2  12        111.19        112.26         1.83 o                         
   1   2  12         23.15         24.84         0.96 o                         
   2   2  12         33.84         36.50         0.92 o                         
   3   2  12         55.15         53.52         1.59 o                         
   4   2  12        160.40        144.20         3.02 o                         
   5   2  12          0.00          1.57         0.77 o                         
  -5   3  12          0.52         -0.69         0.69 o                         
  -4   3  12         31.08         29.77         1.41 o                         
  -3   3  12         55.99         59.58         1.60 o                         
  -2   3  12          1.09          1.33         0.40 o                         
  -1   3  12         74.93         74.31         1.30 o                         
   0   3  12         30.54         39.98         1.07 o                         
   1   3  12        110.05        101.90         1.72 o                         
   2   3  12          0.83          1.45         0.42 o                         
   3   3  12          0.00          0.61         0.53 o                         
   4   3  12         58.79         60.50         1.87 o                         
   5   3  12          0.48          2.36         0.82 o                         
  -5   4  12          1.50          2.77         0.78 o                         
  -4   4  12         62.08         63.36         2.48 o                         
  -3   4  12        609.24        568.68         6.40 o                         
  -2   4  12        298.21        271.32         2.86 o                         
  -1   4  12         84.06         78.27         1.41 o                         
   0   4  12        181.49        174.36         2.26 o                         
   1   4  12        215.68        198.11         2.57 o                         
   2   4  12         94.20         85.09         1.42 o                         
   3   4  12        299.32        281.50         3.29 o                         
   4   4  12         76.01         66.03         2.00 o                         
   5   4  12         16.81         17.54         1.55 o                         
  -5   5  12          0.30         -0.49         0.57 o                         
  -4   5  12          7.47         10.06         1.00 o                         
  -3   5  12          6.47          6.04         0.76 o                         
  -2   5  12          7.09          9.50         0.57 o                         
  -1   5  12         34.53         30.45         0.89 o                         
   0   5  12          9.61         10.18         0.66 o                         
   1   5  12         96.29         95.97         1.54 o                         
   2   5  12          6.34          6.26         0.51 o                         
   3   5  12        163.93        153.00         2.63 o                         
   4   5  12          1.10          0.42         0.79 o                         
   5   5  12          0.08          0.33         0.77 o                         
  -5   6  12         11.48         13.93         1.26 o                         
  -4   6  12        114.11        116.23         2.65 o                         
  -3   6  12          0.15          2.47         0.64 o                         
  -2   6  12        207.70        179.52         2.85 o                         
  -1   6  12        125.78        109.15         1.63 o                         
   0   6  12        434.95        422.21         4.14 o                         
   1   6  12        146.88        143.07         1.96 o                         
   2   6  12         33.83         30.99         1.16 o                         
   3   6  12        142.65        132.60         3.18 o                         
   4   6  12         13.79         10.11         0.98 o                         
   5   6  12         12.68         14.94         1.65 o                         
  -5   7  12          2.99          2.87         0.83 o                         
  -4   7  12         78.62         82.23         2.19 o                         
  -3   7  12          0.26         -0.53         0.53 o                         
  -2   7  12         80.08         67.65         1.39 o                         
  -1   7  12        286.70        258.26         2.81 o                         
   0   7  12        357.13        337.62         3.38 o                         
   1   7  12         34.65         33.18         0.99 o                         
   2   7  12         35.35         30.33         1.22 o                         
   3   7  12          1.33         -0.05         0.40 o                         
   4   7  12          0.01          0.35         0.66 o                         
  -4   8  12         61.53         61.71         2.43 o                         
  -3   8  12          2.82          3.39         0.72 o                         
  -2   8  12         28.89         19.26         0.93 o                         
  -1   8  12         44.28         46.15         1.24 o                         
   0   8  12         46.00         44.45         1.14 o                         
   1   8  12          0.00          0.49         0.41 o                         
   2   8  12         15.58         16.35         0.84 o                         
   3   8  12          0.44         -0.13         0.44 o                         
   4   8  12         86.80         75.98         2.28 o                         
  -4   9  12          1.54          5.15         0.76 o                         
  -3   9  12          7.32          5.34         0.99 o                         
  -2   9  12         36.98         36.92         1.47 o                         
  -1   9  12        369.96        345.29         4.52 o                         
   0   9  12         36.73         33.19         1.12 o                         
   1   9  12        102.62        111.53         2.03 o                         
   2   9  12          2.79          3.55         0.56 o                         
   3   9  12         55.75         60.34         1.68 o                         
   4   9  12         98.56        106.19         2.44 o                         
  -4  10  12          0.01          0.60         0.83 o                         
  -3  10  12          7.83          7.74         1.13 o                         
  -2  10  12          0.00          0.94         0.63 o                         
  -1  10  12         10.98          6.05         0.69 o                         
   0  10  12         24.91         27.55         1.05 o                         
   1  10  12        166.01        161.17         2.39 o                         
   2  10  12          7.33          5.07         0.66 o                         
   3  10  12          5.57          5.07         0.76 o                         
   4  10  12        140.27        138.98         2.78 o                         
  -4  11  12          2.45          6.38         1.23 o                         
  -3  11  12         36.23         44.50         1.99 o                         
  -2  11  12         10.79          8.45         0.87 o                         
  -1  11  12        112.66        107.19         1.97 o                         
   0  11  12         38.72         37.63         1.27 o                         
   1  11  12        158.19        158.90         2.50 o                         
   2  11  12        227.45        236.24         4.98 o                         
   3  11  12         80.98         86.38         2.22 o                         
  -3  12  12          5.16         10.88         1.20 o                         
  -2  12  12         12.24         15.44         1.12 o                         
  -1  12  12         16.96         14.91         1.10 o                         
   0  12  12         21.39         27.26         1.22 o                         
   1  12  12         10.69         11.02         0.89 o                         
   2  12  12        107.92        110.54         2.15 o                         
   3  12  12        148.42        146.74         2.80 o                         
  -3  13  12          4.68          5.27         1.02 o                         
  -2  13  12          5.28          7.22         0.87 o                         
  -1  13  12         15.50         15.11         0.95 o                         
   0  13  12          1.92          2.86         0.60 o                         
   1  13  12        176.95        182.60         2.99 o                         
   2  13  12        176.43        179.70         3.14 o                         
   3  13  12          4.32          4.30         0.84 o                         
  -2  14  12         86.12         88.45         2.29 o                         
  -1  14  12         45.95         45.62         1.35 o                         
   0  14  12          6.33          6.48         0.81 o                         
   1  14  12          3.33          2.74         0.65 o                         
   2  14  12          0.13          1.40         0.60 o                         
  -2  15  12         18.73         21.51         1.41 o                         
  -1  15  12         10.53         13.75         1.16 o                         
   0  15  12         10.88          8.32         0.88 o                         
   1  15  12         43.33         51.84         1.71 o                         
   0  16  12         28.87         33.30         1.56 o                         
  -5   1  13          0.11          0.20         0.75 o                         
  -4   1  13         89.30         97.86         2.66 o                         
  -3   1  13         35.21         28.32         1.16 o                         
  -2   1  13         69.18         66.22         1.16 o                         
  -1   1  13        159.33        159.63         2.38 o                         
   0   1  13          2.10          1.58         0.44 o                         
   1   1  13         35.24         34.64         1.07 o                         
   2   1  13          8.38         10.53         0.66 o                         
   3   1  13         48.76         48.99         1.55 o                         
   4   1  13          1.11          0.80         0.64 o                         
   5   1  13         18.89         20.07         1.63 o                         
  -5   2  13         38.98         46.09         2.86 o                         
  -4   2  13          6.48         10.41         0.94 o                         
  -3   2  13          3.14          2.56         0.65 o                         
  -2   2  13        220.27        225.38         2.39 o                         
  -1   2  13         50.26         49.48         1.18 o                         
   0   2  13        144.77        147.80         2.24 o                         
   1   2  13          4.93          4.50         0.55 o                         
   2   2  13         26.69         29.28         0.92 o                         
   3   2  13          8.98          7.59         0.66 o                         
   4   2  13        102.24        101.93         2.49 o                         
   5   2  13         58.36         63.79         2.28 o                         
  -5   3  13          2.70          4.22         1.12 o                         
  -4   3  13          1.02         -0.41         0.55 o                         
  -3   3  13         19.64         19.45         1.15 o                         
  -2   3  13         41.99         40.29         1.13 o                         
  -1   3  13         72.55         67.12         1.39 o                         
   0   3  13         44.37         44.46         1.20 o                         
   1   3  13          4.05          4.77         0.56 o                         
   2   3  13         72.06         71.58         1.38 o                         
   3   3  13          6.14          4.88         0.77 o                         
   4   3  13          0.02         -0.11         0.58 o                         
  -5   4  13         18.03         16.69         1.64 o                         
  -4   4  13          0.40          0.04         0.54 o                         
  -3   4  13         67.66         68.67         1.75 o                         
  -2   4  13        181.27        183.31         2.29 o                         
  -1   4  13          0.15          0.83         0.35 o                         
   0   4  13         37.32         32.99         1.07 o                         
   1   4  13          5.15          6.47         0.63 o                         
   2   4  13        114.22        123.37         2.01 o                         
   3   4  13         94.02         87.46         1.56 o                         
   4   4  13         86.73         81.76         2.20 o                         
  -4   5  13          0.91         -0.47         0.53 o                         
  -3   5  13         49.91         53.93         1.59 o                         
  -2   5  13         15.04         12.95         0.71 o                         
  -1   5  13        178.84        181.26         2.30 o                         
   0   5  13         19.28         17.63         0.89 o                         
   1   5  13         18.20         23.49         0.94 o                         
   2   5  13          3.78          4.43         0.48 o                         
   3   5  13         23.77         22.29         1.04 o                         
   4   5  13         82.86         91.52         2.31 o                         
  -4   6  13         80.45         93.36         2.56 o                         
  -3   6  13         31.98         32.81         1.42 o                         
  -2   6  13          6.76          5.13         0.61 o                         
  -1   6  13          0.80          1.22         0.39 o                         
   0   6  13          6.01          8.69         0.70 o                         
   1   6  13        181.56        181.00         2.45 o                         
   2   6  13        193.52        197.19         2.52 o                         
   3   6  13          3.08          3.67         0.45 o                         
   4   6  13          1.47          0.88         0.61 o                         
  -4   7  13          2.77          6.19         0.86 o                         
  -3   7  13         13.70          8.02         0.87 o                         
  -2   7  13          8.13          8.75         0.78 o                         
  -1   7  13         57.93         61.19         1.24 o                         
   0   7  13         36.92         36.88         1.09 o                         
   1   7  13         46.11         44.81         1.18 o                         
   2   7  13         91.58         96.74         1.67 o                         
   3   7  13         17.32         21.60         1.21 o                         
   4   7  13         33.99         35.49         1.81 o                         
  -4   8  13         51.11         71.21         2.27 o                         
  -3   8  13         17.72         17.07         1.05 o                         
  -2   8  13         20.22         32.78         1.03 o                         
  -1   8  13         69.57         60.91         1.38 o                         
   0   8  13         60.62         59.56         1.35 o                         
   1   8  13          0.07         -0.26         0.36 o                         
   2   8  13         15.93         18.38         0.92 o                         
   3   8  13          0.01         -0.27         0.52 o                         
   4   8  13         18.58         17.57         1.92 o                         
  -4   9  13         19.18         22.64         1.26 o                         
  -3   9  13         20.81         15.53         1.71 o                         
  -2   9  13         25.15         21.46         0.88 o                         
  -1   9  13          0.03         -0.11         0.53 o                         
   0   9  13         23.57         21.98         1.03 o                         
   1   9  13         46.06         40.26         1.24 o                         
   2   9  13         23.18         24.25         1.13 o                         
   3   9  13          1.57          0.83         0.57 o                         
   4   9  13         27.96         36.43         1.68 o                         
  -3  10  13         13.75         13.77         1.35 o                         
  -2  10  13        104.21        107.75         2.49 o                         
  -1  10  13          4.56          8.56         0.79 o                         
   0  10  13         55.34         57.57         1.51 o                         
   1  10  13          1.77          1.50         0.48 o                         
   2  10  13         18.59         19.91         1.08 o                         
   3  10  13        204.73        217.22         3.53 o                         
  -3  11  13         30.70         29.34         1.94 o                         
  -2  11  13          2.27          1.53         0.57 o                         
  -1  11  13          4.64          3.07         0.65 o                         
   0  11  13         13.90         17.04         1.03 o                         
   1  11  13        158.26        155.45         2.42 o                         
   2  11  13          6.07          7.28         0.73 o                         
   3  11  13         72.01         65.35         1.88 o                         
  -3  12  13          6.79          8.02         1.28 o                         
  -2  12  13         85.19         89.91         2.25 o                         
  -1  12  13         66.45         63.57         1.60 o                         
   0  12  13          1.60          0.52         0.50 o                         
   1  12  13          9.80         11.92         0.96 o                         
   2  12  13        266.09        272.08         3.64 o                         
   3  12  13          1.57          1.00         0.80 o                         
  -2  13  13          0.65          1.89         0.69 o                         
  -1  13  13          7.79          7.93         0.77 o                         
   0  13  13          0.00          2.39         0.63 o                         
   1  13  13        106.01        104.36         2.24 o                         
   2  13  13         40.50         41.68         1.91 o                         
  -1  14  13         24.63         27.32         1.46 o                         
   0  14  13         34.06         34.18         1.50 o                         
   1  14  13          8.11          6.99         0.84 o                         
   0  15  13         35.99         39.36         1.57 o                         
  -4   0  14         99.70        110.25         6.52 o                         
  -3   0  14        243.57        219.57         6.12 o                         
  -2   0  14         63.88         62.55         2.10 o                         
  -1   0  14        246.85        238.61         4.47 o                         
   0   0  14       2821.82       2714.86        29.94 o                         
   1   0  14        568.13        541.21         7.69 o                         
   2   0  14         10.77         12.54         0.96 o                         
   3   0  14         63.64         56.28         2.43 o                         
   4   0  14         12.46         15.86         1.99 o                         
  -4   1  14         10.51         15.67         1.60 o                         
  -3   1  14         21.63         19.52         1.13 o                         
  -2   1  14         71.51         75.01         1.19 o                         
  -1   1  14        403.85        399.63         4.46 o                         
   0   1  14         38.06         43.61         1.27 o                         
   1   1  14         43.35         48.09         1.29 o                         
   2   1  14         39.16         37.74         1.04 o                         
   3   1  14        230.97        221.25         3.21 o                         
   4   1  14          0.79          2.32         0.76 o                         
  -4   2  14         82.96         98.93         2.30 o                         
  -3   2  14          6.35          5.77         0.71 o                         
  -2   2  14         99.34         94.17         1.38 o                         
  -1   2  14        273.17        275.76         3.28 o                         
   0   2  14        987.41        991.65         8.81 o                         
   1   2  14         23.10         23.64         1.08 o                         
   2   2  14        226.20        237.19         2.98 o                         
   3   2  14         22.00         18.61         1.00 o                         
   4   2  14          0.59          1.17         0.70 o                         
  -4   3  14        113.15        112.82         2.52 o                         
  -3   3  14        168.60        164.81         2.89 o                         
  -2   3  14          4.03          1.96         0.36 o                         
  -1   3  14         51.56         46.02         1.23 o                         
   0   3  14        188.32        186.35         2.54 o                         
   1   3  14         22.32         21.69         1.29 o                         
   2   3  14          0.57          0.54         0.36 o                         
   3   3  14         47.30         48.74         1.51 o                         
   4   3  14          0.04         -0.50         0.66 o                         
  -4   4  14         14.53         17.01         1.28 o                         
  -3   4  14         31.02         39.06         1.50 o                         
  -2   4  14         42.40         40.60         1.02 o                         
  -1   4  14          3.90          3.96         0.49 o                         
   0   4  14         28.34         30.87         1.14 o                         
   1   4  14         65.02         59.95         1.33 o                         
   2   4  14          7.71          8.84         0.65 o                         
   3   4  14         66.73         59.13         1.60 o                         
   4   4  14         70.81         64.52         2.05 o                         
  -4   5  14          1.12          0.59         0.70 o                         
  -3   5  14        145.75        151.12         2.79 o                         
  -2   5  14          4.13          1.32         0.37 o                         
  -1   5  14         18.06         19.55         0.89 o                         
   0   5  14         61.24         58.73         1.42 o                         
   1   5  14         32.46         36.79         1.10 o                         
   2   5  14          8.69          8.35         0.63 o                         
   3   5  14          3.31          3.88         0.47 o                         
   4   5  14         19.98         20.61         1.45 o                         
  -4   6  14         65.69         76.03         2.21 o                         
  -3   6  14         36.64         38.68         1.52 o                         
  -2   6  14          0.09         -0.37         0.40 o                         
  -1   6  14         87.03         86.33         1.54 o                         
   0   6  14        458.18        440.95         4.49 o                         
   1   6  14         89.26         84.65         1.61 o                         
   2   6  14         36.74         36.02         1.11 o                         
   3   6  14         28.84         28.06         0.96 o                         
   4   6  14         94.92         94.90         2.67 o                         
  -4   7  14         39.53         51.03         1.87 o                         
  -3   7  14        126.68        131.68         2.70 o                         
  -2   7  14         39.01         35.19         1.09 o                         
  -1   7  14         52.62         44.06         1.15 o                         
   0   7  14        100.73         91.24         1.61 o                         
   1   7  14          1.54          0.70         0.41 o                         
   2   7  14         16.67         20.26         0.93 o                         
   3   7  14         20.85         18.89         0.88 o                         
   4   7  14         79.92         83.35         2.54 o                         
  -3   8  14          4.39          2.30         0.74 o                         
  -2   8  14         38.14         32.84         1.10 o                         
  -1   8  14         18.29         17.69         0.87 o                         
   0   8  14        163.41        144.31         2.00 o                         
   1   8  14         51.36         46.73         1.27 o                         
   2   8  14          2.74          3.61         0.55 o                         
   3   8  14          0.31          0.10         0.49 o                         
  -3   9  14         10.73         15.17         1.16 o                         
  -2   9  14          4.86          2.68         0.48 o                         
  -1   9  14          0.35          1.20         0.52 o                         
   0   9  14         36.52         28.35         1.38 o                         
   1   9  14         13.10         11.10         0.83 o                         
   2   9  14          0.35          0.71         0.48 o                         
   3   9  14          2.53          1.97         0.67 o                         
  -3  10  14         15.47         17.26         1.59 o                         
  -2  10  14         11.86         12.46         1.09 o                         
  -1  10  14          3.49          2.49         0.56 o                         
   0  10  14        163.04        161.14         2.43 o                         
   1  10  14          8.49          8.27         0.74 o                         
   2  10  14         17.15         21.13         1.11 o                         
   3  10  14          1.73          0.44         0.60 o                         
  -2  11  14          3.49          0.56         0.59 o                         
  -1  11  14          4.90          3.19         0.57 o                         
   0  11  14        102.68        104.58         2.10 o                         
   1  11  14         33.57         40.23         1.60 o                         
   2  11  14         58.90         57.75         2.43 o                         
  -2  12  14         27.50         35.16         1.67 o                         
  -1  12  14         47.76         51.10         1.53 o                         
   0  12  14          3.27          4.44         0.71 o                         
   1  12  14          7.79          8.91         0.77 o                         
   2  12  14          5.35          5.79         0.79 o                         
  -1  13  14         42.81         48.11         1.88 o                         
   0  13  14         10.01         10.96         0.93 o                         
   1  13  14          0.02          1.11         0.60 o                         
  -4   1  15         16.14         17.60         1.49 o                         
  -3   1  15        104.47        117.76         2.36 o                         
  -2   1  15          9.05          8.75         0.58 o                         
  -1   1  15         13.81         12.74         0.86 o                         
   0   1  15        131.06        133.66         2.52 o                         
   1   1  15          3.22          3.74         0.60 o                         
   2   1  15         73.58         70.08         1.31 o                         
   3   1  15         10.11         13.33         1.55 o                         
   4   1  15          7.93          9.69         1.14 o                         
  -4   2  15          3.52          9.32         0.92 o                         
  -3   2  15          8.94         12.23         0.96 o                         
  -2   2  15         27.65         29.71         0.95 o                         
  -1   2  15         98.21        102.52         2.35 o                         
   0   2  15          2.96          5.68         0.72 o                         
   1   2  15        318.05        324.14         4.35 o                         
   2   2  15         30.99         35.42         1.27 o                         
   3   2  15         30.38         33.12         1.75 o                         
   4   2  15         87.34         97.31         2.61 o                         
  -4   3  15        141.84        157.81         3.12 o                         
  -3   3  15         17.92         23.40         1.28 o                         
  -2   3  15          4.77          4.04         0.42 o                         
  -1   3  15          0.02         -0.04         0.38 o                         
   0   3  15         75.29         84.54         1.71 o                         
   1   3  15         10.95         10.15         0.83 o                         
   2   3  15          2.41          5.26         0.58 o                         
   3   3  15         58.47         62.90         1.99 o                         
   4   3  15         26.06         26.45         1.64 o                         
  -4   4  15          1.18          3.01         0.74 o                         
  -3   4  15          3.25          4.95         0.76 o                         
  -2   4  15         15.09         17.77         0.77 o                         
  -1   4  15         20.92         19.75         0.98 o                         
   0   4  15         19.70         20.88         1.02 o                         
   1   4  15         37.69         39.59         1.19 o                         
   2   4  15          2.16          2.16         0.57 o                         
   3   4  15         61.08         57.98         1.64 o                         
  -3   5  15        103.26        104.88         2.33 o                         
  -2   5  15         35.24         43.95         1.37 o                         
  -1   5  15          0.22         -0.07         0.37 o                         
   0   5  15          1.54          1.55         0.49 o                         
   1   5  15          2.02          2.45         0.48 o                         
   2   5  15         59.93         59.49         1.32 o                         
   3   5  15         68.55         61.95         1.68 o                         
  -3   6  15         34.80         42.23         2.43 o                         
  -2   6  15         34.61         38.96         1.46 o                         
  -1   6  15          2.87          4.34         0.57 o                         
   0   6  15          0.06         -0.13         0.40 o                         
   1   6  15          0.04         -0.17         0.38 o                         
   2   6  15         58.53         57.38         1.36 o                         
   3   6  15         20.33         17.05         0.97 o                         
  -3   7  15        123.50        145.61         2.93 o                         
  -2   7  15        123.99        105.78         1.82 o                         
  -1   7  15        143.16        125.14         2.03 o                         
   0   7  15        104.00        107.50         1.84 o                         
   1   7  15         12.96         12.79         0.85 o                         
   2   7  15          4.54          3.90         0.55 o                         
   3   7  15         22.69         19.97         0.90 o                         
  -3   8  15          6.26         14.57         1.27 o                         
  -2   8  15         36.46         32.09         1.20 o                         
  -1   8  15          0.42          1.46         0.45 o                         
   0   8  15         17.57         22.08         0.98 o                         
   1   8  15         37.99         41.13         1.26 o                         
   2   8  15         45.49         48.74         1.36 o                         
   3   8  15          5.94          5.50         0.67 o                         
  -2   9  15          0.09          0.42         0.50 o                         
  -1   9  15          0.12          0.95         0.50 o                         
   0   9  15         92.27         95.51         1.89 o                         
   1   9  15          1.06          0.97         0.50 o                         
   2   9  15          1.98          1.46         0.59 o                         
  -2  10  15         22.82         23.90         1.41 o                         
  -1  10  15         55.15         53.24         1.57 o                         
   0  10  15          2.34          2.79         0.57 o                         
   1  10  15         33.32         31.86         1.40 o                         
   2  10  15         16.97         19.30         1.12 o                         
  -2  11  15          2.70          1.44         0.85 o                         
  -1  11  15          0.52          0.67         0.55 o                         
   0  11  15         88.72         91.22         2.03 o                         
   1  11  15          5.90          7.69         0.78 o                         
  -1  12  15         20.23         23.85         1.27 o                         
   0  12  15         27.10         27.19         1.33 o                         
  -3   0  16         73.57         77.22         3.20 o                         
  -2   0  16          0.10         -0.17         0.38 o                         
  -1   0  16        111.59         98.96         3.99 o                         
   0   0  16          1.41          3.58         0.92 o                         
   1   0  16       1093.05       1085.17        13.77 o                         
   2   0  16        298.50        297.82         5.93 o                         
   3   0  16          8.84          9.16         1.45 o                         
  -3   1  16         86.03         96.64         2.16 o                         
  -2   1  16          9.84         11.19         0.74 o                         
  -1   1  16         57.31         58.86         1.45 o                         
   0   1  16        107.92        102.38         2.06 o                         
   1   1  16        667.76        651.07         6.97 o                         
   2   1  16         11.04         11.11         0.67 o                         
   3   1  16        173.44        180.46         3.02 o                         
  -3   2  16          8.08         10.46         0.95 o                         
  -2   2  16         18.14         16.16         0.99 o                         
  -1   2  16          1.00          2.00         0.47 o                         
   0   2  16         19.34         18.55         1.21 o                         
   1   2  16        114.71        112.35         2.17 o                         
   2   2  16          6.94          9.24         0.82 o                         
   3   2  16          0.78          0.75         0.54 o                         
  -3   3  16         71.98         73.38         1.97 o                         
  -2   3  16         23.84         26.86         1.28 o                         
  -1   3  16         42.04         41.10         1.26 o                         
   0   3  16         29.42         24.26         1.18 o                         
   1   3  16         95.45         98.98         2.13 o                         
   2   3  16         13.99         16.32         0.89 o                         
   3   3  16          5.06          4.68         0.75 o                         
  -3   4  16         78.87         77.15         2.04 o                         
  -2   4  16         83.02         87.93         1.55 o                         
  -1   4  16          0.61          0.99         0.44 o                         
   0   4  16        141.48        131.99         2.46 o                         
   1   4  16        130.90        134.10         2.22 o                         
   2   4  16         10.73         14.01         0.85 o                         
   3   4  16          4.02          7.04         0.84 o                         
  -3   5  16         37.95         50.77         1.85 o                         
  -2   5  16         16.35         19.81         0.86 o                         
  -1   5  16          8.74         12.24         0.79 o                         
   0   5  16          0.05          1.84         0.52 o                         
   1   5  16         38.45         40.96         1.19 o                         
   2   5  16          0.36          0.49         0.43 o                         
   3   5  16         12.87         10.57         0.90 o                         
  -3   6  16        119.58        127.42         2.80 o                         
  -2   6  16        187.39        196.09         2.97 o                         
  -1   6  16          0.01          0.22         0.42 o                         
   0   6  16         33.42         33.93         1.25 o                         
   1   6  16         37.67         31.87         1.16 o                         
   2   6  16          1.16          2.97         0.54 o                         
  -2   7  16         11.56         14.59         0.90 o                         
  -1   7  16         34.53         36.22         1.17 o                         
   0   7  16          0.29          0.35         0.45 o                         
   1   7  16         43.05         42.82         1.77 o                         
   2   7  16          7.51          7.84         0.70 o                         
  -2   8  16          0.14          0.34         0.45 o                         
  -1   8  16         89.26         81.29         1.66 o                         
   0   8  16         31.06         32.85         1.12 o                         
   1   8  16         64.68         58.46         1.63 o                         
   2   8  16         19.08         18.30         1.03 o                         
  -1   9  16         11.86         12.39         0.95 o                         
   0   9  16         12.41         14.32         0.95 o                         
   1   9  16         39.94         43.11         1.54 o                         
  -1  10  16          2.23          3.25         0.76 o                         
   0  10  16          2.32          2.77         0.59 o                         
   1  10  16         16.02         14.48         1.01 o                         
  -2   1  17         19.25         23.37         1.12 o                         
  -1   1  17         12.23          9.38         0.80 o                         
   0   1  17          4.75          4.65         0.71 o                         
   1   1  17        120.67        116.84         2.26 o                         
   2   1  17         11.02         10.73         0.70 o                         
  -2   2  17         45.71         49.38         1.71 o                         
  -1   2  17         19.12         18.10         1.03 o                         
   0   2  17         19.97         25.14         1.58 o                         
   1   2  17         44.26         46.27         1.53 o                         
   2   2  17        118.65        107.83         1.75 o                         
  -2   3  17        110.78        111.08         2.13 o                         
  -1   3  17         97.20         94.94         1.88 o                         
   0   3  17          0.15          0.33         0.52 o                         
   1   3  17         40.32         40.10         1.34 o                         
   2   3  17          2.38          2.77         0.55 o                         
  -2   4  17         35.42         47.26         1.48 o                         
  -1   4  17          0.88          1.12         0.47 o                         
   0   4  17          0.06         -0.04         0.50 o                         
   1   4  17         60.41         61.55         1.57 o                         
   2   4  17          0.76          1.02         0.46 o                         
  -2   5  17          0.41         -0.23         0.48 o                         
  -1   5  17          9.33         14.70         0.90 o                         
   0   5  17         79.46         83.03         1.90 o                         
   1   5  17          0.29          0.03         0.46 o                         
   2   5  17          4.80          4.72         0.61 o                         
  -2   6  17          3.41          5.75         0.89 o                         
  -1   6  17          2.38          1.23         0.50 o                         
   0   6  17         10.89         18.05         1.09 o                         
   1   6  17          2.84          3.96         0.67 o                         
  -1   7  17         41.55         43.16         1.31 o                         
   0   7  17        133.31        138.07         2.16 o                         
   1   7  17         68.45         81.04         1.82 o                         
   0   8  17         17.20         21.01         1.36 o                         
  -1   0  18         11.37         14.31         1.11 o                         
   0   0  18         11.91         13.27         1.72 o                         
   1   0  18         68.04         73.21         2.63 o                         
  -1   1  18         19.97         19.12         0.98 o                         
   0   1  18        104.68         98.22         2.16 o                         
   1   1  18         23.22         25.00         1.37 o                         
  -1   2  18          0.43          0.06         0.55 o                         
   0   2  18          0.01          0.33         0.52 o                         
   1   2  18         92.15        102.34         2.36 o                         
  -1   3  18         36.26         42.72         1.37 o                         
   0   3  18         94.49        106.74         2.22 o                         
   1   3  18          0.37          0.73         0.53 o                         
   0   4  18         26.10         25.69         1.30 o                         
                                                                                
